# Supplementary material for: Efficient generation of patient-matched malignant and normal primary cell cultures from clear cell renal cell carcinoma patients: clinically relevant models for research and personalized medicine
Source: BMC Cancer. 2016 Jul 16;16:485. doi: 10.1186/s12885-016-2539-z (PMC4947293; doi:10.1186/s12885-016-2539-z)
Supplement: Additional file 1: Table S1. — Clinical characteristics of samples used to generate cell lines. (XLS 36 kb) [file 12885_2016_2539_MOESM1_ESM.xls]

## Sheet: Sheet1
Additional Table 1 - Clinical Characteristics of Samples Used to Generate Cell Lines.
RCC#	T	N	M	G
22	2a	x	x	3
115	3a	1	x	3
118	1a	x	x	1
130	2b	x	x	3
137	1b	x	x	1
138	2	x	x	2
149	1b	x	x	2
162	1a	x	x	1
171	3a	x	x	2
183	2a	0	x	3
200	1b	x	x	2
222	1b	0	x	2
243	4	x	1	2
267	4	0	x	3
271	1b	0	x	4
291	1a	x	x	2
294	3a	0	x	3
323	1a	x	x	1
364	3	0	x	3
373	3a	x	x	2
400	1b	x	x	2
407	3a	0	x	3
T=T-stage
N= nodal stage
M=metastasis
G=grade
x=unknown
