# Supplementary material for: Efficient generation of patient-matched malignant and normal primary cell cultures from clear cell renal cell carcinoma patients: clinically relevant models for research and personalized medicine
Source: BMC Cancer. 2016 Jul 16;16:485. doi: 10.1186/s12885-016-2539-z (PMC4947293; doi:10.1186/s12885-016-2539-z)
Supplement: Additional file 2: Table S2. — Primers for VHL sequencing. (XLS 35 kb) [file 12885_2016_2539_MOESM2_ESM.xls]

## Sheet: Sheet1
Additional Table 2 - Primers for VHL Sequencing
VHL Exon	Primer Sequence	PCR Product Size	Melting Temperature
Exon 1*	F: 5'-CGCGAAGACTACGGAGGT-3'	501 bp	58°C
	R: 5'-GCTTCAGACCGTGCTATCGT-3'
Exon 2	F: 5'-AACCTTTGCTTGTCCCGATA-3'	238 bp	54°C
	R: 5'-CAGGCAAAAATTGAGAACTGG-3'
Exon 3	F: 5'-CAGTGTCGCTTCATCCACAT-3'	699 bp	60°C
	R: 5'-CAAAAATGCCACCACCTTCT-3'
F: forward; R: reverse
*1M betaine was added to the PCR reaction
