# Supplementary material for: Efficient generation of patient-matched malignant and normal primary cell cultures from clear cell renal cell carcinoma patients: clinically relevant models for research and personalized medicine
Source: BMC Cancer. 2016 Jul 16;16:485. doi: 10.1186/s12885-016-2539-z (PMC4947293; doi:10.1186/s12885-016-2539-z)
Supplement: Additional file 3: Table S3. — Summary of cell cultures established. (XLS 40 kb) [file 12885_2016_2539_MOESM3_ESM.xlsx]

## Sheet: topTable_mutant_vs_WT_612_genes
Additional Table 3. Differentially Expressed Genes Between VHLmut and VHLwt ccRCC Cell Cultures
PROBES UP IN VHLmut vs. VHLwt CELLS						PROBES DOWN IN VHLmut vs. VHLwt CELLS
Gene.ID	Gene.symbol	logFC	P.Value	adj.P.Val		Gene.ID	Gene.symbol	logFC	P.Value	adj.P.Val
26471	NUPR1	4.52712	1.14067e-07	0.000149352		6493	SIM2	-5.97578	1.22012e-10	2.39631e-06
4094	MAF	4.52808	1.51488e-07	0.000185951		7476	WNT7A	-8.88831	9.22517e-10	9.05911e-06
771	CA12	5.03976	1.92606e-07	0.000222517		10103	TSPAN1	-6.32945	9.3038e-09	4.64265e-05
768	CA9	6.12088	3.36889e-07	0.00028078		1474	CST6	-7.29236	9.54365e-09	4.64265e-05
9839	ZEB2	3.02769	3.86e-07	0.00028078		254295	PHYHD1	-3.03085	1.34059e-08	4.64265e-05
3241	HPCAL1	2.22216	6.25422e-07	0.000393856		3934	LCN2	-7.86342	1.41833e-08	4.64265e-05
25854	FAM149A	2.4027	8.51781e-07	0.000452134		84632	AFAP1L2	-4.4562	1.67803e-08	4.70808e-05
387509	GPR153	2.02775	1.04255e-06	0.000538835		4070	TACSTD2	-9.1514	2.00726e-08	4.92783e-05
388698	FLG2	2.64885	1.73818e-06	0.000758619		253152	EPHX4	-3.73178	2.89145e-08	6.3098e-05
10882	C1QL1	6.08082	1.7934e-06	0.000765702		2901	GRIK5	-3.6183	4.87178e-08	9.56817e-05
2232	FDXR	1.96427	2.2292e-06	0.000856283		4486	MST1R	-4.35186	5.5652e-08	9.93642e-05
29923	HILPDA	2.84644	2.35434e-06	0.000856283		153572	IRX2	-4.81525	7.29588e-08	0.000119409
26999	CYFIP2	1.60721	2.54631e-06	0.000909265		8794	TNFRSF10C	-4.30461	1.06671e-07	0.000149352
100874392	ANKRD20A12P	4.44343	2.61034e-06	0.000915485		54751	FBLIM1	-4.7675	1.13155e-07	0.000149352
10397	NDRG1	4.71518	2.70863e-06	0.00093329		11035	RIPK3	-8.83423	2.05909e-07	0.00022467
51065	RPS27L	1.56893	3.04622e-06	0.00101267		10381	TUBB3	-2.54475	2.37518e-07	0.000241314
8862	APLN	5.39359	3.17764e-06	0.00101267		54716	SLC6A20	-4.12827	2.45737e-07	0.000241314
257407	C2orf72	3.43249	3.22716e-06	0.00101267		7021	TFAP2B	-9.18412	2.69234e-07	0.000251797
216	ALDH1A1	4.54161	3.83904e-06	0.00109274		9982	FGFBP1	-7.32762	3.17181e-07	0.00028078
27244	SESN1	1.38718	5.18631e-06	0.00126426		27071	DAPP1	-4.41962	3.68396e-07	0.00028078
55893	ZNF395	2.93459	5.21006e-06	0.00126426		100288413	ERVMER34-1	-4.91298	3.71103e-07	0.00028078
56901	NDUFA4L2	5.88896	5.21411e-06	0.00126426		51804	SIX4	-2.51506	3.76036e-07	0.00028078
9514	GAL3ST1	4.60449	5.50621e-06	0.00128578		389376	SFTA2	-5.9812	4.54738e-07	0.000318966
166012	CHST13	4.3708	5.74269e-06	0.00128578		11226	GALNT6	-5.13306	5.3639e-07	0.000363265
3950	LECT2	4.59456	5.84086e-06	0.00128578		29114	TAGLN3	-3.49239	5.83395e-07	0.00038193
9518	GDF15	3.0637	5.88815e-06	0.00128578		3898	LAD1	-6.16071	6.4172e-07	0.000393856
285966	TCAF2	3.13587	6.27016e-06	0.00131006		3909	LAMA3	-4.21327	6.79736e-07	0.000404546
54329	GPR85	3.67309	6.87789e-06	0.0013579		80326	WNT10A	-4.52946	7.64965e-07	0.000437767
6414	SEPP1	2.29783	7.28467e-06	0.00139861		222584	FAM83B	-2.90951	7.80135e-07	0.000437767
23596	OPN3	2.2911	7.33485e-06	0.00139861		4118	MAL	-6.85872	8.10965e-07	0.000442426
83716	CRISPLD2	4.41045	7.70147e-06	0.00142695		6768	ST14	-4.93044	1.43966e-06	0.000684589
5522	PPP2R2C	2.01392	7.93545e-06	0.00142984		4316	MMP7	-7.10791	1.4883e-06	0.000684589
2045	EPHA7	4.12026	8.35339e-06	0.0014911		283987	HID1	-2.53278	1.49581e-06	0.000684589
57007	ACKR3	6.94047	9.23548e-06	0.00156366		64123	ADGRL4	-4.43573	1.49884e-06	0.000684589
6920	TCEA3	2.75931	9.46551e-06	0.00158734		2921	CXCL3	-3.86185	1.71973e-06	0.000758619
415	ARSE	1.78526	1.04464e-05	0.00168171		147798	TMC4	-3.29669	2.06287e-06	0.000856283
123	PLIN2	3.22699	1.06521e-05	0.00170088		3918	LAMC2	-5.77345	2.20339e-06	0.000856283
147920	IGFL2	4.2963	1.12935e-05	0.00174649		8796	SCEL	-3.07056	2.29576e-06	0.000856283
388021	TMEM179	5.20772	1.28438e-05	0.00190277		2242	FES	-2.99836	2.30692e-06	0.000856283
6608	SMO	1.70817	1.45954e-05	0.00197595		400043	LOC400043	-3.7738	2.33738e-06	0.000856283
9920	KBTBD11	2.2116	1.46238e-05	0.00197595		5362	PLXNA2	-2.57062	2.34628e-06	0.000856283
100507537	LOC100507537	3.1305	1.46372e-05	0.00197595		3914	LAMB3	-6.82241	2.83882e-06	0.000961285
3398	ID2	2.68566	1.5815e-05	0.00200391		10686	CLDN16	-6.11845	3.22579e-06	0.00101267
9976	CLEC2B	4.4661	1.62073e-05	0.00204045		3855	KRT7	-7.49243	3.24837e-06	0.00101267
5256	PHKA2	1.22253	1.66633e-05	0.00205829		333926	PPM1J	-2.31627	3.42483e-06	0.00104476
221	ALDH3B1	1.60987	1.69416e-05	0.00207959		51304	ZDHHC3	-1.29501	3.45833e-06	0.00104476
130497	OSR1	3.76927	1.74134e-05	0.00211111		9121	SLC16A5	-3.10687	3.55518e-06	0.00104476
1959	EGR2	3.60489	1.8349e-05	0.00217093		347733	TUBB2B	-1.52717	3.56409e-06	0.00104476
79888	LPCAT1	2.10524	1.92394e-05	0.00220971		259236	TMIE	-3.15268	3.72545e-06	0.001076
2261	FGFR3	3.58517	1.9906e-05	0.00224138		58191	CXCL16	-3.49426	3.91058e-06	0.0010972
117283	IP6K3	3.16647	2.06049e-05	0.00229932		6288	SAA1	-4.87831	3.97485e-06	0.00109952
392255	GDF6	2.24342	2.15206e-05	0.00236901		7124	TNF	-7.4099	4.034e-06	0.00110039
5169	ENPP3	1.77009	2.15912e-05	0.00236901		2118	ETV4	-3.17362	4.17801e-06	0.00112406
7423	VEGFB	1.60503	2.28762e-05	0.00241437		8692	HYAL2	-2.30043	4.26319e-06	0.00113147
83660	TLN2	1.33052	2.29535e-05	0.00241437		541468	LURAP1	-4.37818	4.45476e-06	0.00116655
133	ADM	2.7577	2.59189e-05	0.00265129		6422	SFRP1	-5.56595	4.74447e-06	0.00122607
9311	ASIC3	2.28878	2.8008e-05	0.00278029		286887	KRT6C	-6.60242	4.8891e-06	0.00124704
4616	GADD45B	1.8124	2.86049e-05	0.00281915		51350	KRT76	-5.74	5.14648e-06	0.00126426
115290	FBXO17	1.23231	2.91725e-05	0.00283638		29842	TFCP2L1	-3.08046	5.29129e-06	0.00126733
10791	VAMP5	2.19806	2.95918e-05	0.00285087		10180	RBM6	-1.31729	5.75022e-06	0.00128578
10451	VAV3	1.61188	2.97273e-05	0.00285087		10052	GJC1	-2.56418	5.77622e-06	0.00128578
8824	CES2	1.63191	3.04148e-05	0.00289974		10117	ENAM	-1.79934	5.85249e-06	0.00128578
9154	SLC28A1	2.60653	3.24105e-05	0.00293337		23122	CLASP2	-1.27331	5.89207e-06	0.00128578
54437	SEMA5B	4.0408	3.29437e-05	0.00294356		1294	COL7A1	-2.63407	6.06924e-06	0.00130277
60401	EDA2R	2.06945	3.31226e-05	0.00294356		259173	ALS2CL	-3.08425	6.1026e-06	0.00130277
196740	VSTM4	3.94832	3.52575e-05	0.00308286		3694	ITGB6	-2.40156	6.22784e-06	0.00131006
2026	ENO2	2.00752	3.71398e-05	0.00315983		414236	C10orf55	-2.03994	6.46858e-06	0.00133729
321	APBA2	1.21163	3.78429e-05	0.0032036		84225	ZMYND15	-3.25087	6.66305e-06	0.00135233
9572	NR1D1	1.6259	3.86637e-05	0.00325903		3854	KRT6B	-6.45963	6.68434e-06	0.00135233
5798	PTPRN	5.25661	3.92722e-05	0.00328215		54682	MANSC1	-3.80058	6.74786e-06	0.00135233
4037	LRP3	3.1653	4.1732e-05	0.00338685		8838	WISP3	-4.97692	6.91395e-06	0.0013579
23336	SYNM	2.36448	4.27434e-05	0.00344049		11322	TMC6	-3.18974	7.13656e-06	0.00138774
11247	NXPH4	4.68126	4.38668e-05	0.00348805		79192	IRX1	-3.98311	7.53525e-06	0.00141426
5914	RARA	1.63431	4.56487e-05	0.00357574		90226	UCN2	-2.54553	7.56096e-06	0.00141426
222962	SLC29A4	2.08104	4.84412e-05	0.00371392		3853	KRT6A	-5.11776	7.78537e-06	0.00142902
4046	LSP1	1.40178	4.85987e-05	0.00371392		5266	PI3	-5.43403	7.88211e-06	0.00142984
8321	FZD1	1.40755	4.95921e-05	0.00377515		23609	MKRN2	-1.35087	8.4363e-06	0.0014911
1026	CDKN1A	2.16083	5.2358e-05	0.00386167		84179	MFSD7	-3.2129	8.50324e-06	0.0014911
80757	TMEM121	2.32269	5.24255e-05	0.00386167		26298	EHF	-4.41204	8.76728e-06	0.00150441
5866	RAB3IL1	2.47213	5.28833e-05	0.00386182		4139	MARK1	-1.52463	8.77695e-06	0.00150441
5214	PFKP	1.26277	5.32228e-05	0.00386182		23395	LARS2	-1.25791	8.80893e-06	0.00150441
5163	PDK1	1.35458	5.3286e-05	0.00386182		54675	CRLS1	-2.33944	9.53697e-06	0.00158734
100132288	TEKT4P2	1.29697	5.32868e-05	0.00386182		3783	KCNN4	-4.29399	1.00099e-05	0.00163829
148398	SAMD11	3.60432	5.36357e-05	0.00387281		5196	PF4	-4.19915	1.043e-05	0.00168171
29958	DMGDH	2.26659	5.56082e-05	0.00389802		266977	ADGRF1	-5.02554	1.07701e-05	0.00170585
196410	METTL7B	3.02352	5.59244e-05	0.00389802		1001	CDH3	-4.63193	1.10793e-05	0.00174078
2593	GAMT	1.70826	5.61694e-05	0.00389812		83959	SLC4A11	-3.45889	1.12083e-05	0.00174649
89866	SEC16B	1.48846	5.87499e-05	0.00400642		65997	RASL11B	-5.3754	1.14552e-05	0.00175765
6515	SLC2A3	2.51643	5.98276e-05	0.00403554		2185	PTK2B	-1.70341	1.16585e-05	0.00177499
51321	AMZ2	1.00049	6.05025e-05	0.00403554		81615	TMEM163	-1.77635	1.24754e-05	0.00188475
3299	HSF4	2.33654	6.24826e-05	0.00409053		83988	NCALD	-1.52541	1.28671e-05	0.00190277
100128890	FAM66B	1.42632	6.38851e-05	0.00416845		84958	SYTL1	-3.52671	1.29157e-05	0.00190277
715	C1R	3.09508	6.44411e-05	0.0041908		23276	KLHL18	-1.22961	1.30611e-05	0.00190277
6531	SLC6A3	5.69806	6.67965e-05	0.0042744		30	ACAA1	-1.44619	1.30791e-05	0.00190277
57644	MYH7B	1.26075	6.68146e-05	0.0042744		23016	EXOSC7	-1.23235	1.32413e-05	0.00190863
23743	BHMT2	2.7169	6.7729e-05	0.00431882		6545	SLC7A4	-4.25248	1.33589e-05	0.00190863
51171	HSD17B14	1.89528	6.96562e-05	0.00433175		23327	NEDD4L	-1.58682	1.34109e-05	0.00190863
100652758	LOC100652758	1.50073	6.96597e-05	0.00433175		10004	NAALADL1	-1.55112	1.35345e-05	0.00191236
80790	CMIP	1.21715	7.07315e-05	0.00433313		7280	TUBB2A	-1.43936	1.44099e-05	0.00197595
6676	SPAG4	1.65798	7.08018e-05	0.00433313		2847	MCHR1	-2.97488	1.45372e-05	0.00197595
2583	B4GALNT1	4.41955	7.08888e-05	0.00433313		84807	NFKBID	-1.60964	1.48123e-05	0.00197595
8714	ABCC3	1.50523	7.10421e-05	0.00433313		133396	IL31RA	-1.73064	1.49429e-05	0.00197595
7039	TGFA	1.43803	7.27853e-05	0.00441205		57224	NHSL1	-1.73569	1.50083e-05	0.00197595
90019	SYT8	3.75522	7.57725e-05	0.00449599		10181	RBM5	-1.27318	1.50314e-05	0.00197595
348487	FAM131C	2.24918	7.82531e-05	0.00458264		25758	KIAA1549L	-1.58095	1.51611e-05	0.00197595
20	ABCA2	1.56233	8.12718e-05	0.00468087		10331	B3GNT3	-2.85975	1.51665e-05	0.00197595
23612	PHLDA3	1.54732	8.37548e-05	0.00475336		645864	MAGEB17	-2.68569	1.51918e-05	0.00197595
389336	C5orf46	5.34463	8.3952e-05	0.00475336		7342	UBP1	-1.25456	1.56045e-05	0.00200391
4242	MFNG	3.28525	8.49684e-05	0.0047816		10361	NPM2	-3.09326	1.56561e-05	0.00200391
8819	SAP30	1.91548	8.56654e-05	0.00480706		285834	HCG22	-3.20179	1.57927e-05	0.00200391
85409	NKD2	4.44386	8.59432e-05	0.0048089		5639	PRRG2	-1.79705	1.64231e-05	0.00205445
399726	CASC10	2.24111	8.77181e-05	0.00486662		7862	BRPF1	-1.46599	1.66459e-05	0.00205829
80727	TTYH3	1.58122	8.81902e-05	0.00487903		79669	C3orf52	-1.82822	1.71685e-05	0.00209434
9246	UBE2L6	1.36473	8.90684e-05	0.00491176		9943	OXSR1	-1.12003	1.81017e-05	0.00216779
5311	PKD2	1.01303	9.1068e-05	0.00496826		5734	PTGER4	-2.98254	1.82221e-05	0.00216898
64342	HS1BP3	1.2879	9.27713e-05	0.00504717		7375	USP4	-1.13861	1.86959e-05	0.00218523
10636	RGS14	1.98733	9.5508e-05	0.00516743		79751	SLC25A22	-1.86943	1.87825e-05	0.00218523
7098	TLR3	2.30414	9.80723e-05	0.0052771		4688	NCF2	-2.06012	1.88637e-05	0.00218523
3777	KCNK3	2.1606	9.99535e-05	0.00532002		3269	HRH1	-1.04545	1.8915e-05	0.00218523
25927	CNRIP1	2.58615	0.000103112	0.00546177		165829	GPR156	-1.29509	1.94178e-05	0.00221725
8989	TRPA1	3.85166	0.000103173	0.00546177		9283	GPR37L1	-1.59178	1.99184e-05	0.00224138
441317	FAM90A7P	2.01975	0.000103488	0.0054637		126868	MAB21L3	-2.503	1.99716e-05	0.00224138
2908	NR3C1	1.03541	0.000104082	0.0054767		79608	RIC3	-1.42004	2.21028e-05	0.00239245
132671	SPATA18	2.30839	0.000108715	0.00563285		131909	FAM172BP	-2.34354	2.21382e-05	0.00239245
57561	ARRDC3	2.66114	0.000112346	0.00573111		327	APEH	-1.44345	2.22614e-05	0.00239245
4093	SMAD9	1.98556	0.000114757	0.00580882		2810	SFN	-5.62785	2.22922e-05	0.00239245
55190	NUDT11	1.75219	0.000115351	0.00582387		25886	POC1A	-1.62134	2.30034e-05	0.00241437
55536	CDCA7L	1.79187	0.000115699	0.00582647		148170	CDC42EP5	-2.61829	2.31111e-05	0.00241437
113452	TMEM54	1.35181	0.00011856	0.00593429		5284	PIGR	-3.19029	2.37042e-05	0.00245027
9537	TP53I11	2.62863	0.000119318	0.0059477		11334	TUSC2	-1.30727	2.49268e-05	0.00256315
90768	LOC90768	4.70636	0.000120077	0.00596617		10435	CDC42EP2	-2.35861	2.62112e-05	0.00265601
79809	TTC21B	1.71053	0.000120295	0.00596617		1366	CLDN7	-4.91984	2.64726e-05	0.00266627
3208	HPCA	2.8189	0.000121525	0.00599302		5360	PLTP	-3.07418	2.773e-05	0.00277866
117156	SCGB3A2	6.27276	0.000121752	0.00599302		4188	MDFI	-4.52286	2.80294e-05	0.00278029
2312	FLG	2.55634	0.000124238	0.00603204		54997	TESC	-1.34771	2.88518e-05	0.00281915
7915	ALDH5A1	1.28136	0.000124933	0.00603204		1152	CKB	-3.34721	2.9757e-05	0.00285087
54858	PGPEP1	1.39804	0.000127268	0.00608163		2591	GALNT3	-4.20503	3.06341e-05	0.00290654
123283	TARSL2	1.07217	0.000127803	0.00609234		387590	TPTEP1	-2.2014	3.10261e-05	0.00290899
26223	FBXL21	3.95225	0.000128541	0.00609836		126353	MISP	-3.56685	3.11695e-05	0.00290899
64005	MYO1G	2.10787	0.000130603	0.00615116		6621	SNAPC4	-1.59006	3.12496e-05	0.00290899
51768	TM7SF3	1.39382	0.000132907	0.006215		56265	CPXM1	-6.23295	3.12622e-05	0.00290899
10297	APC2	1.3366	0.000135744	0.0062765		5021	OXTR	-3.04982	3.14005e-05	0.00290899
3274	HRH2	2.02215	0.000138032	0.00628181		93010	B3GNT7	-5.15667	3.1731e-05	0.00292581
94234	FOXQ1	4.24277	0.000140412	0.00629412		9132	KCNQ4	-2.79598	3.20057e-05	0.00293337
7422	VEGFA	1.63555	0.000140966	0.00629412		3664	IRF6	-4.35736	3.2121e-05	0.00293337
441295	OR2A9P	1.4427	0.000144397	0.00632862		100506658	OCLN	-2.16466	3.23971e-05	0.00293337
29775	CARD10	1.69432	0.000146563	0.00636835		137075	CLDN23	-2.43027	3.26243e-05	0.00293918
91614	DEPDC7	2.13533	0.000147945	0.00637201		7113	TMPRSS2	-2.27011	3.30589e-05	0.00294356
645367	GGT8P	2.23278	0.000150045	0.00642756		92106	OXNAD1	-1.13645	3.35616e-05	0.00296915
4257	MGST1	2.20805	0.000150803	0.00643864		3177	SLC29A2	-2.03731	3.531e-05	0.00308286
2019	EN1	4.63435	0.000154592	0.0065861		81873	ARPC5L	-1.09305	3.53179e-05	0.00308286
6666	SOX12	1.37255	0.000155526	0.00659133		54532	USP53	-1.30698	3.54913e-05	0.00308429
9509	ADAMTS2	2.47102	0.000155722	0.00659133		7584	ZNF35	-1.22242	3.67564e-05	0.00315983
84898	PLXDC2	1.54885	0.000160789	0.00673326		100506243	KRBOX1	-6.3039	3.68544e-05	0.00315983
440300	LOC440300	1.1241	0.0001662	0.006901		9424	KCNK6	-3.95432	3.7165e-05	0.00315983
79799	UGT2A3	3.43306	0.000167363	0.0069346		1368	CPM	-1.76954	3.88703e-05	0.00326245
1014	CDH16	2.21175	0.000170938	0.00702346		93973	ACTR8	-1.31469	4.01391e-05	0.00332994
164668	APOBEC3H	1.77134	0.000174895	0.007097		1849	DUSP7	-2.31839	4.03107e-05	0.00332994
51702	PADI3	1.49692	0.000178002	0.00717856		2041	EPHA1	-3.32195	4.03526e-05	0.00332994
5348	FXYD1	2.33584	0.000180565	0.00725843		4741	NEFM	-4.31364	4.11459e-05	0.00337
346528	OR2A1	1.91886	0.000186488	0.00742533		6891	TAP2	-1.74872	4.11812e-05	0.00337
5675	PSG6	3.11175	0.00018793	0.00744141		9209	LRRFIP2	-1.13924	4.16861e-05	0.00338685
187	APLNR	2.59007	0.000191961	0.00754022		1947	EFNB1	-2.60137	4.19514e-05	0.00339064
857	CAV1	1.287	0.000196781	0.00768345		132001	TAMM41	-1.10549	4.3018e-05	0.00344846
644943	RASSF10	1.87237	0.000197423	0.00768577		56339	METTL3	-1.04205	4.3867e-05	0.00348805
57616	TSHZ3	2.79809	0.000201382	0.00777043		2707	GJB3	-5.19598	4.43382e-05	0.0035113
5507	PPP1R3C	3.3312	0.000204445	0.00787314		83604	TMEM47	-1.62023	4.55635e-05	0.00357574
55959	SULF2	1.27374	0.000208773	0.00798176		8842	PROM1	-4.11146	4.56981e-05	0.00357574
85442	KNDC1	3.10632	0.000211087	0.00798176		548596	CKMT1A	-4.81047	4.63174e-05	0.00359137
359948	IRF2BP2	1.14824	0.000212312	0.00798176		390940	PINLYP	-2.10472	4.63334e-05	0.00359137
33	ACADL	2.2059	0.000213898	0.00801711		3656	IRAK2	-1.92016	4.64464e-05	0.00359137
8214	DGCR6	1.03036	0.000217801	0.00810152		29841	GRHL1	-1.37019	4.73742e-05	0.00364875
57622	LRFN1	2.27375	0.00021896	0.00812245		5796	PTPRK	-1.65516	5.00212e-05	0.00379091
3428	IFI16	1.67849	0.000219591	0.00812245		7498	XDH	-1.60232	5.01851e-05	0.00379091
55586	MIOX	2.21167	0.000220572	0.00812765		10999	SLC27A4	-1.22893	5.07639e-05	0.00380536
2878	GPX3	2.08488	0.000226156	0.00822537		6578	SLCO2A1	-2.04609	5.12559e-05	0.00382763
9242	MSC	3.58551	0.000227379	0.00825456		222171	PRR15	-6.20069	5.16579e-05	0.00384303
100132103	FAM66E	1.32228	0.000228279	0.00827195		54870	QRICH1	-1.03917	5.24982e-05	0.00386167
64781	CERK	1.00426	0.00023075	0.00833074		10550	ARL6IP5	-1.33494	5.3996e-05	0.00388454
10857	PGRMC1	1.45794	0.000242893	0.00858603		290	ANPEP	-4.70117	5.4432e-05	0.00389671
5654	HTRA1	2.24848	0.000243789	0.00858603		23208	SYT11	-2.85522	5.45619e-05	0.00389671
654412	FAM138B	2.22201	0.000243999	0.00858603		7324	UBE2E1	-1.11498	5.53195e-05	0.00389802
664	BNIP3	1.54022	0.00024507	0.00858603		10892	MALT1	-1.75638	5.54767e-05	0.00389802
54576	UGT1A8	3.51582	0.000252353	0.00872985		113802	HENMT1	-1.53008	5.56275e-05	0.00389802
55924	FAM212B	2.3339	0.000258886	0.00887352		6776	STAT5A	-2.21079	5.58659e-05	0.00389802
55841	WWC3	1.15374	0.000261493	0.00890072		11182	SLC2A6	-1.95224	5.59696e-05	0.00389802
4354	MPP1	1.39139	0.000263824	0.00893801		54836	BSPRY	-3.21323	5.7162e-05	0.00392325
117166	WFIKKN1	3.71063	0.000264392	0.00893801		9267	CYTH1	-1.32592	5.72653e-05	0.00392325
388799	FAM209B	1.27106	0.000264556	0.00893801		340120	ANKRD34B	-4.77194	5.73306e-05	0.00392325
7252	TSHB	2.87082	0.000264864	0.00893801		613038	LOC613038	-2.40688	5.89641e-05	0.00400711
1576	CYP3A4	2.08877	0.000265662	0.00894958		64699	TMPRSS3	-2.14458	5.97917e-05	0.00403554
8644	AKR1C3	1.93528	0.000269012	0.00904691		5868	RAB5A	-1.06726	6.02906e-05	0.00403554
3026	HABP2	3.19111	0.000269974	0.00906373		54977	SLC25A38	-1.09098	6.06061e-05	0.00403554
55824	PAG1	2.21466	0.000272992	0.00909277		29933	GPR132	-2.76135	6.07988e-05	0.00403554
10178	TENM1	1.03379	0.000277588	0.00917818		978	CDA	-2.184	6.08207e-05	0.00403554
7546	ZIC2	6.02274	0.000280889	0.0092498		51083	GAL	-6.80611	6.11697e-05	0.00404502
2675	GFRA2	5.94962	0.000289771	0.00941193		4615	MYD88	-1.4483	6.21826e-05	0.00408451
221091	LRRN4CL	2.65595	0.00029133	0.00944128		11102	RPP14	-1.11223	6.53802e-05	0.00423784
4828	NMB	2.67258	0.000296678	0.00953641		9497	SLC4A7	-1.99541	6.62316e-05	0.0042744
10107	TRIM10	4.06799	0.000299801	0.00957324		5580	PRKCD	-1.53497	6.64964e-05	0.0042744
257364	SNX33	1.37862	0.000301097	0.00957324		9941	EXOG	-1.44182	6.80752e-05	0.00432685
6514	SLC2A2	4.95366	0.000303405	0.00960432		64419	MTMR14	-1.03424	6.86791e-05	0.00433175
494514	TYMSOS	1.61007	0.000303954	0.00960432		9956	HS3ST2	-1.49744	6.94259e-05	0.00433175
59339	PLEKHA2	1.04227	0.000306419	0.00961353		51244	CCDC174	-1.0155	6.96527e-05	0.00433175
163404	LPPR5	2.91796	0.000308573	0.0096487		84895	FAM73B	-1.21489	6.98259e-05	0.00433175
100526833	SEPT5-GP1BB	3.3236	0.000310016	0.00964932		9061	PAPSS1	-1.10823	6.99167e-05	0.00433175
8514	KCNAB2	1.20256	0.000313917	0.00972465		3038	HAS3	-2.12151	7.01789e-05	0.00433313
55819	RNF130	1.1643	0.000317634	0.00973505		84641	HIATL1	-1.22902	7.21497e-05	0.00438706
9963	SLC23A1	1.76207	0.000327411	0.00992515		51561	IL23A	-4.12859	7.33492e-05	0.00443255
84284	NTPCR	1.24904	0.000330915	0.00998747		84517	ACTRT3	-2.06937	7.37399e-05	0.00444249
641702	FAM138F	2.23982	0.000331117	0.00998747		51393	TRPV2	-1.7291	7.41607e-05	0.00444556
						688	KLF5	-1.72651	7.48237e-05	0.00446668
						796	CALCA	-5.74948	7.54924e-05	0.00449294
						9957	HS3ST1	-4.68287	7.64427e-05	0.00449864
						1832	DSP	-2.00916	7.64808e-05	0.00449864
						5324	PLAG1	-1.52446	7.65044e-05	0.00449864
						6272	SORT1	-3.17505	7.83996e-05	0.00458264
						84315	MON1A	-1.33526	7.98458e-05	0.0046482
						4791	NFKB2	-1.12016	7.99944e-05	0.0046482
						526	ATP6V1B2	-1.2409	8.04291e-05	0.00465967
						53905	DUOX1	-1.16816	8.09128e-05	0.0046739
						1159	CKMT1B	-4.86501	8.18141e-05	0.00469833
						219	ALDH1B1	-2.09026	8.27733e-05	0.00473956
						7128	TNFAIP3	-2.11749	8.30894e-05	0.00474382
						222236	NAPEPLD	-1.08364	8.39825e-05	0.00475336
						81619	TSPAN14	-1.19465	8.43916e-05	0.00476279
						146880	LOC146880	-1.04589	8.63492e-05	0.00481789
						26035	GLCE	-1.12424	8.6805e-05	0.00482961
						6712	SPTBN2	-3.03634	8.9282e-05	0.00491176
						1520	CTSS	-2.92466	9.01274e-05	0.0049444
						5197	PF4V1	-5.00766	9.03788e-05	0.0049444
						7264	TSTA3	-1.13553	9.42063e-05	0.00511108
						56892	C8orf4	-6.80714	9.6295e-05	0.0051957
						100506564	THEGL	-1.80446	9.85243e-05	0.00528693
						9882	TBC1D4	-1.69497	9.88938e-05	0.0052923
						1889	ECE1	-2.68306	9.93982e-05	0.00530484
						56849	TCEAL7	-4.4481	0.000104291	0.0054767
						100506178	LOC100506178	-3.44813	0.000105024	0.00549021
						7048	TGFBR2	-2.2303	0.000105108	0.00549021
						192668	CYS1	-3.81763	0.000106685	0.00554558
						80111	C3orf36	-2.46316	0.000106733	0.00554558
						140700	SAMD10	-1.06205	0.000108986	0.00563285
						9074	CLDN6	-3.8987	0.000111568	0.00572941
						153562	MARVELD2	-1.75877	0.00011166	0.00572941
						164312	LRRN4	-3.59598	0.000112021	0.00572941
						25994	HIGD1A	-1.47824	0.000114295	0.00580882
						114569	MAL2	-1.86106	0.000114751	0.00580882
						54918	CMTM6	-1.60229	0.000118746	0.00593429
						5357	PLS1	-1.62541	0.000122294	0.00600463
						8314	BAP1	-1.05196	0.000123459	0.00603204
						6372	CXCL6	-6.27179	0.000123665	0.00603204
						3231	HOXD1	-5.22605	0.000124967	0.00603204
						283209	PGM2L1	-1.48921	0.000125011	0.00603204
						55092	TMEM51	-1.15066	0.000125309	0.00603204
						2731	GLDC	-1.97844	0.000127205	0.00608163
						51143	DYNC1LI1	-1.07917	0.00012855	0.00609836
						5329	PLAUR	-1.94852	0.000128988	0.00610441
						5859	QARS	-1.1743	0.000129484	0.00611316
						214	ALCAM	-1.73393	0.000131153	0.0061623
						26061	HACL1	-1.09629	0.000132779	0.006215
						1012	CDH13	-1.82257	0.00013545	0.0062765
						5663	PSEN1	-1.22357	0.000135803	0.0062765
						2920	CXCL2	-3.17163	0.000136487	0.0062765
						7033	TFF3	-2.52179	0.000136779	0.0062765
						150771	ITPRIPL1	-5.86796	0.000137611	0.00628181
						65083	NOL6	-1.25981	0.00013762	0.00628181
						8747	ADAM21	-2.94771	0.000138494	0.00628181
						1594	CYP27B1	-1.16531	0.000139058	0.00629284
						79443	FYCO1	-1.28883	0.00013969	0.00629412
						9414	TJP2	-1.86873	0.00014088	0.00629412
						4790	NFKB1	-1.01737	0.000141447	0.00629412
						84926	SPRYD3	-1.1159	0.000141707	0.00629412
						84541	KBTBD8	-2.06702	0.000141724	0.00629412
						4776	NFATC4	-4.94117	0.000142587	0.00629412
						3485	IGFBP2	-3.70787	0.000142594	0.00629412
						128218	TMEM125	-4.46752	0.000142611	0.00629412
						8543	LMO4	-1.87662	0.000143795	0.00632073
						7976	FZD3	-1.06527	0.000143858	0.00632073
						100507588	TGFBR3L	-1.70072	0.000144682	0.00632862
						6769	STAC	-1.59062	0.000145214	0.00633777
						25984	KRT23	-2.71105	0.000146445	0.00636835
						145241	ADAM21P1	-3.6408	0.000146917	0.00636904
						127534	GJB4	-4.16632	0.00014725	0.00636904
						4496	MT1H	-4.28441	0.000147552	0.00636904
						57636	ARHGAP23	-1.4335	0.000148972	0.00640222
						3589	IL11	-3.95196	0.000150217	0.00642756
						401022	HAGLR	-2.51965	0.000154946	0.00658687
						80024	SLC8B1	-1.58782	0.000157297	0.00664367
						7097	TLR2	-2.22322	0.000160789	0.00673326
						339761	CYP27C1	-1.56528	0.000161308	0.00674061
						112616	CMTM7	-1.6539	0.000161842	0.00674856
						4642	MYO1D	-1.20442	0.000164597	0.00684889
						37	ACADVL	-1.18071	0.000167849	0.00693571
						55785	FGD6	-1.08817	0.000168333	0.00693571
						130367	SGPP2	-2.0326	0.000168449	0.00693571
						132625	ZFP42	-2.33778	0.000171873	0.0070463
						11180	WDR6	-1.10531	0.000172473	0.0070463
						55287	TMEM40	-1.76526	0.00017257	0.0070463
						961	CD47	-1.43961	0.000173069	0.00705201
						23507	LRRC8B	-1.38856	0.000174632	0.007097
						125170	MIEF2	-1.35575	0.000176343	0.00714099
						9076	CLDN1	-3.71032	0.000177798	0.00717856
						3384	ICAM2	-2.32969	0.000180722	0.00725843
						4318	MMP9	-3.14076	0.000184647	0.00739781
						8706	B3GALNT1	-1.24816	0.00018536	0.00739935
						170393	C10orf91	-2.7212	0.000186767	0.00742533
						7871	SLMAP	-1.11877	0.000191013	0.00752692
						4820	NKTR	-1.13908	0.000191239	0.00752692
						211	ALAS1	-1.37885	0.000192886	0.00756143
						4324	MMP15	-2.17643	0.00019483	0.00762242
						10232	MSLN	-5.96869	0.000205713	0.00790645
						10653	SPINT2	-1.2216	0.00020705	0.0079423
						5333	PLCD1	-1.68126	0.000209163	0.00798176
						8200	GDF5	-5.58521	0.000209556	0.00798176
						8792	TNFRSF11A	-1.67938	0.00021059	0.00798176
						6195	RPS6KA1	-1.29937	0.00021154	0.00798176
						30850	CDR2L	-1.2441	0.000214464	0.00802299
						11186	RASSF1	-1.2342	0.000216343	0.00807789
						645996	NAP1L6	-1.62577	0.000217181	0.00809381
						8822	FGF17	-2.24426	0.000219979	0.00812245
						8572	PDLIM4	-5.70731	0.000221192	0.00813524
						3233	HOXD4	-1.33543	0.000222376	0.0081635
						55193	PBRM1	-1.30722	0.000223959	0.00820628
						285629	LOC285629	-2.83386	0.000225037	0.00822537
						9136	RRP9	-1.50531	0.000233653	0.00842007
						650	BMP2	-2.4354	0.000234149	0.00842249
						2524	FUT2	-1.52173	0.000234881	0.00842398
						389114	ZNF662	-2.28936	0.000235874	0.00843818
						201161	CENPV	-1.38551	0.000239173	0.00851555
						132158	GLYCTK	-1.40537	0.000239337	0.00851555
						10551	AGR2	-4.09855	0.000241329	0.0085589
						57060	PCBP4	-1.13381	0.000241427	0.0085589
						4907	NT5E	-1.71915	0.000244603	0.00858603
						442191	OR14J1	-3.58553	0.000245319	0.00858603
						6303	SAT1	-1.54721	0.000247461	0.00863256
						90293	KLHL13	-1.76772	0.000249921	0.00870292
						150696	PROM2	-3.38176	0.000250824	0.0087189
						1308	COL17A1	-2.71642	0.000251372	0.00872252
						2720	GLB1	-1.51794	0.000252472	0.00872985
						12	SERPINA3	-2.4811	0.00025443	0.00878208
						5819	PVRL2	-1.46639	0.000254897	0.00878276
						79919	C2orf54	-3.99044	0.000256201	0.00879682
						255743	NPNT	-3.82797	0.000259541	0.00887354
						57489	ODF2L	-1.04544	0.00025979	0.00887354
						8797	TNFRSF10A	-1.38466	0.000260414	0.0088794
						80746	TSEN2	-1.03766	0.00026306	0.00893801
						29925	GMPPB	-1.59763	0.00027147	0.00909277
						2650	GCNT1	-1.9181	0.000272224	0.00909277
						1942	EFNA1	-4.19983	0.000273154	0.00909277
						83858	ATAD3B	-1.31268	0.000275508	0.0091276
						100506497	LOC100506497	-3.04273	0.000278835	0.00920388
						3730	ANOS1	-1.01885	0.000281168	0.0092498
						5630	PRPH	-4.75832	0.000282097	0.00926485
						4908	NTF3	-2.72091	0.000283677	0.00930119
						6590	SLPI	-6.41282	0.000284575	0.00930378
						5155	PDGFB	-2.15976	0.000287296	0.00936437
						145407	C14orf37	-1.30278	0.000287511	0.00936437
						100528017	SAA2-SAA4	-4.68698	0.00028993	0.00941193
						84892	POMGNT2	-1.40105	0.000291795	0.00944128
						286676	ILDR1	-2.56871	0.000293116	0.00946841
						7127	TNFAIP2	-2.7436	0.000294228	0.00948873
						342926	ZNF677	-2.01184	0.000296094	0.00953327
						9870	AREL1	-1.30405	0.000297398	0.00954394
						23348	DOCK9	-1.13071	0.000301233	0.00957324
						11068	CYB561D2	-1.33263	0.000301235	0.00957324
						7428	VHL	-1.01991	0.000303086	0.00960432
						79661	NEIL1	-2.0266	0.000304169	0.00960432
						64881	PCDH20	-3.18722	0.000305517	0.00961353
						7453	WARS	-1.13364	0.000305522	0.00961353
						54946	SLC41A3	-1.16426	0.000306218	0.00961353
						155006	TMEM213	-2.78457	0.000309195	0.0096487
						5309	PITX3	-2.35857	0.000309505	0.0096487
						1499	CTNNB1	-1.02821	0.000313922	0.00972465
						5644	PRSS1	-2.03451	0.000314697	0.00973331
						1909	EDNRA	-2.13935	0.000316944	0.00973505
						55922	NKRF	-1.0315	0.000317326	0.00973505
						1465	CSRP1	-1.20147	0.000318447	0.00973505
						10371	SEMA3A	-1.31573	0.000321201	0.00979563
						6374	CXCL5	-5.36553	0.000326983	0.00992515
						26354	GNL3	-1.52411	0.000327176	0.00992515
						3219	HOXB9	-2.83319	0.000327469	0.00992515
						3772	KCNJ15	-2.67864	0.000332068	0.00998747

## Sheet: Sheet2
RPA1	RPA2	RPA3	RUVBL2	TERF2	H2AFZ	ACD	POT1	TINF2	HIST1H2AB	HIST1H2AC	RUVBL1	HIST1H2AE	TERT	HIST1H2AJ	HIST1H2BA	HIST1H2BB	HIST1H2BC	HIST2H2BE	HIST1H2BD	HIST1H2BE	TERF2IP	POLA1	HIST1H2BF	POLA2	HIST1H2BG	POLD1	HIST1H2BH	POLD2	POLD3	HIST1H2BI	HIST1H2BJ	HIST1H2BK	POLE	HIST1H2BL	HIST1H2BM	HIST1H2BN	HIST1H2BO	H2AFX	TERF1	HIST1H4A	HIST1H4B	HIST1H4C	HIST1H4D	HIST1H4E	HIST1H4F	HIST1H4H	HIST1H4J	HIST1H4K	HIST1H4L
TAF1D	RRP8	SUV39H1	SIRT1		H3F3A	H3F3B																					HIST1H3A	HIST1H3B	HIST1H3C	HIST1H3D		HIST1H3E	HIST1H3F	HIST1H3G	HIST1H3H	HIST1H3I	HIST1H3J
HIST1H1A	HIST1H1B	HIST1H1C	HIST1H1D	H1F0	HIST1H1E	CCNE1	CDKN1B	TP53	CCNA1	CCNA2	CCNE2						CABIN1				CDKN1A			RB1									ATM										LMNB1	HMGA1
												MBD2
			PSMC3IP	BRCA1				MND1		PRDM9			SPO11	DMC1							TEX15		MSH4
BRMS1	HDAC10	HDAC8	HDAC1	SUDS3	ARID4A	NCOR2	PHF21A	ARID4B	MTA2	SAP30	RBBP4	HIST1H2AA		SAP30L		KDM1A		HIST1H2AG	TBL1X	HIST1H2AH	HMG20B	TBL1XR1		SAP18	HIST1H2AK	HIST1H2AL	HIST1H2AM						CHD3		CHD4		GATAD2B		GATAD2A							MBD3		MTA1
DNMT3A	DNMT3B	JARID2	AEBP2	MTF2																		SUZ12																					EED
CDK1	SMC2	SETD8							NCAPG2		MCPH1			NCAPD3	PLK1						NCAPH2			CCNB1
[truncated: 19 more columns]
