# Supplementary material for: Efficient generation of patient-matched malignant and normal primary cell cultures from clear cell renal cell carcinoma patients: clinically relevant models for research and personalized medicine
Source: BMC Cancer. 2016 Jul 16;16:485. doi: 10.1186/s12885-016-2539-z (PMC4947293; doi:10.1186/s12885-016-2539-z)
Supplement: Additional file 4: Table S4. — Doubling times of VHLmut and VHLwt ccRCC cultures. (XLS 25 kb) [file 12885_2016_2539_MOESM4_ESM.xls]

## Sheet: Sheet1
Additional Table 4 - Doubling Times of VHLmut and VHLwt ccRCC cultures
RCC Culture ID	Doubling Time (hours)
786-0	16.1
RCC#22 VHLwt	42.6
RCC#22 VHLmut	125
RCC#162 VHLwt	28
RCC#162 VHLmut	189
RCC#222 VHLwt	ND
RCC#222 VHLmut	218.7
RCC#243 VHLwt	114.6
RCC#243 VHLmut	48.9
RCC#323 VHLwt	238.6
RCC#323 VHLmut	188.1
RCC#364 VHLmut	44
RCC#407 VHLwt	ND
RCC#407 VHLmut	96.1
ND=not done
786-0 is a VHL-mutant commercially available cell line
