# Supplementary material for: Efficient generation of patient-matched malignant and normal primary cell cultures from clear cell renal cell carcinoma patients: clinically relevant models for research and personalized medicine
Source: BMC Cancer. 2016 Jul 16;16:485. doi: 10.1186/s12885-016-2539-z (PMC4947293; doi:10.1186/s12885-016-2539-z)
Supplement: Additional file 6: Table S6. — Differrentially expressed networks between VHLmut and VHLwt cell cultures. (XLS 66 kb) [file 12885_2016_2539_MOESM6_ESM.xlsx]

## Sheet: topTable_tumourVsMutant_nonpair
Gene.ID	Gene.symbol	logFC	AveExpr	t	P.Value	adj.P.Val	B
11326	VSIG4	10.3831	-1.19274	17.5966	9.67971e-13	4.1077e-10	19.1935
199	AIF1	10.2781	-1.1632	22.8642	1.08225e-14	2.65691e-11	23.1441
712	C1QA	10.2089	1.28475	19.1253	2.34253e-13	1.7118e-10	20.7742
168537	GIMAP7	10.0308	-1.36341	19.5486	1.6105e-13	1.40517e-10	20.7774
6039	RNASE6	9.97312	-1.33233	23.1882	8.48018e-15	2.3793e-11	23.3051
713	C1QB	9.87801	1.43663	17.7966	7.99075e-13	3.82777e-10	19.6091
5996	RGS1	9.87437	2.4349	16.5151	2.82845e-12	8.29116e-10	18.402
6035	RNASE1	9.83485	0.855004	18.5636	3.89694e-13	2.39175e-10	20.2721
714	C1QC	9.80231	0.968433	19.0855	2.42748e-13	1.7118e-10	20.7258
55365	TMEM176A	9.79527	2.42359	14.427	2.70375e-11	4.30187e-09	16.1791
11082	ESM1	9.78341	2.06513	11.3394	1.33841e-09	9.3214e-08	12.2777
3122	HLA-DRA	9.75088	4.17694	29.5691	1.2181e-16	2.39234e-12	27.9839
2701	GJA4	9.64751	0.62157	22.2927	1.67758e-14	2.95141e-11	23.1699
6279	S100A8	9.61522	-1.57296	12.9622	1.56575e-10	1.6804e-08	14.3978
161198	CLEC14A	9.57936	-0.22061	13.3755	9.38724e-11	1.07816e-08	14.9389
5105	PCK1	9.51125	0.788723	16.0139	4.74894e-12	1.16587e-09	17.872
474344	GIMAP6	9.49668	-0.922951	14.5563	2.33236e-11	3.88865e-09	16.2516
2999	GZMH	9.45399	-2.2314	14.237	3.36624e-11	4.97089e-09	15.8491
6280	S100A9	9.38397	0.146601	8.1037	2.12966e-07	5.17016e-06	7.20673
55303	GIMAP4	9.34143	0.00545302	24.1057	4.32274e-15	2.12246e-11	24.2688
219972	MPEG1	9.27198	-1.1154	18.4822	4.20033e-13	2.49983e-10	19.9623
54567	DLL4	9.2549	0.67021	22.5519	1.37332e-14	2.69721e-11	23.3567
9034	CCRL2	9.25269	-2.46084	16.1683	4.04239e-12	1.06659e-09	17.8164
2	A2M	9.24923	4.34245	26.6205	7.66743e-16	5.09019e-12	26.3368
915	CD3D	9.24872	-2.32121	13.5635	7.47015e-11	9.11266e-09	15.0931
9027	NAT8	9.23697	1.32929	14.4774	2.55212e-11	4.14245e-09	16.2345
3043	HBB	9.19348	-0.946134	10.4165	5.05439e-09	2.70485e-07	11.0097
2938	GSTA1	9.19325	1.24019	16.161	4.07304e-12	1.06659e-09	18.0309
7177	TPSAB1	9.19286	-0.252105	17.5807	9.83003e-13	4.1077e-10	19.3115
387763	C11orf96	9.16652	1.25156	19.4203	1.80277e-13	1.47526e-10	21.0204
54345	SOX18	9.16147	-1.32758	12.6973	2.189e-10	2.23916e-08	14.0812
54546	RNF186	9.15207	-2.07247	16.0342	4.64892e-12	1.15576e-09	17.6982
2213	FCGR2B	9.13084	-1.13355	18.1797	5.56306e-13	2.95293e-10	19.7053
1910	EDNRB	9.12225	1.2867	15.911	5.29155e-12	1.24162e-09	17.7768
22918	CD93	8.97977	1.10047	20.1273	9.76469e-14	1.02215e-10	21.5887
28984	RGCC	8.93674	1.82353	22.6202	1.30334e-14	2.69721e-11	23.4944
64321	SOX17	8.87949	-0.520167	10.9817	2.2178e-09	1.41821e-07	11.8199
28999	KLF15	8.87078	-0.880876	13.0266	1.44447e-10	1.56737e-08	14.4994
10266	RAMP2	8.84976	-0.0696953	14.9454	1.50548e-11	2.73774e-09	16.7247
7805	LAPTM5	8.81152	2.63422	20.0942	1.00444e-13	1.02215e-10	21.625
54209	TREM2	8.79757	-1.15656	16.1876	3.96193e-12	1.06592e-09	17.9
388372	CCL4L1	8.79097	-0.565358	10.4586	4.74818e-09	2.56899e-07	11.0639
10578	GNLY	8.78432	-1.02081	11.3945	1.23953e-09	8.78858e-08	12.3973
28959	TMEM176B	8.7437	3.22484	15.8853	5.43684e-12	1.24162e-09	17.7684
4256	MGP	8.73561	2.8992	7.43018	7.1708e-07	1.3486e-05	5.86623
4818	NKG7	8.6866	-0.404123	13.0632	1.3801e-10	1.52276e-08	14.558
2353	FOS	8.66911	4.21465	11.2915	1.43112e-09	9.76782e-08	12.1403
124460	SNX20	8.66337	-2.37917	14.2388	3.35938e-11	4.97089e-09	15.8485
3117	HLA-DQA1	8.64972	2.53892	15.5799	7.52518e-12	1.58825e-09	17.4433
6351	CCL4	8.64884	-0.0249031	9.4441	2.25763e-08	8.88573e-07	9.48235
929	CD14	8.63839	1.11769	16.5498	2.73027e-12	8.12461e-10	18.4165
134288	TMEM174	8.62716	-2.95206	8.59295	9.14917e-08	2.65421e-06	8.15347
143503	OR51E1	8.60953	-3.22227	22.1997	1.8033e-14	2.95141e-11	22.5017
7305	TYROBP	8.60161	0.880737	23.2041	8.38002e-15	2.3793e-11	23.8263
64231	MS4A6A	8.55779	0.860401	15.8056	5.91462e-12	1.2907e-09	17.6607
2215	FCGR3B	8.53513	0.221663	20.5148	7.03617e-14	8.12884e-11	21.8139
1536	CYBB	8.50097	0.425868	10.1238	7.84554e-09	3.81885e-07	10.5294
202309	GAPT	8.45799	-3.09026	17.1699	1.46715e-12	5.23906e-10	18.7132
6348	CCL3	8.43774	-0.057258	7.17458	1.15491e-06	1.93371e-05	5.50723
1579	CYP4A11	8.39778	-0.049995	6.73195	2.69206e-06	3.73391e-05	4.64946
1234	CCR5	8.3965	-1.70376	12.4352	3.06608e-10	2.90908e-08	13.7481
284541	CYP4A22	8.3699	-1.85566	6.99858	1.61178e-06	2.4704e-05	5.27547
8320	EOMES	8.36316	-2.47109	10.5601	4.08753e-09	2.27764e-07	11.2229
64499	TPSB2	8.33913	0.301315	16.4751	2.94648e-12	8.38679e-10	18.3137
2214	FCGR3A	8.31965	1.94548	20.9813	4.77785e-14	5.86481e-11	22.2963
56920	SEMA3G	8.29956	-1.20214	8.68051	7.89033e-08	2.35869e-06	8.28055
6886	TAL1	8.28966	-1.71937	9.50582	2.04659e-08	8.18635e-07	9.63293
7122	CLDN5	8.24195	-0.889735	11.9516	5.79863e-10	4.78509e-08	13.144
6688	SPI1	8.23113	-2.39439	15.7631	6.18791e-12	1.3355e-09	17.4264
11035	RIPK3	8.21296	0.202572	16.729	2.27685e-12	7.11889e-10	18.5549
9002	F2RL3	8.16376	-1.04763	8.82834	6.15883e-08	1.94782e-06	8.52252
245802	MS4A6E	8.12986	-3.16409	13.9966	4.45771e-11	6.25353e-09	15.5652
1749	DLX5	8.11195	-2.88471	14.4231	2.71605e-11	4.30187e-09	16.0377
3002	GZMB	8.08843	-1.95482	11.1732	1.68967e-09	1.12492e-07	12.0885
2532	ACKR1	8.04204	-1.50547	11.4669	1.1212e-09	8.03667e-08	12.4914
5166	PDK4	8.02648	4.28343	14.7765	1.81825e-11	3.24707e-09	16.5578
3553	IL1B	7.9682	0.280628	7.6141	5.11672e-07	1.02771e-05	6.31064
3040	HBA2	7.94995	-0.155156	9.83488	1.22178e-08	5.44121e-07	10.1051
3039	HBA1	7.94246	-0.197054	9.75507	1.38306e-08	5.96996e-07	9.98233
255877	BCL6B	7.93053	-0.307584	17.2134	1.40572e-12	5.11265e-10	18.9697
8404	SPARCL1	7.92185	4.3388	26.5992	7.77524e-16	5.09019e-12	26.3234
23166	STAB1	7.88506	2.12703	22.0318	2.0563e-14	3.10659e-11	23.0892
3118	HLA-DQA2	7.8424	1.33576	16.7105	2.3198e-12	7.11889e-10	18.5789
924	CD7	7.815	-1.85428	10.0945	8.20183e-09	3.94813e-07	10.5377
116085	SLC22A12	7.80502	-1.18819	9.06955	4.1345e-08	1.41709e-06	8.9254
56892	C8orf4	7.75409	2.66051	9.1842	3.42945e-08	1.23134e-06	8.9763
9865	TRIL	7.72814	-0.643627	12.4477	3.01696e-10	2.87637e-08	13.7879
1281	COL3A1	7.71104	3.26696	4.97133	0.000100518	0.000613009	0.815574
23430	TPSD1	7.69916	-2.31986	10.2327	6.65459e-09	3.39149e-07	10.7442
27036	SIGLEC7	7.68067	-2.74322	12.7778	1.97584e-10	2.06413e-08	14.1594
1493	CTLA4	7.67616	-3.00099	9.24399	3.11276e-08	1.1427e-06	9.22334
348	APOE	7.66629	4.10211	16.4291	3.08859e-12	8.6657e-10	18.3313
348158	ACSM2B	7.66043	2.22487	13.6549	6.69114e-11	8.69582e-09	15.279
100506742	CASP12	7.65788	-3.1473	13.6283	6.90852e-11	8.81061e-09	15.1523
3003	GZMK	7.64759	-0.786434	8.87139	5.73299e-08	1.83083e-06	8.5826
151	ADRA2B	7.61369	-1.50953	11.3431	1.33145e-09	9.3169e-08	12.3235
2487	FRZB	7.61086	2.51222	10.8081	2.84656e-09	1.72551e-07	11.5074
57124	CD248	7.60016	0.309462	5.34623	4.50617e-05	0.000330722	1.77122
4776	NFATC4	7.54276	1.77957	9.63777	1.66171e-08	6.89978e-07	9.73478
9023	CH25H	7.50796	-2.93611	9.27855	2.94384e-08	1.09089e-06	9.27823
2702	GJA5	7.50294	-0.404663	10.3542	5.54629e-09	2.88937e-07	10.9046
3311	HSPA7	7.48312	1.91612	7.21036	1.07981e-06	1.83774e-05	5.48482
3001	GZMA	7.46857	-0.681064	11.6267	9.00034e-10	6.67044e-08	12.7134
123876	ACSM2A	7.43819	2.67947	14.1959	3.53063e-11	5.17475e-09	15.9135
7940	LST1	7.42651	0.0143461	9.59948	1.76489e-08	7.20632e-07	9.72854
83552	MFRP	7.41472	1.34169	9.36171	2.57535e-08	9.91763e-07	9.30026
947	CD34	7.41227	2.68365	17.5894	9.748e-13	4.1077e-10	19.4439
4069	LYZ	7.39896	2.77669	23.6573	5.99026e-15	2.35297e-11	24.2688
7123	CLEC3B	7.38592	1.18093	17.6897	8.85104e-13	4.01245e-10	19.5037
23601	CLEC5A	7.37511	-1.7767	10.7125	3.27008e-09	1.92289e-07	11.4424
3741	KCNA5	7.36165	-2.76843	13.4074	9.02879e-11	1.05551e-08	14.9062
100423062	IGLL5	7.35475	-0.614551	6.22574	7.32048e-06	8.06664e-05	3.68477
83483	PLVAP	7.34865	4.6505	19.9652	1.12189e-13	1.04923e-10	21.607
55911	APOBR	7.34225	-0.873694	12.7366	2.08195e-10	2.16347e-08	14.1445
4689	NCF4	7.34224	-0.676952	16.054	4.55385e-12	1.14664e-09	17.8234
3791	KDR	7.32923	2.03879	18.3863	4.58966e-13	2.6512e-10	20.1556
83888	FGFBP2	7.32607	-2.1229	7.55477	5.70246e-07	1.12333e-05	6.32007
1003	CDH5	7.314	2.51965	17.9042	7.21293e-13	3.69191e-10	19.7318
356	FASLG	7.31391	-2.97572	10.8457	2.69591e-09	1.6598e-07	11.6292
10249	GLYAT	7.2741	0.584914	17.8232	7.79016e-13	3.82497e-10	19.5997
51673	TPPP3	7.24286	0.477006	13.5945	7.19611e-11	8.83322e-09	15.2084
3115	HLA-DPB1	7.2292	4.0084	11.6802	8.36691e-10	6.24814e-08	12.6965
6004	RGS16	7.20376	0.207497	10.1213	7.87492e-09	3.81885e-07	10.533
5551	PRF1	7.17889	0.313899	13.0312	1.4363e-10	1.56716e-08	14.5258
441478	NRARP	7.1663	1.29867	11.1988	1.62993e-09	1.09256e-07	12.0903
3113	HLA-DPA1	7.15712	4.82525	8.09349	2.16828e-07	5.23158e-06	6.96728
4634	MYL3	7.1519	-2.12979	8.39046	1.29314e-07	3.44136e-06	7.8028
5168	ENPP2	7.14157	4.76826	14.6643	2.06358e-11	3.58662e-09	16.4203
397	ARHGDIB	7.11725	3.58538	14.9871	1.43729e-11	2.63817e-09	16.8033
3310	HSPA6	7.10021	2.51319	6.21375	7.49908e-06	8.20512e-05	3.49097
1396	CRIP1	7.08204	2.75331	8.17269	1.88696e-07	4.70304e-06	7.23506
2219	FCN1	7.06393	-0.465489	13.8158	5.52078e-11	7.43563e-09	15.449
2294	FOXF1	7.05678	-2.22596	11.9021	6.19657e-10	5.00826e-08	13.0631
122618	PLD4	7.04076	-0.957559	9.90632	1.09407e-08	4.9625e-07	10.2432
3127	HLA-DRB5	7.03263	2.91141	10.2586	6.40012e-09	3.2734e-07	10.6747
3561	IL2RG	7.03048	0.53159	10.9797	2.22407e-09	1.41821e-07	11.7935
187	APLNR	6.99771	-1.44158	12.6173	2.42472e-10	2.44213e-08	13.9795
633	BGN	6.96845	4.52747	6.04065	1.06439e-05	0.000107148	2.99666
3458	IFNG	6.95811	-2.98712	4.76371	0.000157697	0.000876637	0.703757
9935	MAFB	6.95054	1.36359	9.97794	9.8001e-09	4.5288e-07	10.2786
2003	ELK2AP	6.9478	-0.101943	6.11446	9.16305e-06	9.55721e-05	3.41352
158376	LINC00961	6.9179	-1.9311	10.6572	3.54483e-09	2.04766e-07	11.3631
94	ACVRL1	6.91043	1.96143	13.7017	6.3264e-11	8.28337e-09	15.3357
9507	ADAMTS4	6.91026	2.13342	15.8942	5.3859e-12	1.24162e-09	17.7686
3164	NR4A1	6.90507	4.38241	13.4816	8.24945e-11	9.81935e-09	15.0307
388125	C2CD4B	6.90424	-1.8856	5.85815	1.54623e-05	0.00014311	3.007
388585	HES5	6.90169	-3.4372	8.20503	1.7833e-07	4.5018e-06	7.49437
9103	FCGR2C	6.87781	1.24518	16.8107	2.09719e-12	6.98115e-10	18.6747
283120	H19	6.87244	0.453286	7.09199	1.34976e-06	2.17136e-05	5.31622
7293	TNFRSF4	6.85946	-0.752693	15.5522	7.752e-12	1.60262e-09	17.313
9547	CXCL14	6.85138	4.37312	11.8327	6.80366e-10	5.28158e-08	12.8899
100293534	C4B_2	6.80052	6.30653	12.4858	2.87176e-10	2.79213e-08	13.765
3045	HBD	6.77441	-4.0103	9.79506	1.29964e-08	5.72306e-07	10.0875
153579	BTNL9	6.76135	1.93964	10.4454	4.84183e-09	2.6053e-07	10.9811
57105	CYSLTR2	6.7441	-2.75758	8.77228	6.76338e-08	2.09185e-06	8.45229
169693	TMEM252	6.73155	-2.67533	8.57718	9.39734e-08	2.6983e-06	8.12466
10008	KCNE3	6.71142	2.36063	14.6155	2.18089e-11	3.72458e-09	16.392
6355	CCL8	6.70018	-3.60238	14.4791	2.5471e-11	4.14245e-09	16.0761
1960	EGR3	6.69849	-0.353292	9.19452	3.37246e-08	1.21756e-06	9.09391
2939	GSTA2	6.69316	1.76182	14.7659	1.84007e-11	3.25577e-09	16.5587
27240	SIT1	6.6772	-3.01419	8.27703	1.57325e-07	4.06027e-06	7.61466
2207	FCER1G	6.67533	1.45099	19.0795	2.44045e-13	1.7118e-10	20.7417
54510	PCDH18	6.67352	-1.84018	6.71425	2.78628e-06	3.8348e-05	4.72601
54210	TREM1	6.66062	-1.33938	9.74982	1.39442e-08	6.00579e-07	10.0097
5330	PLCB2	6.6537	1.32797	16.3655	3.29681e-12	8.99297e-10	18.2379
53841	CDHR5	6.65249	1.62054	7.08049	1.37946e-06	2.20338e-05	5.24401
2212	FCGR2A	6.62748	2.14567	19.524	1.64557e-13	1.40517e-10	21.1378
23237	ARC	6.61806	-0.909945	9.5693	1.85095e-08	7.47997e-07	9.71813
55273	TMEM100	6.60741	-2.39242	9.78192	1.32644e-08	5.80208e-07	10.0644
974	CD79B	6.57855	-2.1075	11.1647	1.71026e-09	1.13478e-07	12.0762
10763	NES	6.5691	2.67588	9.30395	2.82577e-08	1.06522e-06	9.17286
729230	CCR2	6.54588	-1.66392	16.4021	3.1751e-12	8.78295e-10	18.0642
79927	FAM110D	6.5434	-1.79915	10.6608	3.52636e-09	2.043e-07	11.3684
6943	TCF21	6.53776	-2.51692	6.20001	7.70935e-06	8.40242e-05	3.71444
2243	FGA	6.53575	-2.65325	5.74098	1.96957e-05	0.000172535	2.77633
3059	HCLS1	6.52548	2.42401	21.5817	2.93731e-14	3.84592e-11	22.7726
53637	S1PR5	6.52211	-1.50019	8.44383	1.17982e-07	3.20493e-06	7.88676
916	CD3E	6.51907	0.673836	10.7644	3.03251e-09	1.81581e-07	11.4786
4066	LYL1	6.5067	-0.887619	12.6467	2.33507e-10	2.36395e-08	14.0324
2220	FCN2	6.49832	-4.0104	12.8817	1.73257e-10	1.84933e-08	14.2606
8698	S1PR4	6.47964	-1.79154	9.46031	2.20006e-08	8.67653e-07	9.56172
4332	MNDA	6.47596	-0.22091	16.8348	2.04716e-12	6.94386e-10	18.624
1844	DUSP2	6.4697	0.879773	5.96344	1.2459e-05	0.000121377	3.03631
8490	RGS5	6.46967	6.46801	15.3618	9.52329e-12	1.87037e-09	17.207
54538	ROBO4	6.46903	2.08008	11.3724	1.27838e-09	9.03145e-08	12.3237
387758	FIBIN	6.46615	1.70093	6.16524	8.26904e-06	8.86001e-05	3.41948
53831	GPR84	6.45502	-3.23695	9.94342	1.03335e-08	4.70917e-07	10.3121
1278	COL1A2	6.45128	5.0588	4.43275	0.000325662	0.00155318	-0.5048
338328	GPIHBP1	6.45013	-1.64352	7.40424	7.52318e-07	1.40111e-05	6.03557
50489	CD207	6.42379	-3.94813	12.213	4.09877e-10	3.60986e-08	13.4412
5967	REG1A	6.41356	-3.20219	4.22734	0.000512608	0.00222883	-0.461514
5008	OSM	6.40302	-0.776005	9.00296	4.61207e-08	1.54454e-06	8.80015
159963	SLC5A12	6.39174	1.37457	6.60066	3.47794e-06	4.59043e-05	4.31106
2307	FOXS1	6.39058	-1.78564	6.35376	5.66568e-06	6.59597e-05	4.01257
128346	C1orf162	6.3629	1.32394	20.0525	1.04089e-13	1.02215e-10	21.5405
2167	FABP4	6.36094	-2.41781	5.39934	4.02703e-05	0.000301529	2.05614
723778	MIR650	6.33814	-4.06528	7.64454	4.84085e-07	9.88299e-06	6.5083
969	CD69	6.31268	1.63505	6.03507	1.07653e-05	0.000108038	3.15358
51294	PCDH12	6.2814	1.0459	16.4764	2.94262e-12	8.38679e-10	18.3423
4062	LY6H	6.27261	-4.17244	8.19783	1.80587e-07	4.52479e-06	7.49011
92304	SCGB3A1	6.26907	-4.04467	7.37839	7.89222e-07	1.44323e-05	6.02089
390205	LRRC10B	6.2662	-2.26507	8.94509	5.07396e-08	1.66365e-06	8.7349
914	CD2	6.24883	0.519524	12.0863	4.84603e-10	4.06735e-08	13.3176
116	ADCYAP1	6.23671	-3.92567	9.44162	2.26657e-08	8.90307e-07	9.54059
6909	TBX2	6.22597	2.08028	8.11971	2.07058e-07	5.07061e-06	7.16275
147138	TMC8	6.21605	1.25009	12.149	4.46e-10	3.85878e-08	13.3917
84636	GPR174	6.21092	-4.02524	7.04016	1.48917e-06	2.32311e-05	5.38702
5159	PDGFRB	6.20797	3.23117	9.63873	1.6592e-08	6.89978e-07	9.69313
90952	ESAM	6.19597	3.28299	6.9164	1.88594e-06	2.79758e-05	4.85805
6362	CCL18	6.1904	-2.66646	6.67775	2.99149e-06	4.07157e-05	4.6658
7852	CXCR4	6.1814	4.02068	7.41281	7.40476e-07	1.38504e-05	5.762
7450	VWF	6.18004	5.50576	17.6736	8.98919e-13	4.01245e-10	19.5574
56849	TCEAL7	6.15553	-1.97646	9.14305	3.66682e-08	1.28601e-06	9.056
64926	RASAL3	6.15511	1.00582	14.0321	4.2753e-11	6.08456e-09	15.7243
10365	KLF2	6.14935	2.69749	8.74355	7.09696e-08	2.16484e-06	8.23427
29125	C11orf21	6.14868	-2.71824	7.6131	5.12607e-07	1.02836e-05	6.43274
482	ATP1B2	6.14632	-0.0796247	14.7225	1.93226e-11	3.38835e-09	16.4826
3270	HRC	6.1444	-0.549977	15.6691	6.83917e-12	1.46001e-09	17.4504
100506795	LINC01354	6.1434	-2.62975	7.47091	6.65184e-07	1.26837e-05	6.17114
5788	PTPRC	6.13695	2.43461	12.4777	2.90214e-10	2.79396e-08	13.8104
29116	MYLIP	6.12882	2.53063	17.5126	1.04988e-12	4.12249e-10	19.3685
51655	RASD1	6.12727	2.245	6.98425	1.65643e-06	2.5258e-05	5.03888
10268	RAMP3	6.12097	1.5693	8.88004	5.65128e-08	1.81062e-06	8.49676
64098	PARVG	6.1159	1.54397	18.568	3.88143e-13	2.39175e-10	20.3032
3560	IL2RB	6.10394	0.170752	9.10415	3.90705e-08	1.35334e-06	8.92045
9332	CD163	6.08716	2.6353	13.716	6.21859e-11	8.19686e-09	15.3498
100506755	MIR497HG	6.0836	-3.55893	9.71028	1.48321e-08	6.27808e-07	9.95706
1441	CSF3R	6.06876	1.00091	17.3538	1.22512e-12	4.53988e-10	19.1858
2266	FGG	6.03376	-3.02317	3.93279	0.000985309	0.00379217	-1.11117
358	AQP1	6.02922	4.43903	5.52076	3.11813e-05	0.000247244	1.9078
200772	LOC200772	6.0238	-3.90353	15.3631	9.5103e-12	1.87037e-09	16.975
341	APOC1	6.02123	2.08972	13.8138	5.53387e-11	7.43563e-09	15.4684
911	CD1C	6.01783	-3.55246	9.31935	2.75661e-08	1.04922e-06	9.34616
6285	S100B	6.01406	-4.08419	12.71	2.15361e-10	2.2145e-08	14.0522
119467	CLRN3	5.98957	0.579186	9.30094	2.8395e-08	1.06835e-06	9.22565
5730	PTGDS	5.98707	-1.59896	6.87415	2.04526e-06	2.98211e-05	5.03106
8639	AOC3	5.95916	1.09566	12.2233	4.04352e-10	3.57724e-08	13.4914
963	CD53	5.94896	2.30196	17.0627	1.63118e-12	5.72077e-10	18.9364
5133	PDCD1	5.94878	-1.24361	7.34328	8.42381e-07	1.5163e-05	5.90869
8547	FCN3	5.94104	0.956124	10.7249	3.21169e-09	1.89993e-07	11.4141
221472	FGD2	5.93973	0.516891	10.4309	4.94742e-09	2.65485e-07	10.9906
639	PRDM1	5.93615	1.57907	10.4455	4.84137e-09	2.6053e-07	10.9875
2793	GNGT2	5.91158	-1.46583	8.47549	1.11755e-07	3.06975e-06	7.94014
247	ALOX15B	5.90915	-0.960968	6.70557	2.83369e-06	3.88643e-05	4.67068
343413	FCRL6	5.90867	-1.90591	7.12363	1.27136e-06	2.07906e-05	5.51419
2350	FOLR2	5.90612	0.229744	10.2316	6.66556e-09	3.39149e-07	10.6998
4973	OLR1	5.89511	2.23362	8.30548	1.49753e-07	3.88715e-06	7.48854
10870	HCST	5.89389	0.332392	13.637	6.83673e-11	8.77603e-09	15.2578
7033	TFF3	5.89081	-1.98777	7.70601	4.32995e-07	9.12449e-06	6.59425
7454	WAS	5.86728	0.490347	12.298	3.66612e-10	3.33346e-08	13.5957
7075	TIE1	5.84921	2.36493	15.8481	5.65432e-12	1.24776e-09	17.7229
54855	FAM46C	5.83612	0.805474	9.73251	1.43259e-08	6.12985e-07	9.90943
4929	NR4A2	5.83284	1.70042	7.20781	1.08499e-06	1.83858e-05	5.48615
6275	S100A4	5.81616	3.61246	6.45187	4.66241e-06	5.73385e-05	3.9119
155038	GIMAP8	5.80767	1.42254	15.8737	5.50364e-12	1.24243e-09	17.7404
340024	SLC6A19	5.80139	-1.09313	4.40085	0.000349381	0.00163924	-0.149898
4283	CXCL9	5.79966	0.585078	11.8137	6.98062e-10	5.37645e-08	12.9525
3738	KCNA3	5.78798	-3.09548	4.75151	0.000161945	0.000895186	0.67983
1521	CTSW	5.77985	0.315561	7.0156	1.56038e-06	2.40548e-05	5.17735
7140	TNNT3	5.75715	-4.17345	11.1747	1.68631e-09	1.12492e-07	12.0769
10647	SCGB1D2	5.75384	-3.81831	6.51152	4.14405e-06	5.23067e-05	4.36021
2321	FLT1	5.74177	4.95913	18.8095	3.11327e-13	2.08846e-10	20.6081
64005	MYO1G	5.73942	0.15199	10.4146	5.06882e-09	2.7052e-07	10.9773
4885	NPTX2	5.73479	2.17635	5.59612	2.66273e-05	0.000217809	2.21655
5552	SRGN	5.73086	4.51209	5.84459	1.59002e-05	0.000146335	2.58827
7133	TNFRSF1B	5.71806	2.85664	15.9394	5.13548e-12	1.23001e-09	17.8219
7291	TWIST1	5.71561	-3.74472	8.81876	6.25797e-08	1.97599e-06	8.53676
9256	BZRAP1	5.71397	1.72983	7.32381	8.73453e-07	1.56235e-05	5.70615
22899	ARHGEF15	5.70962	1.11749	16.7246	2.28716e-12	7.11889e-10	18.5878
3587	IL10RA	5.69868	2.15291	11.4963	1.07669e-09	7.74588e-08	12.4957
10859	LILRB1	5.69768	0.652264	11.4061	1.2198e-09	8.68004e-08	12.3931
1233	CCR4	5.69168	-3.84524	6.96922	1.70464e-06	2.57333e-05	5.24879
100049587	SIGLEC14	5.68763	-1.12714	13.6074	7.08525e-11	8.8324e-09	15.1754
150763	GPAT2	5.67083	-0.106333	5.79752	1.75211e-05	0.00015713	2.75846
248	ALPI	5.65142	-4.02792	5.16573	6.61847e-05	0.000443944	1.59594
353345	GPR141	5.64774	-3.77893	7.20708	1.08647e-06	1.83899e-05	5.69753
4855	NOTCH4	5.63159	2.83907	14.3549	2.93726e-11	4.46672e-09	16.0959
2012	EMP1	5.63059	4.32349	5.66693	2.29707e-05	0.000194041	2.22808
128218	TMEM125	5.62574	0.123008	7.39566	7.64364e-07	1.41547e-05	5.91332
221357	GSTA5	5.62552	-0.968529	9.78257	1.32511e-08	5.80208e-07	10.0528
5997	RGS2	5.59004	2.9112	7.24445	1.01296e-06	1.75283e-05	5.51308
56265	CPXM1	5.5861	-1.32917	6.7754	2.47455e-06	3.4699e-05	4.83001
147495	APCDD1	5.58127	0.276444	19.1349	2.32242e-13	1.7118e-10	20.716
3671	ISLR	5.57493	-1.48731	3.94273	0.000963785	0.0037276	-1.12712
51338	MS4A4A	5.57486	1.16274	17.3624	1.21479e-12	4.53988e-10	19.1991
3119	HLA-DQB1	5.54644	4.74703	5.75621	1.90839e-05	0.000168529	2.38631
8530	CST7	5.5462	0.883182	8.73486	7.20116e-08	2.19273e-06	8.27132
4005	LMO2	5.5444	1.82483	15.8608	5.57898e-12	1.24513e-09	17.7314
3111	HLA-DOA	5.5231	1.93129	6.71521	2.78109e-06	3.83243e-05	4.52088
6846	XCL2	5.52212	-1.67324	6.4893	4.3298e-06	5.41984e-05	4.27996
56833	SLAMF8	5.52195	-1.03773	6.60345	3.45896e-06	4.56853e-05	4.47554
387751	GVINP1	5.51319	-0.532324	10.0947	8.19958e-09	3.94813e-07	10.5182
56241	SUSD2	5.51191	0.673599	11.8956	6.25066e-10	5.01987e-08	13.0615
79686	LINC00341	5.5094	-2.43489	7.68541	4.49466e-07	9.35117e-06	6.56117
127733	UBXN10	5.50775	-0.629076	6.17058	8.18048e-06	8.78429e-05	3.57398
6320	CLEC11A	5.48948	0.538907	5.93428	1.32251e-05	0.000127075	2.99549
79812	MMRN2	5.48632	3.09754	12.3952	3.22984e-10	3.03512e-08	13.6913
9535	GMFG	5.48622	1.77635	17.4925	1.0705e-12	4.12249e-10	19.3352
1901	S1PR1	5.4728	2.74962	5.68622	2.20671e-05	0.000188197	2.38278
1440	CSF3	5.46701	-3.94123	5.51359	3.16543e-05	0.000250227	2.32994
23584	VSIG2	5.46697	-1.42164	6.14426	8.62702e-06	9.16358e-05	3.57904
10316	NMUR1	5.46674	-1.03921	10.8001	2.87956e-09	1.74014e-07	11.5672
1043	CD52	5.45081	0.691135	11.6827	8.33758e-10	6.24814e-08	12.7733
4854	NOTCH3	5.44091	4.30206	8.53593	1.00801e-07	2.83941e-06	7.78439
199675	MCEMP1	5.43205	-3.26615	7.92226	2.93626e-07	6.60576e-06	6.99567
115362	GBP5	5.43028	1.00366	10.5571	4.10531e-09	2.27764e-07	11.1657
79166	LILRP2	5.42798	-4.19235	12.1319	4.56171e-10	3.91231e-08	13.3343
51267	CLEC1A	5.42444	0.0281027	14.127	3.82581e-11	5.52492e-09	15.8218
5341	PLEK	5.41939	1.63658	5.30514	4.91676e-05	0.000353331	1.61361
84634	KISS1R	5.41453	-0.513528	5.97145	1.22567e-05	0.000119563	3.15552
8991	SELENBP1	5.41267	2.25189	9.11319	3.84981e-08	1.34061e-06	8.87077
3120	HLA-DQB2	5.40949	1.85659	6.44067	4.76701e-06	5.80795e-05	3.9747
3625	INHBB	5.40739	2.8269	3.7533	0.00146825	0.00524585	-1.84191
3109	HLA-DMB	5.39224	3.84009	7.56309	5.61629e-07	1.10858e-05	6.05854
430	ASCL2	5.3914	-3.14512	6.93621	1.8157e-06	2.71695e-05	5.17339
2843	GPR20	5.37978	-3.03667	7.34284	8.43078e-07	1.5163e-05	5.93932
201633	TIGIT	5.37954	-0.906258	7.40119	7.5658e-07	1.40579e-05	5.99676
221395	ADGRF5	5.37896	3.85836	8.34899	1.38897e-07	3.64211e-06	7.48711
6003	RGS13	5.37668	-3.19732	12.3699	3.33806e-10	3.10708e-08	13.6503
340542	BEX5	5.355	-0.203915	7.23973	1.02194e-06	1.76525e-05	5.6416
8642	DCHS1	5.34905	1.497	8.72765	7.28882e-08	2.21598e-06	8.24001
951	CD37	5.34899	1.39815	8.92285	5.26406e-08	1.70644e-06	8.57323
1831	TSC22D3	5.34872	5.7738	17.6973	8.78675e-13	4.01245e-10	19.5802
284422	SMIM24	5.33279	1.46765	4.74543	0.000164105	0.000906108	0.403823
1236	CCR7	5.31755	-1.20259	8.4098	1.25082e-07	3.36062e-06	7.81974
6539	SLC6A12	5.31582	1.91174	12.2994	3.65984e-10	3.33346e-08	13.5832
2819	GPD1	5.31564	2.08172	13.3883	9.24131e-11	1.07396e-08	14.958
5414	SEPT4	5.31563	1.5282	12.1763	4.30213e-10	3.77204e-08	13.4248
1636	ACE	5.31265	2.84108	14.3886	2.82577e-11	4.40461e-09	16.1343
2847	MCHR1	5.31086	-2.95528	5.44374	3.66671e-05	0.000279877	2.15976
64123	ADGRL4	5.30795	4.39941	11.8542	6.60873e-10	5.19182e-08	12.9183
5017	OVOL1	5.29243	-1.09777	4.58439	0.000233364	0.00119543	0.252501
6366	CCL21	5.29235	-4.4178	6.87419	2.04512e-06	2.98211e-05	5.07758
414332	LCN10	5.26582	-3.87618	6.07034	1.00206e-05	0.000102484	3.47829
8534	CHST1	5.26384	-1.63661	6.72133	2.74817e-06	3.79831e-05	4.73546
11314	CD300A	5.25984	1.64253	17.8871	7.33119e-13	3.69191e-10	19.6969
11178	LZTS1	5.258	2.60591	7.81871	3.53371e-07	7.68573e-06	6.60104
117289	TAGAP	5.25736	1.11581	6.73475	2.67747e-06	3.71892e-05	4.58701
1672	DEFB1	5.25391	1.00328	6.90245	1.93705e-06	2.85185e-05	4.92094
10590	SCGN	5.24485	1.49297	5.50311	3.23591e-05	0.000254723	2.04219
913	CD1E	5.23991	-3.98948	7.56167	5.63088e-07	1.11035e-05	6.35658
2210	FCGR1B	5.23956	0.362401	8.38918	1.29597e-07	3.44266e-06	7.69834
150771	ITPRIPL1	5.22873	-0.94153	5.74806	1.94087e-05	0.000170957	2.73139
115761	ARL11	5.22002	-2.21645	11.0401	2.04056e-09	1.33145e-07	11.9034
124599	CD300LB	5.21769	-0.88943	10.7658	3.02638e-09	1.81581e-07	11.5169
219623	TMEM26	5.2138	0.090528	13.4626	8.44181e-11	9.98778e-09	15.048
9351	SLC9A3R2	5.21267	3.95255	10.1342	7.72204e-09	3.79152e-07	10.4355
2628	GATM	5.21233	4.31256	9.58372	1.80932e-08	7.32735e-07	9.54317
84734	FAM167B	5.20923	1.67886	7.16186	1.18291e-06	1.97218e-05	5.3988
100132417	FCGR1C	5.20826	0.328101	8.37073	1.33784e-07	3.51972e-06	7.66784
8645	KCNK5	5.20265	2.23257	8.3052	1.49826e-07	3.88715e-06	7.48808
2865	FFAR3	5.20231	-4.18345	5.32497	4.71398e-05	0.000341854	1.9386
3087	HHEX	5.18698	0.616897	6.16791	8.22471e-06	8.82153e-05	3.47223
2346	FOLH1	5.17221	1.78387	14.7764	1.81862e-11	3.24707e-09	16.5703
5345	SERPINF2	5.16999	3.59308	13.5401	7.68448e-11	9.31625e-09	15.1249
1154	CISH	5.16887	1.6732	7.0688	1.41038e-06	2.23927e-05	5.21988
55244	SLC47A1	5.16145	3.98352	16.1015	4.33354e-12	1.11988e-09	17.9949
100131176	WDR86-AS1	5.15586	-3.97612	7.6248	5.01799e-07	1.01464e-05	6.4712
1961	EGR4	5.15223	-4.11625	6.53912	3.92478e-06	5.02622e-05	4.42069
84894	LINGO1	5.15072	1.00505	9.64376	1.64613e-08	6.87872e-07	9.76282
51299	NRN1	5.14651	0.0969453	3.82748	0.00124509	0.0045879	-1.53309
3394	IRF8	5.1348	1.6266	11.8346	6.786e-10	5.28158e-08	12.9667
6352	CCL5	5.13248	3.06135	8.85178	5.92308e-08	1.8854e-06	8.40356
8832	CD84	5.11668	0.946002	10.5944	3.88637e-09	2.18685e-07	11.2223
90586	AOC4P	5.11183	-2.53556	10.2069	6.91772e-09	3.47478e-07	10.7062
7538	ZFP36	5.1106	6.16608	7.22208	1.05632e-06	1.80402e-05	5.35762
4239	MFAP4	5.10617	0.108692	7.6949	4.41801e-07	9.2505e-06	6.4698
6097	RORC	5.10004	2.57616	15.0336	1.365e-11	2.52912e-09	16.856
3937	LCP2	5.09811	1.66888	11.0205	2.0984e-09	1.36466e-07	11.83
23462	HEY1	5.09609	1.43771	10.6853	3.40242e-09	1.98879e-07	11.3463
972	CD74	5.09516	8.84556	14.6197	2.17032e-11	3.72458e-09	16.3761
171389	NLRP6	5.09156	-0.832952	10.6132	3.78037e-09	2.15207e-07	11.2958
100128420	LINC00892	5.08103	-3.78998	9.329	2.71419e-08	1.03709e-06	9.3625
54440	SASH3	5.0726	1.4989	14.5548	2.33636e-11	3.88865e-09	16.3223
6752	SSTR2	5.07044	-0.191675	13.1674	1.21247e-10	1.35301e-08	14.6888
641700	ECSCR	5.05892	1.37028	14.6022	2.2138e-11	3.7482e-09	16.3749
6375	XCL1	5.05118	-1.2243	6.73419	2.68037e-06	3.72031e-05	4.74419
2056	EPO	5.04812	-3.67629	3.92376	0.00100526	0.00385688	-1.11255
26508	HEYL	5.0479	2.70696	10.9059	2.47208e-09	1.54132e-07	11.6454
27319	BHLHE22	5.04738	-4.58664	10.7269	3.20236e-09	1.89993e-07	11.4519
11024	LILRA1	5.04603	-1.65934	9.97173	9.89385e-09	4.55242e-07	10.3519
197257	LDHD	5.04236	0.453555	4.87155	0.000124744	0.00072916	0.734617
27287	VENTX	5.03903	-1.12042	14.3549	2.93732e-11	4.46672e-09	16.0175
10320	IKZF1	5.03114	1.19234	11.9263	5.99831e-10	4.90862e-08	13.0956
57172	CAMK1G	5.02219	-1.14293	7.98415	2.63029e-07	6.07752e-06	7.07246
1511	CTSG	5.02048	-4.59164	9.28326	2.92154e-08	1.08719e-06	9.2928
81693	AMN	5.01332	1.50601	4.16335	0.00059066	0.0025104	-0.880959
9314	KLF4	5.00711	3.96316	5.89431	1.43548e-05	0.000134837	2.73718
645369	TMEM200C	5.00587	-2.91436	4.8746	0.000123922	0.000725639	0.94233
6614	SIGLEC1	5.00567	0.902637	10.6282	3.69848e-09	2.11773e-07	11.2732
4023	LPL	4.99844	1.52666	5.97652	1.21304e-05	0.000118883	3.03604
83758	RBP5	4.99536	3.97578	8.33736	1.41716e-07	3.70613e-06	7.45832
120425	AMICA1	4.99458	1.45249	15.3293	9.86594e-12	1.91849e-09	17.1697
126393	HSPB6	4.9945	-0.609372	10.3556	5.53448e-09	2.88937e-07	10.9124
1359	CPA3	4.9863	0.925935	11.8913	6.28762e-10	5.01987e-08	13.052
9450	LY86	4.98297	0.267821	13.9466	4.7281e-11	6.53943e-09	15.6193
81501	DCSTAMP	4.98122	-4.01787	8.60199	9.00995e-08	2.62545e-06	8.17802
27334	P2RY10	4.98113	-1.77864	6.54937	3.84643e-06	4.9537e-05	4.4012
1050	CEBPA	4.97569	-0.207227	6.83652	2.19895e-06	3.15928e-05	4.86629
140689	CBLN4	4.96799	-3.45663	4.11957	0.00065085	0.0027128	-0.690547
27253	PCDH17	4.96404	1.23217	17.5552	1.00743e-12	4.12206e-10	19.381
10205	MPZL2	4.95494	3.34465	6.98806	1.64443e-06	2.50945e-05	4.99414
113730	KLHDC7B	4.95452	-2.03613	5.37299	4.25786e-05	0.000316519	1.9944
342510	CD300E	4.94989	0.160534	11.5397	1.01418e-09	7.42404e-08	12.5867
84701	COX4I2	4.94963	0.136953	14.3492	2.95659e-11	4.46672e-09	16.076
2563	GABRD	4.94372	0.480998	11.6955	8.19405e-10	6.16594e-08	12.7941
1958	EGR1	4.91027	5.21342	5.38816	4.1233e-05	0.000307448	1.58284
51237	MZB1	4.89091	-2.00814	5.97351	1.22052e-05	0.000119259	3.24644
79742	CXorf36	4.88827	2.56876	15.277	1.04448e-11	1.99162e-09	17.1203
81848	SPRY4	4.88549	4.30433	10.0648	8.58161e-09	4.06127e-07	10.3069
338442	HCAR2	4.88384	-1.42813	4.11634	0.000655532	0.00272999	-0.749557
2878	GPX3	4.88274	6.86694	10.3646	5.46031e-09	2.85975e-07	10.7986
2268	FGR	4.87391	2.15942	15.2329	1.09611e-11	2.06996e-09	17.0708
189	AGXT	4.87245	-4.10028	5.41966	3.85776e-05	0.000291185	2.13648
23704	KCNE4	4.86528	2.87879	4.57683	0.000237264	0.00121161	-0.0254708
6556	SLC11A1	4.85959	1.70981	13.3577	9.59366e-11	1.09546e-08	14.9223
920	CD4	4.85567	3.11776	15.4497	8.6583e-12	1.75308e-09	17.3078
4881	NPR1	4.84113	1.64036	9.48818	2.10472e-08	8.35083e-07	9.49797
1524	CX3CR1	4.83538	0.174818	13.5113	7.9572e-11	9.5877e-09	15.1071
89790	SIGLEC10	4.82273	0.774405	10.941	2.35057e-09	1.47966e-07	11.7323
944	TNFSF8	4.80973	0.614928	13.2602	1.08126e-10	1.21348e-08	14.8067
5858	PZP	4.80946	2.22835	14.4463	2.6446e-11	4.25738e-09	16.201
165140	OXER1	4.80744	-0.99759	4.93556	0.000108596	0.000654461	1.00776
3090	HIC1	4.79788	0.874334	6.8907	1.98124e-06	2.90602e-05	4.90389
79689	STEAP4	4.79691	1.67534	12.1698	4.3391e-10	3.78751e-08	13.4148
140738	TMEM37	4.79241	3.24253	8.05538	2.31889e-07	5.46078e-06	7.0013
132332	TMEM155	4.79059	-2.03534	4.27891	0.000457328	0.00202935	-0.372857
730152	GSTA7P	4.78739	-4.49009	11.2634	1.48845e-09	1.01153e-07	12.1937
5284	PIGR	4.76692	1.36117	4.54425	0.000254845	0.00127977	-0.0340844
70	ACTC1	4.75522	-1.76133	6.57575	3.65212e-06	4.76279e-05	4.45289
114757	CYGB	4.7534	-0.346129	6.88868	1.98896e-06	2.91516e-05	4.97874
3903	LAIR1	4.752	2.19141	14.1726	3.62779e-11	5.27777e-09	15.8876
3662	IRF4	4.75178	-1.2102	6.1522	8.48962e-06	9.0519e-05	3.58379
4804	NGFR	4.7479	1.07631	6.70848	2.81772e-06	3.87535e-05	4.53674
7432	VIP	4.74285	-3.36505	8.1588	1.9334e-07	4.81267e-06	7.41314
85453	TSPYL5	4.7375	1.82503	3.65967	0.00180768	0.0062144	-2.00299
497190	CLEC18B	4.73613	4.46285	6.84597	2.15926e-06	3.11364e-05	4.63256
2313	FLI1	4.73556	2.20216	14.4049	2.77317e-11	4.3572e-09	16.154
687	KLF9	4.73273	4.55705	11.5078	1.05972e-09	7.70847e-08	12.4301
1667	DEFA1	4.72977	-4.68892	9.29925	2.84725e-08	1.06921e-06	9.31836
9021	SOCS3	4.72799	5.3353	6.11503	9.15237e-06	9.55114e-05	3.11656
10462	CLEC10A	4.72304	-0.847588	9.8092	1.2714e-08	5.62394e-07	10.0906
140947	DCANP1	4.71209	-4.69511	8.71447	7.45206e-08	2.26211e-06	8.3709
3558	IL2	4.71159	-4.69903	8.54129	9.98849e-08	2.81859e-06	8.0816
643733	LOC643733	4.70947	-0.23318	7.53139	5.95205e-07	1.16363e-05	6.19059
4481	MSR1	4.709	2.62186	12.0502	5.08387e-10	4.23081e-08	13.2441
2065	ERBB3	4.70471	4.22026	10.7432	3.12724e-09	1.86118e-07	11.3429
57523	NYNRIN	4.70063	1.45137	6.25594	6.88975e-06	7.67525e-05	3.61331
9473	THEMIS2	4.69903	3.17305	8.54631	9.90359e-08	2.80172e-06	7.87371
8477	GPR65	4.69747	0.260193	13.3158	1.0099e-10	1.1465e-08	14.8732
3487	IGFBP4	4.69369	6.63801	6.0484	1.04773e-05	0.000105905	3.05066
1240	CMKLR1	4.69036	0.645511	13.4916	8.14919e-11	9.75915e-09	15.0863
131583	FAM43A	4.68934	0.903323	5.02166	9.01785e-05	0.00056315	1.03285
50486	G0S2	4.68293	2.92968	3.42682	0.00302866	0.00945286	-2.56169
10633	RASL10A	4.68122	-2.11206	10.0737	8.46569e-09	4.01609e-07	10.5069
3726	JUNB	4.67537	6.50141	7.1675	1.17041e-06	1.95741e-05	5.27887
55586	MIOX	4.67159	2.02864	6.62001	3.34861e-06	4.44069e-05	4.32884
183	AGT	4.67034	2.72827	5.98252	1.19826e-05	0.000117787	3.0044
7124	TNF	4.6673	2.75888	4.01114	0.00082792	0.00330428	-1.26925
57863	CADM3	4.66593	-2.80425	5.0559	8.37708e-05	0.000531071	1.33073
2242	FES	4.66378	2.71165	12.8257	1.85938e-10	1.96335e-08	14.2534
5265	SERPINA1	4.66235	7.52607	5.51747	3.13977e-05	0.00024855	2.02306
6523	SLC5A1	4.66214	2.8686	5.98854	1.18363e-05	0.000116582	3.00968
6540	SLC6A13	4.66128	3.82662	9.59986	1.76385e-08	7.20632e-07	9.59949
55867	SLC22A11	4.64296	2.44213	6.42867	4.88174e-06	5.91154e-05	3.93079
120376	COLCA2	4.64274	-1.83619	6.86854	2.06745e-06	3.00999e-05	5.02537
8013	NR4A3	4.63243	2.67153	8.24082	1.67548e-07	4.26801e-06	7.35956
5153	PDE1B	4.61723	1.15329	10.8885	2.53466e-09	1.57037e-07	11.6484
219595	FOLH1B	4.61698	0.678444	12.412	3.15979e-10	2.98357e-08	13.7419
10252	SPRY1	4.6081	3.55294	7.96537	2.71946e-07	6.17458e-06	6.82015
445347	TARP	4.60662	0.789352	10.7145	3.26073e-09	1.92289e-07	11.4028
3577	CXCR1	4.60534	-3.37297	6.52549	4.03149e-06	5.105e-05	4.37889
728	C5AR1	4.60348	2.66311	10.9876	2.19912e-09	1.41609e-07	11.7649
389119	FAM212A	4.59634	-0.803682	9.16843	3.51847e-08	1.25186e-06	9.0724
8613	PPAP2B	4.58688	5.25051	18.3544	4.72733e-13	2.65271e-10	20.1957
25840	METTL7A	4.58425	3.22571	9.11599	3.83222e-08	1.33685e-06	8.84001
28514	DLL1	4.57351	1.29441	7.2601	9.83726e-07	1.7189e-05	5.59877
8843	HCAR3	4.57317	-1.1557	4.16727	0.00058555	0.002493	-0.657077
3620	IDO1	4.56905	2.61403	13.6229	6.9538e-11	8.81114e-09	15.2385
6363	CCL19	4.56266	-4.30458	7.67164	4.60836e-07	9.50716e-06	6.56073
56729	RETN	4.56013	-4.74588	16.8331	2.05063e-12	6.94386e-10	18.3124
2615	LRRC32	4.56003	3.74484	5.92483	1.34835e-05	0.000128739	2.81887
26	AOC1	4.55997	3.01671	4.38173	0.00036443	0.00169848	-0.464681
27289	RND1	4.55392	2.38127	3.91475	0.0010256	0.00391579	-1.4634
5197	PF4V1	4.55271	-2.03929	5.34354	4.53195e-05	0.00033188	1.93199
9047	SH2D2A	4.55071	0.767474	6.32092	6.04933e-06	6.92259e-05	3.77543
64581	CLEC7A	4.54907	1.31807	14.2387	3.35949e-11	4.97089e-09	15.9633
3303	HSPA1A	4.54689	8.63616	4.01311	0.000824302	0.00329385	-1.14675
6507	SLC1A3	4.54212	1.82089	10.2684	6.30596e-09	3.23366e-07	10.7158
360	AQP3	4.54174	2.52366	8.40478	1.26165e-07	3.38507e-06	7.65416
3304	HSPA1B	4.53876	8.63648	3.97624	0.000894649	0.00350917	-1.22801
339398	LINGO4	4.5267	-3.72029	5.74128	1.96833e-05	0.000172521	2.7994
6330	SCN4B	4.5234	1.82486	9.27161	2.97695e-08	1.10108e-06	9.14201
1346	COX7A1	4.51365	1.10406	4.84745	0.000131442	0.000760867	0.642922
3795	KHK	4.51149	3.2956	9.14884	3.63244e-08	1.27852e-06	8.89123
229	ALDOB	4.50198	-0.123188	5.3665	4.31671e-05	0.000319684	1.84976
4046	LSP1	4.50125	2.43043	12.4739	2.91631e-10	2.79396e-08	13.8055
116448	OLIG1	4.49019	-3.15404	3.96261	0.000922143	0.00359058	-1.04252
10912	GADD45G	4.4835	0.466124	7.20824	1.08411e-06	1.83858e-05	5.53798
22915	MMRN1	4.48241	0.802604	6.80301	2.34588e-06	3.322e-05	4.73575
1942	EFNA1	4.48231	5.68328	6.12375	8.99228e-06	9.45947e-05	3.13939
145258	GSC	4.47283	-4.47062	9.23563	3.15515e-08	1.15181e-06	9.21679
400258	C14orf180	4.45066	-4.77807	5.90266	1.41108e-05	0.000133239	3.1573
1848	DUSP6	4.44545	4.13969	6.86581	2.07835e-06	3.02362e-05	4.69639
127069	OR2T10	4.44544	-4.16006	5.92863	1.3379e-05	0.000128026	3.19589
28951	TRIB2	4.44409	3.73851	8.02457	2.44857e-07	5.7046e-06	6.91521
92162	TMEM88	4.44219	1.0344	9.16393	3.54432e-08	1.25878e-06	8.98509
3158	HMGCS2	4.44196	-0.238124	3.8436	0.00120129	0.00444905	-1.46522
284013	VMO1	4.43423	-1.21511	11.775	7.35569e-10	5.62124e-08	12.9064
124842	TMEM132E	4.43122	0.367945	6.52106	4.06686e-06	5.14646e-05	4.20214
51225	ABI3	4.4304	2.2097	12.1001	4.75783e-10	4.01046e-08	13.3167
5004	ORM1	4.427	-4.18044	8.13468	2.01691e-07	4.95151e-06	7.38048
2327	FMO2	4.40456	1.21133	8.81772	6.2689e-08	1.97626e-06	8.40109
10864	SLC22A7	4.40261	-3.31522	4.96643	0.000101588	0.000618091	1.14993
51179	HAO2	4.40148	-0.232755	7.50947	6.1964e-07	1.20254e-05	6.14987
50619	DEF6	4.39801	2.29144	9.99866	9.49389e-09	4.41848e-07	10.2919
5320	PLA2G2A	4.38946	-4.54649	4.11944	0.000651036	0.00271299	-0.657642
643418	LIPN	4.38899	-3.9317	6.55696	3.78942e-06	4.89633e-05	4.45198
284367	SIGLEC17P	4.38866	-2.30829	6.06699	1.00889e-05	0.000102986	3.44172
121506	ERP27	4.377	-1.2321	11.8039	7.07302e-10	5.42633e-08	12.9444
80863	PRRT1	4.37103	-1.38168	7.67431	4.58605e-07	9.48106e-06	6.52467
9619	ABCG1	4.36962	3.20668	21.7102	2.65121e-14	3.71926e-11	22.9173
55503	TRPV6	4.36836	-3.5093	5.02214	9.00846e-05	0.00056275	1.27471
5228	PGF	4.36168	3.58545	5.93331	1.32513e-05	0.000127265	2.84889
126364	LRRC25	4.35983	0.709222	12.1239	4.61056e-10	3.93702e-08	13.3649
10974	ADIRF	4.35755	4.75679	8.77292	6.75611e-08	2.09185e-06	8.16723
864	RUNX3	4.35528	1.78592	6.07515	9.92303e-06	0.000101929	3.23146
7200	TRH	4.34351	-4.63964	6.71583	2.77773e-06	3.83108e-05	4.77633
348645	C22orf34	4.33043	0.613411	16.0732	4.46341e-12	1.13846e-09	17.9268
9840	TESPA1	4.32876	-0.375387	8.34277	1.40398e-07	3.67654e-06	7.65902
3012	HIST1H2AE	4.32687	-1.64528	6.92118	1.86874e-06	2.77836e-05	5.12284
5187	PER1	4.32452	4.97282	11.5751	9.65995e-10	7.10567e-08	12.5097
29944	PNMA3	4.31839	-1.02314	3.72911	0.0015493	0.00548354	-1.63035
165	AEBP1	4.31708	4.96428	4.08059	0.000709636	0.00290844	-1.28215
441168	FAM26F	4.30955	1.32175	4.27428	0.000462042	0.00204657	-0.628177
1439	CSF2RB	4.30478	0.727218	12.5915	2.50628e-10	2.5114e-08	13.9721
1	A1BG	4.30228	-1.03956	4.82393	0.000138332	0.00079139	0.769491
11248	NXPH3	4.29384	-1.67954	3.76533	0.0014295	0.00512606	-1.50705
11006	LILRB4	4.28708	2.14458	12.5418	2.67148e-10	2.62339e-08	13.8966
2324	FLT4	4.28594	2.98669	6.65374	3.13496e-06	4.21428e-05	4.35657
6036	RNASE2	4.28079	-2.41984	5.81495	1.69019e-05	0.000152903	2.92591
53347	UBASH3A	4.28002	-0.576378	6.37777	5.40118e-06	6.39031e-05	3.98836
126669	SHE	4.2779	0.940919	11.2093	1.60606e-09	1.08024e-07	12.1115
145741	C2CD4A	4.27521	-2.14596	4.37702	0.000368233	0.00171093	-0.155877
1191	CLU	4.27343	7.79916	6.59699	3.50305e-06	4.61189e-05	4.2793
6517	SLC2A4	4.26904	-0.773876	8.89942	5.47241e-08	1.76194e-06	8.62863
7903	ST8SIA4	4.25916	2.34294	12.482	2.88596e-10	2.79213e-08	13.8171
5972	REN	4.25154	1.15743	4.47455	0.000297035	0.00144902	-0.178598
643834	PGA3	4.24786	-1.59423	7.96098	2.74078e-07	6.2158e-06	7.04599
3305	HSPA1L	4.2459	3.71727	4.23076	0.00050874	0.00221692	-0.850788
374569	ASPG	4.23826	0.60187	6.09024	9.624e-06	9.93771e-05	3.31379
7136	TNNI2	4.22809	-3.7267	7.48655	6.46297e-07	1.24322e-05	6.21516
115361	GBP4	4.21985	3.24977	11.3662	1.28936e-09	9.07636e-08	12.2885
374	AREG	4.21384	3.72857	4.31539	0.000421904	0.00190443	-0.664272
30061	SLC40A1	4.21095	4.00337	5.83642	1.61699e-05	0.000148193	2.61251
8424	BBOX1	4.20853	3.84622	9.9448	1.03116e-08	4.70917e-07	10.1465
100289410	MCF2L-AS1	4.20467	-3.4298	6.09434	9.54414e-06	9.87083e-05	3.51718
100874074	DLEU7-AS1	4.19724	-4.50983	8.69128	7.74851e-08	2.32206e-06	8.33112
125	ADH1B	4.1971	-1.61294	5.40805	3.9536e-05	0.000296603	2.05863
126326	GIPC3	4.19567	1.18073	10.9838	2.21106e-09	1.41821e-07	11.7855
54	ACP5	4.19041	2.68092	5.7044	2.12488e-05	0.000183118	2.42457
3108	HLA-DMA	4.1898	4.15664	7.33213	8.60028e-07	1.54255e-05	5.59829
51285	RASL12	4.18979	1.68037	13.809	5.56536e-11	7.43563e-09	15.4636
27295	PDLIM3	4.18689	2.29073	11.0829	1.92015e-09	1.2589e-07	11.9099
6376	CX3CL1	4.1863	5.99135	6.48138	4.39806e-06	5.47735e-05	3.8853
643847	PGA4	4.18623	-1.43324	8.17287	1.88639e-07	4.70304e-06	7.41602
50509	COL5A3	4.18619	2.72132	8.52921	1.01961e-07	2.86483e-06	7.86406
2672	GFI1	4.18214	-0.320424	5.59865	2.64869e-05	0.000217102	2.36021
100130298	LOC100130298	4.18031	-4.69917	8.48595	1.09774e-07	3.02926e-06	7.98829
440836	ODF3B	4.18021	2.8404	7.14391	1.22363e-06	2.0203e-05	5.32375
10993	SDS	4.17796	1.6863	9.40071	2.41948e-08	9.37102e-07	9.35556
285093	RTP5	4.15959	-4.88339	5.73458	1.99589e-05	0.000174219	2.81385
3549	IHH	4.15742	-1.64276	7.84762	3.35517e-07	7.37088e-06	6.8445
149466	C1orf210	4.15595	0.0448988	4.90612	0.000115742	0.000688828	0.842159
2687	GGT5	4.15277	2.46582	10.1866	7.13342e-09	3.5649e-07	10.5777
4064	CD180	4.15109	-1.09338	8.29841	1.51597e-07	3.92276e-06	7.62263
185	AGTR1	4.14827	0.895123	15.2956	1.02349e-11	1.97073e-09	17.1271
1735	DIO3	4.14578	-4.31232	4.64767	0.000203164	0.00106831	0.487699
948	CD36	4.13925	4.07228	12.5509	2.64057e-10	2.60607e-08	13.8641
3754	KCNF1	4.13783	-2.90263	4.88972	0.000119926	0.000708164	0.974757
284756	C20orf197	4.13735	-2.29348	6.43012	4.86771e-06	5.90135e-05	4.17258
283375	SLC39A5	4.13599	1.43299	5.05925	8.31691e-05	0.00052794	1.08999
5196	PF4	4.12761	-3.07196	6.89491	1.96531e-06	2.88913e-05	5.09293
64407	RGS18	4.12428	-0.0150418	9.94795	1.02618e-08	4.70894e-07	10.2749
138065	RNF183	4.12337	-1.20181	5.45271	3.59801e-05	0.000276035	2.13212
4261	CIITA	4.11525	2.41492	15.9068	5.31455e-12	1.24162e-09	17.7842
116159	CYYR1	4.11367	2.77632	9.87357	1.15078e-08	5.14838e-07	10.0831
400550	FENDRR	4.10958	-2.98999	6.33369	5.89702e-06	6.7968e-05	3.99081
85004	RERG	4.10857	2.53392	12.3354	3.49158e-10	3.21079e-08	13.6234
5734	PTGER4	4.10234	2.79644	5.99978	1.15679e-05	0.000114571	3.03678
342931	RFPL4A	4.09393	-4.0898	5.57542	2.78056e-05	0.000225654	2.4632
79849	PDZD3	4.09276	0.141825	6.33935	5.83083e-06	6.73633e-05	3.85234
8436	SDPR	4.08763	3.27277	5.08971	7.78995e-05	0.000502778	1.07293
89858	SIGLEC12	4.07807	-3.27273	5.23132	5.75323e-05	0.000397724	1.71645
4070	TACSTD2	4.0735	3.29545	8.70187	7.61166e-08	2.29989e-06	8.1362
4846	NOS3	4.06973	0.758543	10.9968	2.17027e-09	1.40211e-07	11.8129
2357	FPR1	4.06785	1.93568	8.85005	5.94008e-08	1.88775e-06	8.4374
1116	CHI3L1	4.06374	0.790935	4.9934	9.58423e-05	0.000590076	0.977877
3112	HLA-DOB	4.05647	-1.2217	6.81848	2.2768e-06	3.2521e-05	4.90815
3249	HPN	4.05556	2.11779	16.7335	2.26653e-12	7.11889e-10	18.6137
342979	PALM3	4.05393	-0.0292668	7.2601	9.83713e-07	1.7189e-05	5.66782
2669	GEM	4.0455	3.45007	7.37364	7.96206e-07	1.4533e-05	5.72851
222171	PRR15	4.04509	-1.24316	5.67032	2.28093e-05	0.00019301	2.59254
51705	EMCN	4.04402	2.9091	6.91428	1.89359e-06	2.80415e-05	4.87487
51266	CLEC1B	4.0434	-4.91716	11.8593	6.56347e-10	5.17915e-08	12.9727
866	SERPINA6	4.03903	1.37946	4.95272	0.000104641	0.000634896	0.860471
3071	NCKAP1L	4.03809	2.2084	12.1664	4.35834e-10	3.78751e-08	13.4048
2170	FABP3	4.03697	3.2998	5.29268	5.04864e-05	0.000360433	1.51026
9046	DOK2	4.03414	1.92401	7.43723	7.078e-07	1.33409e-05	5.91487
9719	ADAMTSL2	4.02655	1.52243	11.5378	1.01684e-09	7.42404e-08	12.5616
940	CD28	4.0223	-0.316351	6.41818	4.98442e-06	6.01315e-05	4.04718
54873	PALMD	4.01911	1.92578	4.75775	0.000159756	0.000884832	0.414415
345079	SOWAHB	4.0161	0.109192	4.22814	0.000511693	0.00222633	-0.651458
129807	NEU4	4.01431	-3.7154	8.45385	1.15974e-07	3.16351e-06	7.92491
284759	SIRPB2	4.01147	-0.109767	12.5146	2.76682e-10	2.7035e-08	13.8777
10871	CD300C	4.00754	-0.61793	6.3574	5.62472e-06	6.55994e-05	3.95103
100131096	TNRC6C-AS1	4.00659	1.75484	6.11513	9.15051e-06	9.55114e-05	3.31482
3101	HK3	4.00646	0.644824	8.23456	1.69381e-07	4.30913e-06	7.41332
678	ZFP36L2	4.00453	5.45651	10.819	2.80187e-09	1.70896e-07	11.4154
931	MS4A1	3.99353	-2.00228	7.25346	9.96011e-07	1.72959e-05	5.76016
285513	GPRIN3	3.99239	0.421628	6.07363	9.95379e-06	0.000102032	3.29104
192668	CYS1	3.99086	4.18803	7.23051	1.03977e-06	1.78505e-05	5.40153
5745	PTH1R	3.97731	2.78958	6.26536	6.76074e-06	7.56156e-05	3.58374
222698	NKAPL	3.97672	-2.95257	5.57932	2.75798e-05	0.0002242	2.44473
57580	PREX1	3.9732	3.74635	10.4748	4.636e-09	2.5292e-07	10.9672
6398	SECTM1	3.97108	1.65602	5.64426	2.40817e-05	0.000201433	2.33581
249	ALPL	3.96924	4.02969	9.12909	3.7512e-08	1.31092e-06	8.81518
55466	DNAJA4	3.96707	3.91284	4.70744	0.000178284	0.000967799	0.185941
399948	COLCA1	3.96579	-2.02499	6.19318	7.81611e-06	8.48581e-05	3.69385
26279	PLA2G2D	3.96284	-3.55582	4.84494	0.000132161	0.0007641	0.893927
10044	SH2D3C	3.96143	2.75084	13.9814	4.53801e-11	6.32103e-09	15.6632
27181	SIGLEC8	3.94253	0.000411179	7.89353	3.09067e-07	6.89308e-06	6.83837
10023	FRAT1	3.94039	-0.419739	6.4575	4.61078e-06	5.69175e-05	4.13468
100506497	LOC100506497	3.9397	-2.41438	7.38865	7.74347e-07	1.42532e-05	6.0167
116986	AGAP2	3.93835	0.087921	9.73621	1.42434e-08	6.12121e-07	9.94128
4057	LTF	3.93448	0.435255	4.85274	0.000129942	0.000753708	0.694888
3429	IFI27	3.93285	3.83084	4.54879	0.000252317	0.00126846	-0.156726
26157	GIMAP2	3.93151	1.24433	11.5009	1.06984e-09	7.74588e-08	12.5145
283849	EXOC3L1	3.93051	1.69917	9.49589	2.0791e-08	8.2659e-07	9.50913
89885	FATE1	3.9291	-1.51188	9.17523	3.4798e-08	1.24614e-06	9.10389
196883	ADCY4	3.92907	3.12184	7.46173	6.76532e-07	1.28502e-05	5.91421
25960	ADGRA2	3.9278	3.72215	11.3323	1.3517e-09	9.34089e-08	12.2223
9595	CYTIP	3.92609	2.39321	6.81878	2.27548e-06	3.2521e-05	4.71016
10417	SPON2	3.92188	3.45467	5.04467	8.58184e-05	0.000541779	0.962015
9834	KIAA0125	3.92077	-4.31855	4.79906	0.000146018	0.000828361	0.816043
768096	HAR1A	3.91419	-3.69177	5.65345	2.36247e-05	0.00019854	2.6162
10235	RASGRP2	3.91349	1.98334	11.3315	1.35318e-09	9.34089e-08	12.2678
3512	JCHAIN	3.91304	1.32343	3.98573	0.000875979	0.0034541	-1.26577
9214	FAIM3	3.90847	1.06116	8.58591	9.25913e-08	2.67425e-06	8.00985
959	CD40LG	3.90737	-1.77461	6.38936	5.27805e-06	6.28628e-05	4.08348
401492	LINC01235	3.90054	0.527408	14.0612	4.13175e-11	5.92319e-09	15.7549
400831	C20orf202	3.8974	-2.73246	6.91845	1.87852e-06	2.79078e-05	5.13302
392364	LOC392364	3.89312	-4.26304	5.00284	9.39114e-05	0.000582019	1.25368
5733	PTGER3	3.89167	3.66225	7.68399	4.50624e-07	9.35545e-06	6.29646
440068	CARD17	3.88884	-4.53281	6.23487	7.18739e-06	7.96166e-05	3.8252
4129	MAOB	3.88599	4.83679	8.08252	2.21056e-07	5.29473e-06	6.9469
5028	P2RY1	3.88328	-1.50371	3.93401	0.000982636	0.00378337	-1.14537
400916	CHCHD10	3.86722	3.40022	9.04028	4.33774e-08	1.47032e-06	8.70478
92241	RCSD1	3.85942	2.72756	12.134	4.5494e-10	3.91231e-08	13.354
4036	LRP2	3.85942	5.15697	14.022	4.32624e-11	6.11276e-09	15.6661
11156	PTP4A3	3.85762	2.84493	7.09708	1.3368e-06	2.15734e-05	5.23328
477	ATP1A2	3.85529	0.0517361	6.77665	2.46857e-06	3.46553e-05	4.72987
2934	GSN	3.85068	7.75585	8.13741	2.00726e-07	4.94017e-06	7.18922
284029	LINC00324	3.85021	-0.681292	8.74865	7.03651e-08	2.1526e-06	8.37174
7535	ZAP70	3.84738	1.61352	5.93037	1.33313e-05	0.000127845	2.93719
9457	FHL5	3.84271	0.88852	13.6074	7.08476e-11	8.8324e-09	15.225
2528	FUT6	3.84098	1.25031	4.61125	0.000220022	0.00113747	0.118146
1306	COL15A1	3.83274	3.06812	6.47637	4.44182e-06	5.52485e-05	3.99677
124220	ZG16B	3.83168	-3.92075	6.41951	4.97129e-06	6.00468e-05	4.18032
100506243	KRBOX1	3.82995	-1.69239	6.32831	5.96074e-06	6.86621e-05	3.95948
200132	TCTEX1D1	3.82314	-2.0052	7.51767	6.10375e-07	1.18808e-05	6.25074
54922	RASIP1	3.82242	2.52172	10.6236	3.72362e-09	2.12593e-07	11.2352
57447	NDRG2	3.82115	3.96322	8.63135	8.57306e-08	2.52058e-06	7.97373
3337	DNAJB1	3.80628	7.27716	4.11972	0.000650638	0.00271249	-1.05767
3689	ITGB2	3.80454	5.29543	5.36428	4.33705e-05	0.000320707	1.53027
284612	SYPL2	3.79265	0.666463	10.0407	8.90313e-09	4.19409e-07	10.3941
59272	ACE2	3.79254	2.96298	5.91623	1.37233e-05	0.00013052	2.85402
3557	IL1RN	3.79062	1.29015	5.49177	3.31401e-05	0.000259415	2.02589
27129	HSPB7	3.79027	-1.73185	3.76425	0.00143294	0.00513464	-1.50765
5179	PENK	3.77908	-4.63026	4.95157	0.000104902	0.000636277	1.15379
149647	FAM71A	3.77788	-3.92143	4.31437	0.000422861	0.00190788	-0.250624
6615	SNAI1	3.77528	2.07678	4.66046	0.000197556	0.00104625	0.195438
338773	TMEM119	3.77475	-0.302521	10.5257	4.30002e-09	2.37226e-07	11.1557
58510	PRODH2	3.77337	1.06371	5.88828	1.45335e-05	0.000135922	2.87108
5360	PLTP	3.76509	4.42903	7.78699	3.74113e-07	8.07425e-06	6.43125
100170765	ERICH4	3.7647	-4.83042	5.47516	3.43182e-05	0.000266787	2.27204
5947	RBP1	3.76458	0.434807	4.82541	0.000137887	0.000789996	0.635251
1464	CSPG4	3.76409	4.1589	6.95035	1.76723e-06	2.65558e-05	4.86081
1909	EDNRA	3.76124	3.05315	9.67039	1.57876e-08	6.6254e-07	9.75132
374387	DKFZp779M0652	3.76032	-4.28353	5.74286	1.96192e-05	0.000172403	2.81638
1675	CFD	3.75419	1.37263	8.96934	4.87478e-08	1.60909e-06	8.65193
55107	ANO1	3.74537	3.38506	9.54744	1.91601e-08	7.727e-07	9.53922
8784	TNFRSF18	3.74533	-0.614146	3.42803	0.00302058	0.00944606	-2.32972
23493	HEY2	3.74159	0.948608	6.1323	8.83812e-06	9.3323e-05	3.38126
10107	TRIM10	3.73901	-2.22372	4.85395	0.000129601	0.000752176	0.884755
440556	LINC00982	3.7373	-3.49688	5.18692	6.32529e-05	0.000428523	1.62726
257106	ARHGAP30	3.7367	2.88844	10.2974	6.03806e-09	3.12072e-07	10.7346
221303	FAM162B	3.73659	-0.858686	9.04242	4.32253e-08	1.47017e-06	8.86879
10457	GPNMB	3.73222	5.2217	3.38059	0.0033544	0.0102665	-2.83008
90865	IL33	3.7299	0.806966	7.46924	6.67225e-07	1.27103e-05	6.01336
116835	HSPA12B	3.72943	1.24288	8.67791	7.92505e-08	2.36188e-06	8.16205
25849	PARM1	3.72496	3.79393	8.81462	6.30136e-08	1.98014e-06	8.30004
284648	LOC284648	3.72391	-4.22948	7.83171	3.45224e-07	7.52519e-06	6.84702
116173	CMTM5	3.72365	-5.02472	7.47613	6.58817e-07	1.2599e-05	6.2155
9051	PSTPIP1	3.72105	1.9334	7.97166	2.68925e-07	6.17019e-06	6.9004
719	C3AR1	3.71935	2.04157	6.93407	1.82314e-06	2.72499e-05	4.94758
973	CD79A	3.71865	-2.11089	5.56742	2.82756e-05	0.000228814	2.40566
6387	CXCL12	3.71484	1.76216	4.17519	0.000575359	0.00245387	-0.864378
4900	NRGN	3.71362	1.10325	6.89368	1.96996e-06	2.8938e-05	4.89957
64102	TNMD	3.704	-4.41432	4.67905	0.000189688	0.00101429	0.558831
762	CA4	3.70324	0.653464	6.24152	7.09207e-06	7.87552e-05	3.62039
4792	NFKBIA	3.70088	6.98737	6.64202	3.20752e-06	4.30299e-05	4.29256
100128385	FAM225B	3.7008	-1.29726	5.16155	6.67796e-05	0.000446866	1.51849
241	ALOX5AP	3.70013	2.6582	7.89685	3.07241e-07	6.87268e-06	6.74167
728358	DEFA1B	3.69837	-5.03267	7.85861	3.28979e-07	7.25157e-06	6.90484
10050	SLC17A4	3.69825	1.56469	4.1657	0.000587585	0.00250004	-0.878043
3116	HLA-DPB2	3.69362	2.21327	17.5221	1.04027e-12	4.12249e-10	19.371
3848	KRT1	3.69334	-4.77603	5.0956	7.69206e-05	0.000497931	1.46653
5778	PTPN7	3.68968	1.65254	7.86198	3.26998e-07	7.22411e-06	6.70879
219699	UNC5B	3.6862	3.3934	7.35807	8.19548e-07	1.49185e-05	5.70253
55859	BEX1	3.68355	-1.90721	3.4277	0.00302277	0.00945038	-2.23268
63940	GPSM3	3.67847	2.81567	6.45328	4.64942e-06	5.72506e-05	3.96378
10103	TSPAN1	3.67796	5.279	7.15933	1.18855e-06	1.97992e-05	5.20751
10278	EFS	3.67769	0.178952	9.64175	1.65135e-08	6.88588e-07	9.78873
200942	KLHDC8B	3.67657	2.75621	8.37854	1.31995e-07	3.49848e-06	7.59943
5348	FXYD1	3.67654	-2.99695	7.80222	3.64e-07	7.88199e-06	6.77805
5549	PRELP	3.67558	1.58351	5.73425	1.99725e-05	0.00017426	2.52802
909	CD1A	3.67073	-3.32527	5.19711	6.18903e-05	0.000420888	1.64477
6442	SGCA	3.66633	-0.516514	9.87447	1.14919e-08	5.14838e-07	10.1804
116442	RAB39B	3.66145	-1.67799	4.93555	0.000108599	0.000654461	1.04965
4922	NTS	3.65826	-2.6787	5.47495	3.43333e-05	0.000266787	2.22022
921	CD5	3.65587	0.873677	7.65526	4.74743e-07	9.75309e-06	6.35626
353514	LILRA5	3.65443	0.359579	12.2254	4.03245e-10	3.57724e-08	13.5023
10501	SEMA6B	3.65004	2.61382	8.5705	9.50454e-08	2.71716e-06	7.93963
728264	MIR143HG	3.6498	0.866012	7.12728	1.26263e-06	2.06995e-05	5.36225
1628	DBP	3.64876	1.29633	9.801	1.28769e-08	5.68319e-07	10.0038
653361	NCF1	3.64815	1.84917	12.3718	3.32962e-10	3.10708e-08	13.6786
51284	TLR7	3.64722	0.647266	8.93851	5.12941e-08	1.67623e-06	8.6244
5968	REG1B	3.64598	-4.96093	3.53703	0.00237292	0.00779987	-1.91179
400823	FAM177B	3.64353	3.40941	5.85171	1.56686e-05	0.000144746	2.69107
2022	ENG	3.63324	6.56013	5.65198	2.36972e-05	0.000198894	2.21158
572558	PGM5-AS1	3.62805	-3.12618	4.89476	0.000118626	0.000702686	0.99073
7001	PRDX2	3.6252	5.18226	6.62815	3.29571e-06	4.39129e-05	4.16362
255349	TMEM211	3.62125	-4.87814	10.0838	8.3367e-09	3.98376e-07	10.52
83706	FERMT3	3.6155	2.82037	10.391	5.24995e-09	2.77922e-07	10.8788
731223	LINC01220	3.61431	-3.43108	5.60979	2.58775e-05	0.000213544	2.51893
6649	SOD3	3.61404	4.18337	7.0472	1.46939e-06	2.30501e-05	5.0478
124221	PRSS30P	3.61368	-2.64133	3.53149	0.00240223	0.00786724	-1.99401
160728	SLC5A8	3.605	1.08102	3.53887	0.00236329	0.00777212	-2.23526
3727	JUND	3.603	6.52058	7.02531	1.5318e-06	2.37259e-05	5.00502
64333	ARHGAP9	3.59766	2.6473	9.43694	2.28351e-08	8.9517e-07	9.39059
654817	NCF1C	3.58659	1.71116	13.045	1.41176e-10	1.549e-08	14.5374
1152	CKB	3.5853	4.98398	6.37579	5.42249e-06	6.40106e-05	3.6598
729974	RFPL4AL1	3.58428	-4.24454	4.68924	0.000185514	0.000999041	0.575975
9356	SLC22A6	3.58188	0.654917	5.23409	5.7194e-05	0.000396362	1.50687
6887	TAL2	3.58148	-2.71492	4.56407	0.000243998	0.00123763	0.263397
11170	FAM107A	3.5788	3.5903	7.30183	9.09971e-07	1.61882e-05	5.58269
57471	ERMN	3.57601	-3.47558	5.70087	2.14053e-05	0.00018387	2.70978
286333	FAM225A	3.57578	-1.15968	5.12546	7.2146e-05	0.000474072	1.43138
6561	SLC13A1	3.57175	1.7772	5.68766	2.20011e-05	0.000187789	2.4234
92292	GLYATL1	3.56993	-2.99267	5.90335	1.40907e-05	0.000133112	3.11806
2899	GRIK3	3.56895	2.19951	9.68673	1.53887e-08	6.479e-07	9.80385
120071	GYLTL1B	3.56203	0.324951	5.60362	2.62132e-05	0.000215679	2.31744
869	CBLN1	3.56115	-4.37545	4.09252	0.000691096	0.0028497	-0.721859
392490	FLJ44635	3.56027	1.34952	9.92774	1.05857e-08	4.81257e-07	10.2009
2217	FCGRT	3.55865	5.58693	7.7349	4.10949e-07	8.72545e-06	6.29908
2867	FFAR2	3.55464	-2.13914	6.42493	4.91815e-06	5.94781e-05	4.16028
4600	MX2	3.55181	1.68106	12.8516	1.79955e-10	1.91044e-08	14.2953
176	ACAN	3.54462	2.58304	3.81753	0.00127294	0.004673	-1.68725
27239	GPR162	3.54172	-0.0279838	6.28362	6.51786e-06	7.33586e-05	3.75234
60484	HAPLN2	3.54045	-1.77927	8.10041	2.14204e-07	5.18137e-06	7.29554
9976	CLEC2B	3.53667	1.01767	3.79582	0.00133585	0.00485403	-1.66928
3291	HSD11B2	3.53664	2.14825	7.77307	3.83603e-07	8.24286e-06	6.53264
2815	GP9	3.53528	-5.08975	5.47996	3.39736e-05	0.000265094	2.28853
72	ACTG2	3.53058	1.80276	6.63006	3.28342e-06	4.38087e-05	4.35572
23498	HAAO	3.52947	2.65222	7.04434	1.47739e-06	2.31202e-05	5.14011
10231	RCAN2	3.5274	4.58415	11.0818	1.92296e-09	1.2589e-07	11.8208
158511	CSAG1	3.52501	-4.91318	7.93023	2.89486e-07	6.52756e-06	7.03029
2875	GPT	3.52192	1.38509	6.82228	2.26017e-06	3.23304e-05	4.74913
467	ATF3	3.51498	6.34733	5.34647	4.50382e-05	0.000330673	1.53897
730013	ABCC6P2	3.51388	0.0624682	8.47382	1.12075e-07	3.07425e-06	7.86106
64856	VWA1	3.51185	5.24257	6.86409	2.08522e-06	3.03137e-05	4.63157
84525	HOPX	3.50777	1.35715	9.88523	1.13025e-08	5.09131e-07	10.1344
7780	SLC30A2	3.50036	-1.72016	4.49391	0.000284652	0.0013966	0.0903561
84868	HAVCR2	3.49944	3.19994	4.28366	0.000452558	0.00201091	-0.69373
100130231	LINC00861	3.49616	-0.0233945	7.2824	9.43565e-07	1.66501e-05	5.70963
440567	UQCRHL	3.4957	1.9887	3.98245	0.000882379	0.00347432	-1.29847
4208	MEF2C	3.49417	3.9176	13.8983	5.00603e-11	6.82767e-09	15.5481
146862	UNC45B	3.49366	7.76025	7.20824	1.08411e-06	1.83858e-05	5.47064
115019	SLC26A9	3.49275	0.920168	6.2036	7.6538e-06	8.35114e-05	3.5287
1807	DPYS	3.48922	2.82372	6.57078	3.68795e-06	4.79678e-05	4.19946
56944	OLFML3	3.47836	1.30998	4.5732	0.000239162	0.00121845	0.0318306
50846	DHH	3.47779	-2.80218	6.1078	9.28743e-06	9.65106e-05	3.53227
10750	GRAP	3.47692	2.19076	10.5936	3.89103e-09	2.18685e-07	11.1977
340206	TREML3P	3.47226	-4.28941	5.11277	7.41371e-05	0.00048406	1.48994
117248	GALNT15	3.46739	2.17418	7.72482	4.18512e-07	8.84776e-06	6.44313
160622	GRASP	3.46672	3.02558	5.97115	1.2264e-05	0.000119563	2.96481
3957	LGALS2	3.46599	2.57888	5.32879	4.67591e-05	0.000339751	1.62956
5046	PCSK6	3.46416	4.44116	11.2199	1.58222e-09	1.06786e-07	12.0267
84689	MS4A14	3.46372	-0.00746799	15.5705	7.60159e-12	1.58825e-09	17.387
30009	TBX21	3.45157	0.521212	6.76127	2.54322e-06	3.55003e-05	4.66906
23263	MCF2L	3.44326	3.64084	7.73572	4.10343e-07	8.72201e-06	6.3937
4647	MYO7A	3.44237	1.7615	7.17494	1.15414e-06	1.93371e-05	5.42145
23533	PIK3R5	3.44169	2.62045	9.49656	2.07689e-08	8.2659e-07	9.48791
10083	USH1C	3.4402	3.20154	3.83622	0.00122115	0.00451326	-1.68343
51816	CECR1	3.43616	4.28319	7.08282	1.37339e-06	2.19832e-05	5.10926
51063	CALHM2	3.43566	2.24765	9.47861	2.13697e-08	8.4617e-07	9.46924
4496	MT1H	3.42554	-1.17814	4.78215	0.000151489	0.000851464	0.690594
51751	HIGD1B	3.4217	0.4648	10.1297	7.77539e-09	3.8082e-07	10.5371
80342	TRAF3IP3	3.42115	2.56044	8.01716	2.4809e-07	5.77309e-06	6.9635
1520	CTSS	3.41722	5.78925	6.45117	4.6689e-06	5.73824e-05	3.81376
8646	CHRD	3.41605	1.90919	4.49139	0.00028623	0.00140328	-0.170986
54739	XAF1	3.41459	3.6016	4.82307	0.00013859	0.000792183	0.466329
257101	ZNF683	3.41454	0.2794	6.14195	8.66736e-06	9.19648e-05	3.44092
3687	ITGAX	3.4144	3.26683	9.49741	2.0741e-08	8.2659e-07	9.46407
27143	PALD1	3.41384	3.19555	10.1536	7.49816e-09	3.7001e-07	10.5032
723790	HIST2H2AA4	3.41239	4.08623	8.80017	6.45522e-08	2.01754e-06	8.25577
2168	FABP1	3.40458	-4.18094	3.73694	0.0015226	0.00540268	-1.50415
4059	BCAM	3.40399	5.27483	5.5218	3.11131e-05	0.000246893	1.86854
5138	PDE2A	3.40072	2.52074	5.95914	1.2569e-05	0.00012205	2.96538
8840	WISP1	3.40053	-0.390637	4.5808	0.000235205	0.00120266	0.172511
146330	FBXL16	3.40042	2.92154	7.06328	1.42521e-06	2.25371e-05	5.16414
1089	CEACAM4	3.39632	-1.51834	7.61401	5.11761e-07	1.02771e-05	6.4189
114836	SLAMF6	3.39587	0.808067	6.37438	5.43774e-06	6.40655e-05	3.88147
122970	ACOT4	3.38498	1.04508	5.4211	3.84613e-05	0.000290419	1.88612
51348	KLRF1	3.38495	0.110559	5.44058	3.69122e-05	0.000281209	1.98794
7456	WIPF1	3.37403	4.34162	9.27964	2.93863e-08	1.09089e-06	9.04474
339390	CLEC4G	3.37344	-4.88213	5.80556	1.72328e-05	0.000154898	2.96031
51716	CES1P1	3.37323	-4.53274	4.89682	0.000118097	0.000700312	1.03319
55450	CAMK2N1	3.37296	4.39435	4.83067	0.000136319	0.000782763	0.414969
152273	FGD5	3.37182	2.44343	7.80441	3.62573e-07	7.86844e-06	6.58079
100302650	BRE-AS1	3.36724	-0.764755	6.63227	3.26926e-06	4.36791e-05	4.51103
5420	PODXL	3.36232	4.97633	6.95052	1.76667e-06	2.65558e-05	4.80861
2114	ETS2	3.35709	5.43177	7.7387	4.08142e-07	8.69405e-06	6.30411
10863	ADAM28	3.35468	2.03364	8.64275	8.40942e-08	2.47723e-06	8.08137
116362	RBP7	3.35414	3.46177	7.83256	3.44697e-07	7.52204e-06	6.58352
163933	FAM43B	3.35294	-3.20045	4.97126	0.000100535	0.000613009	1.15752
393	ARHGAP4	3.35124	4.69429	5.97302	1.22173e-05	0.000119318	2.84459
2752	GLUL	3.34863	6.61495	6.73116	2.69618e-06	3.73697e-05	4.43495
22846	VASH1	3.34307	4.30923	7.53117	5.95443e-07	1.16363e-05	5.96342
8972	MGAM	3.33796	3.35515	4.20038	0.00054413	0.00234255	-0.889177
10840	ALDH1L1	3.33781	3.25102	5.41768	3.87397e-05	0.000292072	1.78211
387837	CLEC12B	3.3353	-2.97736	6.41328	5.03309e-06	6.0607e-05	4.14933
7471	WNT1	3.33249	-4.16049	3.50457	0.0025499	0.00823278	-2.00822
339221	ENPP7	3.33247	-1.63693	4.44607	0.000316251	0.0015216	-0.0171164
6529	SLC6A1	3.33155	1.03213	9.28299	2.9228e-08	1.08719e-06	9.18059
1296	COL8A2	3.33104	0.385374	5.27088	5.28827e-05	0.000372932	1.60419
100303491	ZEB2-AS1	3.33103	-3.30037	7.06492	1.4208e-06	2.25036e-05	5.42136
27299	ADAMDEC1	3.32856	-0.513297	6.80974	2.31557e-06	3.29073e-05	4.83852
4049	LTA	3.32254	-2.45833	4.2925	0.0004438	0.00198096	-0.335563
4939	OAS2	3.32073	3.03746	5.56114	2.86497e-05	0.000230701	2.10178
30812	SOX8	3.31873	-3.26661	4.02741	0.000798537	0.00321049	-0.897642
6283	S100A12	3.31835	-1.16694	10.4879	4.54674e-09	2.48741e-07	11.117
3055	HCK	3.31475	2.79363	11.8926	6.27617e-10	5.01987e-08	13.0285
54331	GNG2	3.31458	2.63722	9.26003	3.03312e-08	1.11975e-06	9.10208
8519	IFITM1	3.31096	5.93698	11.0825	1.92123e-09	1.2589e-07	11.8124
26112	CCDC69	3.30841	2.85433	10.6957	3.35111e-09	1.96465e-07	11.3331
1053	CEBPE	3.30727	-4.90103	7.4263	7.22238e-07	1.35404e-05	6.12241
3586	IL10	3.30579	-0.107365	4.87629	0.000123469	0.000723859	0.790763
2006	ELN	3.30524	2.93969	11.3303	1.35548e-09	9.34089e-08	12.2473
126567	C2CD4C	3.30249	-2.34196	4.20642	0.000536906	0.00231551	-0.526307
1890	TYMP	3.3022	5.24026	5.53772	3.0091e-05	0.000240434	1.90302
5199	CFP	3.29916	-0.0887149	8.55851	9.70009e-08	2.75303e-06	8.01536
4248	MGAT3	3.29419	2.15727	5.40991	3.93808e-05	0.000295883	1.82061
51365	PLA1A	3.29358	3.35726	3.55147	0.00229818	0.00759486	-2.31998
79799	UGT2A3	3.29117	3.42419	5.532	3.04547e-05	0.000242649	2.0144
9580	SOX13	3.28777	3.94856	12.0395	5.1571e-10	4.27364e-08	13.1905
64651	CSRNP1	3.28185	4.83324	5.74646	1.94735e-05	0.000171334	2.36087
2359	FPR3	3.28102	2.53117	6.68761	2.93453e-06	4.00516e-05	4.44565
54682	MANSC1	3.27499	3.31857	8.98238	4.77109e-08	1.58821e-06	8.61183
390732	CES1P2	3.27354	-4.80437	4.8146	0.000141166	0.000804555	0.863496
1644	DDC	3.25891	3.70806	7.37937	7.87791e-07	1.44323e-05	5.72188
552	AVPR1A	3.25476	-1.01473	8.67266	7.9954e-08	2.37924e-06	8.25998
84225	ZMYND15	3.25468	2.02149	7.60619	5.19107e-07	1.03927e-05	6.22801
9651	PLCH2	3.25449	1.29813	5.71963	2.05876e-05	0.000178359	2.50788
387496	RASL11A	3.24949	1.54999	5.64933	2.38284e-05	0.000199484	2.35021
2533	FYB	3.2486	3.45846	8.79526	6.50837e-08	2.02574e-06	8.28732
1028	CDKN1C	3.24626	1.62564	4.54876	0.000252337	0.00126846	-0.0344932
3172	HNF4A	3.24526	3.29704	15.47	8.46979e-12	1.73278e-09	17.33
127435	PODN	3.24356	-0.124893	3.93472	0.000981087	0.00377909	-1.27633
290	ANPEP	3.23833	7.58822	3.6934	0.00167721	0.00583052	-1.96416
89886	SLAMF9	3.23567	-4.88409	4.70504	0.000179222	0.000972087	0.628747
432	ASGR1	3.23383	-0.619519	6.37951	5.38252e-06	6.37207e-05	3.9956
1590	CYP21A1P	3.23276	-0.724043	4.63117	0.000210631	0.00109933	0.317703
22977	AKR7A3	3.22535	2.3036	6.87361	2.04738e-06	2.98298e-05	4.821
8362	HIST1H4K	3.21982	-1.64306	7.13429	1.24602e-06	2.04613e-05	5.52953
89870	TRIM15	3.21708	0.76295	4.25171	0.000485696	0.00213163	-0.648641
139728	PNCK	3.21355	3.08962	4.44273	0.000318587	0.0015276	-0.334488
57381	RHOJ	3.20847	2.89614	8.08834	2.188e-07	5.25335e-06	7.07786
84958	SYTL1	3.19812	2.52643	5.30352	4.93362e-05	0.000354412	1.57766
1410	CRYAB	3.19751	8.10467	4.68431	0.000187523	0.00100572	0.277401
8338	HIST2H2AC	3.19716	1.30951	8.20665	1.77829e-07	4.49904e-06	7.33859
9674	KIAA0040	3.19711	4.13405	10.3736	5.38798e-09	2.83699e-07	10.7924
346606	MOGAT3	3.19541	-0.845063	6.43201	4.84959e-06	5.89758e-05	4.12002
1071	CETP	3.19331	1.15812	10.9537	2.30823e-09	1.46222e-07	11.7426
8363	HIST1H4J	3.19022	-1.5042	7.28865	9.32615e-07	1.64866e-05	5.81664
54436	SH3TC1	3.18222	4.55925	5.18445	6.35874e-05	0.000430174	1.17448
387856	CCDC184	3.1808	-1.88819	3.5103	0.00251776	0.00815178	-2.05502
3603	IL16	3.17846	2.77234	9.17205	3.49784e-08	1.24678e-06	8.95223
8346	HIST1H2BI	3.17825	-4.02397	4.62616	0.000212953	0.00110887	0.432543
3669	ISG20	3.17746	2.45754	7.36396	8.10631e-07	1.47825e-05	5.75991
79785	RERGL	3.17574	-1.04867	6.5307	3.99039e-06	5.07555e-05	4.33244
90273	CEACAM21	3.17542	0.927266	7.37769	7.90251e-07	1.44377e-05	5.83592
64902	AGXT2	3.17529	3.18167	4.45244	0.000311842	0.00150518	-0.319128
64174	DPEP2	3.17464	1.4118	13.9209	4.87365e-11	6.69359e-09	15.5954
910	CD1B	3.1545	-5.21347	4.46407	0.000303965	0.00147402	0.114612
912	CD1D	3.1521	1.2847	6.05061	1.04304e-05	0.000105594	3.19829
65997	RASL11B	3.15046	-1.01071	5.81589	1.68691e-05	0.000152677	2.87839
10964	IFI44L	3.14252	3.51846	4.15846	0.000597085	0.00253326	-0.994531
23500	DAAM2	3.1412	3.00772	7.38582	7.7843e-07	1.43016e-05	5.777
100506779	BZRAP1-AS1	3.14024	0.255928	8.05589	2.31679e-07	5.46078e-06	7.1153
91703	ACY3	3.13917	1.94595	9.33849	2.67314e-08	1.0254e-06	9.24871
1051	CEBPB	3.13699	4.66751	6.8153	2.29085e-06	3.26742e-05	4.55817
283848	CES4A	3.13655	3.65526	5.60755	2.59992e-05	0.000214278	2.15779
1843	DUSP1	3.1359	7.94958	5.28108	5.17477e-05	0.000367169	1.55986
91543	RSAD2	3.13491	1.4878	4.82332	0.000138516	0.000792183	0.573662
150	ADRA2A	3.13442	-1.933	4.22344	0.000517046	0.00224465	-0.496532
1731	SEPT1	3.1336	-3.22586	6.29583	6.3605e-06	7.20832e-05	3.91942
3248	HPGD	3.13154	1.82516	5.6014	2.6335e-05	0.000216319	2.23951
11117	EMILIN1	3.13045	1.93337	6.27654	6.61098e-06	7.42789e-05	3.6397
27128	CYTH4	3.12705	2.62423	7.8796	3.16852e-07	7.04754e-06	6.71159
3239	HOXD13	3.12472	-4.13035	4.02611	0.000800847	0.00321846	-0.874771
414318	C9orf106	3.12433	-3.7725	4.2218	0.000518924	0.00225131	-0.457548
284021	MILR1	3.12062	-1.00776	7.55402	5.71027e-07	1.12374e-05	6.28646
400591	C17orf102	3.11847	-4.71037	4.65701	0.000199055	0.00105092	0.519612
283971	CLEC18C	3.11527	6.11612	10.8136	2.82408e-09	1.71718e-07	11.4264
3707	ITPKB	3.11509	3.42302	7.02649	1.52838e-06	2.36929e-05	5.06391
8578	SCARF1	3.11405	3.16298	8.50002	1.07168e-07	2.96866e-06	7.79365
10203	CALCRL	3.11257	3.99302	6.57102	3.68621e-06	4.79678e-05	4.12222
79901	CYBRD1	3.1122	4.03885	5.23224	5.74192e-05	0.000397362	1.32108
731779	LINC01300	3.10877	-5.05675	5.56418	2.84676e-05	0.000229801	2.46394
140706	CCM2L	3.10805	1.9085	8.75241	6.9923e-08	2.14241e-06	8.27217
7102	TSPAN7	3.10762	3.75149	5.7324	2.00493e-05	0.000174775	2.41442
100132341	CLUHP3	3.10708	1.14088	4.09428	0.000688401	0.00283978	-1.01755
4318	MMP9	3.10672	2.54922	4.28016	0.000456075	0.00202425	-0.663241
153	ADRB1	3.10454	-3.88958	3.89307	0.00107622	0.00407105	-1.17307
4902	NRTN	3.09108	-0.417862	8.79749	6.48418e-08	2.02142e-06	8.43972
4068	SH2D1A	3.08985	0.54477	5.44321	3.6708e-05	0.000279877	1.96191
3679	ITGA7	3.08786	3.80225	10.3708	5.4104e-09	2.84118e-07	10.8069
84532	ACSS1	3.08716	3.7958	9.07226	4.11618e-08	1.41332e-06	8.73536
79630	C1orf54	3.08357	2.10839	11.7456	7.65444e-10	5.80437e-08	12.8399
162466	PHOSPHO1	3.08217	-0.526071	8.65261	8.27061e-08	2.45e-06	8.20088
923	CD6	3.08105	2.07095	7.92098	2.94295e-07	6.61322e-06	6.80485
9099	USP2	3.07784	2.34465	7.06965	1.4081e-06	2.23927e-05	5.20104
939	CD27	3.07616	-2.31064	4.91183	0.000114318	0.000682433	1.0114
3384	ICAM2	3.07278	2.92587	6.23817	7.13985e-06	7.91347e-05	3.52107
145270	PRIMA1	3.0709	1.73019	4.05702	0.000747738	0.00304301	-1.12443
312	ANXA13	3.07042	1.64178	4.99138	9.62612e-05	0.000592469	0.934737
6623	SNCG	3.07026	1.66104	5.42313	3.82964e-05	0.000289748	1.86564
2827	GPR3	3.07006	0.547118	4.88892	0.000120135	0.000708758	0.765949
125875	CLDND2	3.06975	-0.922554	9.00087	4.628e-08	1.54581e-06	8.80319
834	CASP1	3.06852	3.19629	7.03992	1.48986e-06	2.32311e-05	5.1039
1589	CYP21A2	3.06559	-0.531999	3.62502	0.0019522	0.00663207	-1.91165
1145	CHRNE	3.06435	-1.01553	7.39544	7.64672e-07	1.41547e-05	5.99323
116535	MRGPRF	3.06326	-0.788365	5.27068	5.29047e-05	0.000372953	1.7089
8029	CUBN	3.06255	4.80757	4.62047	0.000215625	0.00111832	-0.0775897
489	ATP2A3	3.06227	3.46643	7.29139	9.27865e-07	1.64462e-05	5.57106
6555	SLC10A2	3.06171	-0.182634	3.43292	0.00298809	0.00937179	-2.36674
2848	GPR25	3.0602	-4.80692	7.03179	1.51306e-06	2.35099e-05	5.38496
56670	SUCNR1	3.055	-1.98492	3.62496	0.00195248	0.00663207	-1.80428
81285	OR51E2	3.05383	-0.465952	7.15567	1.19678e-06	1.98856e-05	5.50163
635	BHMT	3.05373	4.71133	5.66466	2.30794e-05	0.000194726	2.19477
338758	LINC00936	3.05222	-0.176344	6.84502	2.16322e-06	3.11707e-05	4.88051
148170	CDC42EP5	3.04717	2.26903	7.96822	2.70575e-07	6.17389e-06	6.88478
389692	MAFA	3.04574	-4.20511	3.59791	0.00207324	0.00697796	-1.80508
414926	LINC00593	3.04476	-4.81028	6.35145	5.69182e-06	6.61855e-05	4.06402
51177	PLEKHO1	3.04404	4.2358	5.21362	5.97469e-05	0.000410911	1.26373
51733	UPB1	3.04387	2.58944	5.6809	2.23125e-05	0.000189458	2.37929
6648	SOD2	3.03974	8.82509	5.27184	5.27744e-05	0.000372324	1.62622
80833	APOL3	3.03818	3.56997	7.07249	1.40055e-06	2.23088e-05	5.14331
130013	ACMSD	3.03456	2.6993	8.94009	5.11605e-08	1.67465e-06	8.56765
10581	IFITM2	3.03225	6.09718	10.1226	7.85928e-09	3.81885e-07	10.3784
9379	NRXN2	3.03197	2.95809	7.68442	4.50273e-07	9.35545e-06	6.33832
54857	GDPD2	3.03196	-2.02153	5.29952	4.97579e-05	0.000356313	1.83817
80022	MYO15B	3.03043	4.9854	5.89129	1.44441e-05	0.000135345	2.6585
942	CD86	3.02907	2.40891	8.04118	2.37775e-07	5.57267e-06	7.01206
80332	ADAM33	3.02354	-2.50951	4.32549	0.000412591	0.00187013	-0.262309
2624	GATA2	3.02286	2.03377	4.28284	0.000453378	0.0020141	-0.636062
3280	HES1	3.01857	4.21389	4.86189	0.000127386	0.000741511	0.498818
5443	POMC	3.01742	-1.50878	8.10524	2.12391e-07	5.16258e-06	7.2993
4128	MAOA	3.01682	3.97565	6.81423	2.29559e-06	3.27179e-05	4.60776
22973	LAMB2P1	3.01649	-2.70052	5.05181	8.45106e-05	0.00053507	1.3199
7941	PLA2G7	3.01367	0.843124	7.38956	7.73049e-07	1.42439e-05	5.86205
1674	DES	3.0134	0.084909	5.39203	4.08972e-05	0.000305407	1.88655
64180	DPEP3	3.0115	-4.14351	5.8512	1.56851e-05	0.000144831	3.03657
2634	GBP2	3.01076	4.67582	6.31183	6.16026e-06	7.02598e-05	3.54533
347	APOD	3.00679	1.09149	6.80192	2.35082e-06	3.32638e-05	4.72031
4337	MOCS1	3.00554	3.78447	7.64811	4.80957e-07	9.83957e-06	6.22122
9771	RAPGEF5	3.00444	3.91843	9.14396	3.66137e-08	1.28601e-06	8.84724
9938	ARHGAP25	3.00274	3.46431	8.89777	5.48741e-08	1.76387e-06	8.46128
56001	NXF2	2.99735	-4.18465	3.41981	0.00307599	0.00957104	-2.18976
26468	LHX6	2.99623	0.505132	6.98128	1.66584e-06	2.53539e-05	5.09957
3932	LCK	2.99526	2.4817	5.94949	1.28197e-05	0.000123907	2.94695
100133545	MRPL23-AS1	2.99266	-2.47652	3.88351	0.00109932	0.0041417	-1.23125
3762	KCNJ5	2.99257	-0.37272	6.56728	3.71338e-06	4.81391e-05	4.34956
9592	IER2	2.99201	6.05704	5.34544	4.51375e-05	0.000331031	1.51379
352961	HCG26	2.98652	-0.000323691	4.69521	0.000183108	0.000987977	0.38565
55766	H2AFJ	2.98584	3.56995	8.20164	1.79389e-07	4.50536e-06	7.24448
115653	KIR3DL3	2.98016	-3.66059	4.54379	0.000255106	0.00128072	0.242776
364	AQP7	2.97752	1.48083	7.69205	4.44083e-07	9.28839e-06	6.40219
122622	ADSSL1	2.97558	3.10898	6.44675	4.70996e-06	5.76822e-05	3.93465
23213	SULF1	2.97519	3.83224	4.04233	0.000772528	0.00312126	-1.27821
219348	PLAC9	2.97361	1.87976	7.38627	7.77782e-07	1.43016e-05	5.82006
151534	LBX2-AS1	2.97146	0.83352	6.26138	6.81497e-06	7.60488e-05	3.65093
84179	MFSD7	2.96957	1.94966	6.58069	3.6169e-06	4.72444e-05	4.25282
8689	KRT36	2.96795	-5.27963	5.10402	7.55429e-05	0.000490954	1.49774
6515	SLC2A3	2.96258	5.65739	5.0119	9.20953e-05	0.000572209	0.769595
6324	SCN1B	2.96052	2.02545	9.18803	3.40821e-08	1.22635e-06	9.0001
8912	CACNA1H	2.95221	3.47779	3.75981	0.00144716	0.00517993	-1.87236
80709	AKNA	2.94864	4.68246	6.36358	5.55589e-06	6.52227e-05	3.6505
9744	ACAP1	2.94799	2.86626	8.91228	5.35702e-08	1.72762e-06	8.51435
57458	TMCC3	2.94746	3.85852	5.84922	1.57491e-05	0.000145149	2.65146
29974	A1CF	2.93273	1.52873	4.2278	0.000512076	0.00222722	-0.739371
64092	SAMSN1	2.93115	2.60802	6.85021	2.14172e-06	3.09745e-05	4.76339
23547	LILRA4	2.93078	-1.11052	6.99013	1.63795e-06	2.50346e-05	5.23284
100507547	LOC100507547	2.92946	-3.20984	4.98086	9.84719e-05	0.000602814	1.17842
157983	C9orf66	2.9294	0.0762298	5.2455	5.58192e-05	0.000389307	1.57355
3783	KCNN4	2.92288	1.85966	5.02793	8.89673e-05	0.000557714	1.00673
11001	SLC27A2	2.92205	2.93969	4.11508	0.000657361	0.00273587	-1.04994
118932	ANKRD22	2.92089	-0.289835	5.19822	6.17446e-05	0.000420244	1.50455
2199	FBLN2	2.91984	3.18236	4.88461	0.000121262	0.000713692	0.631769
2922	GRP	2.91919	-5.02695	4.18893	0.000558115	0.00239646	-0.491056
6653	SORL1	2.91815	4.62537	10.9516	2.31543e-09	1.46222e-07	11.6292
2155	F7	2.91781	-4.85047	6.12588	8.95363e-06	9.43397e-05	3.61285
9079	LDB2	2.91668	4.55481	8.32814	1.43992e-07	3.76065e-06	7.40216
541468	LURAP1	2.91438	-2.0319	5.15222	6.81262e-05	0.000452944	1.52399
94031	HTRA3	2.91306	0.733641	4.3599	0.000382408	0.00176303	-0.407947
1363	CPE	2.91157	5.3236	5.84339	1.59396e-05	0.000146561	2.54995
283298	OLFML1	2.90949	0.696502	4.97622	9.94624e-05	0.000607413	0.946246
54112	GPR88	2.90851	-2.71543	5.56355	2.85056e-05	0.000229801	2.40712
23371	TNS2	2.90088	5.3466	6.1216	9.03151e-06	9.48441e-05	3.13012
83992	CTTNBP2	2.89388	3.58726	10.1999	6.99169e-09	3.50298e-07	10.5567
388	RHOB	2.89198	8.13164	6.22684	7.30421e-06	8.06378e-05	3.56282
2289	FKBP5	2.89196	5.88439	7.81911	3.53122e-07	7.68573e-06	6.46484
57393	TMEM27	2.88944	4.49027	4.40837	0.000343636	0.00161924	-0.524818
390594	KBTBD13	2.88762	-5.30422	7.10289	1.3222e-06	2.13904e-05	5.52716
9308	CD83	2.88637	4.72589	3.67042	0.00176503	0.00609446	-2.17538
5396	PRRX1	2.88202	0.607499	7.1509	1.20759e-06	1.99976e-05	5.42058
3351	HTR1B	2.88013	-4.26315	5.05063	8.47245e-05	0.000536079	1.35622
760	CA2	2.87828	4.71929	5.34932	4.47674e-05	0.000329054	1.51996
1404	HAPLN1	2.87684	1.82101	6.49295	4.29875e-06	5.38784e-05	4.08098
440311	LOC440311	2.87656	2.80056	8.89599	5.50362e-08	1.7662e-06	8.48944
224	ALDH3A2	2.8763	4.95262	8.51755	1.04009e-07	2.90573e-06	7.7159
4137	MAPT	2.87619	3.84524	6.15444	8.45139e-06	9.02094e-05	3.28701
91522	COL23A1	2.86979	5.83811	8.14964	1.96467e-07	4.87199e-06	7.06456
163175	LGI4	2.8678	3.04211	3.38773	0.00330194	0.0101344	-2.65361
7475	WNT6	2.86345	-0.232759	5.27543	5.23733e-05	0.000370506	1.66488
6303	SAT1	2.86127	7.90465	7.38951	7.73118e-07	1.42439e-05	5.82759
4739	NEDD9	2.85782	6.18982	7.02646	1.52846e-06	2.36929e-05	4.9807
100287216	SH3RF3-AS1	2.85391	-1.2334	7.96977	2.6983e-07	6.17389e-06	7.05081
3400	ID4	2.84848	4.49673	3.86554	0.00114412	0.00427845	-1.72829
286336	FAM78A	2.84819	2.06311	8.37035	1.33871e-07	3.51972e-06	7.60735
11318	GPR182	2.84433	-4.44409	5.78524	1.79716e-05	0.000160292	2.90791
90332	EXOC3L2	2.84367	3.02618	8.39806	1.27632e-07	3.40584e-06	7.62191
162515	SLC16A11	2.84179	-1.91245	4.60701	0.000222076	0.00114597	0.342356
11148	HHLA2	2.84175	3.34547	3.82904	0.00124078	0.00457461	-1.70967
81030	ZBP1	2.84034	0.490101	6.40347	5.13213e-06	6.14979e-05	3.95836
10247	HRSP12	2.83864	4.27943	8.54567	9.91445e-08	2.80172e-06	7.80292
80896	NPL	2.83677	2.74236	6.32363	6.01671e-06	6.89832e-05	3.7048
84417	C2orf40	2.83523	-0.251506	9.24677	3.0988e-08	1.13971e-06	9.17407
2625	GATA3	2.83143	0.979249	3.47137	0.00274439	0.00874428	-2.37645
23645	PPP1R15A	2.82253	7.06036	4.48234	0.00029199	0.00142903	-0.278624
1740	DLG2	2.81687	8.96179	7.97843	2.65714e-07	6.11872e-06	6.99331
217	ALDH2	2.81544	5.58623	10.2737	6.25627e-09	3.22502e-07	10.594
29991	OBP2A	2.81217	-4.98082	4.57092	0.00024036	0.00122297	0.340449
83593	RASSF5	2.80795	4.22839	9.39958	2.42387e-08	9.37102e-07	9.24915
2203	FBP1	2.80605	3.21703	8.11164	2.10014e-07	5.12383e-06	7.10387
122953	JDP2	2.80366	3.6987	6.64748	3.17348e-06	4.26022e-05	4.29828
9636	ISG15	2.79949	3.80591	6.09717	9.48955e-06	9.81953e-05	3.17201
4542	MYO1F	2.79542	4.00195	10.9606	2.28577e-09	1.45283e-07	11.6743
3606	IL18	2.79217	3.15544	4.4539	0.000310841	0.00150145	-0.314143
30813	VSX1	2.79032	-4.45946	3.98417	0.000879021	0.00346457	-0.956045
134121	C5orf49	2.78494	0.64416	5.44151	3.68396e-05	0.000280765	1.95192
55022	PID1	2.78477	7.55068	6.1509	8.51202e-06	9.06594e-05	3.3519
10957	PNRC1	2.78458	6.03116	7.81273	3.57188e-07	7.76014e-06	6.46087
3643	INSR	2.77904	6.08314	13.7329	6.09469e-11	8.08782e-09	15.3287
4487	MSX1	2.77795	1.08277	4.05036	0.000758871	0.00307938	-1.11164
3725	JUN	2.77625	8.29777	3.96686	0.000913481	0.00356392	-1.28473
3683	ITGAL	2.77544	3.93499	7.16721	1.17106e-06	1.95741e-05	5.29944
80852	GRIP2	2.77257	0.365214	7.00706	1.58596e-06	2.43917e-05	5.15781
597	BCL2A1	2.77234	2.06302	3.60002	0.00206358	0.00695628	-2.14226
151516	ASPRV1	2.77142	-1.22175	3.95177	0.000944611	0.00366614	-1.12471
4688	NCF2	2.77137	3.36099	6.76625	2.51881e-06	3.52095e-05	4.55772
404037	HAPLN4	2.77082	-1.77567	5.58255	2.7394e-05	0.000222782	2.43105
8638	OASL	2.76936	2.36467	7.44526	6.97389e-07	1.31699e-05	5.91661
440073	IQSEC3	2.76539	1.65216	6.62224	3.33405e-06	4.42839e-05	4.34479
3702	ITK	2.7644	1.86379	5.23987	5.64931e-05	0.000392752	1.46543
1290	COL5A2	2.7639	4.26962	3.52239	0.00245121	0.00799433	-2.46321
5739	PTGIR	2.76302	1.04015	6.40633	5.10303e-06	6.12613e-05	3.93469
8340	HIST1H2BL	2.75835	-4.04488	5.59833	2.65045e-05	0.000217102	2.50994
91608	RASL10B	2.75703	-0.267589	4.08891	0.000696662	0.00286663	-0.922435
23129	PLXND1	2.75271	5.32631	5.39047	4.10323e-05	0.0003063	1.58643
79843	FAM124B	2.75156	-0.209266	5.34813	4.48805e-05	0.000329762	1.81828
27180	SIGLEC9	2.75002	1.44781	6.11731	9.11028e-06	9.53954e-05	3.32958
389289	ANXA2R	2.74971	0.521494	5.15175	6.81956e-05	0.000453253	1.33809
2662	GDF10	2.74945	-5.35182	3.88566	0.00109407	0.00412667	-1.14326
81796	SLCO5A1	2.74863	9.29465	5.82137	1.66797e-05	0.000151591	2.83147
55603	FAM46A	2.74806	2.96954	6.63341	3.26195e-06	4.36111e-05	4.317
339896	GADL1	2.74757	1.56121	9.01412	4.52819e-08	1.52545e-06	8.72205
51327	AHSP	2.74528	-5.26663	4.63141	0.000210519	0.00109933	0.479823
345611	IRGM	2.74378	-3.78461	4.31676	0.000420629	0.00189955	-0.249445
3007	HIST1H1D	2.74363	-3.22525	3.72637	0.00155876	0.00550612	-1.5564
1959	EGR2	2.73854	0.734749	4.50778	0.000276102	0.00136664	-0.0820062
3385	ICAM3	2.73646	3.1318	11.3423	1.33302e-09	9.3169e-08	12.2585
100191040	C2CD4D	2.73303	-3.48528	3.40307	0.0031919	0.00986139	-2.24819
643529	LINC00865	2.73244	0.406189	4.73871	0.000166526	0.000915868	0.447753
80301	PLEKHO2	2.73172	4.26749	8.61764	8.77434e-08	2.56823e-06	7.92892
111	ADCY5	2.73089	3.88782	7.34321	8.42499e-07	1.5163e-05	5.63998
8971	H1FX	2.73051	4.77823	5.64561	2.40139e-05	0.000200951	2.1503
79192	IRX1	2.72567	-0.556017	6.14695	8.58018e-06	9.11876e-05	3.5193
6948	TCN2	2.72318	5.04472	6.53255	3.97582e-06	5.06389e-05	3.97516
145663	#N/A	2.72251	-0.557419	6.88308	2.01047e-06	2.94442e-05	4.98483
285852	TREML4	2.71673	-4.92919	5.05513	8.39095e-05	0.000531779	1.38411
29851	ICOS	2.71652	0.238448	3.51058	0.00251617	0.00814933	-2.2384
80319	CXXC4	2.71374	-1.76983	3.48743	0.00264856	0.00848993	-2.10771
9447	AIM2	2.71151	-0.74523	7.4886	6.43868e-07	1.24098e-05	6.14808
153020	RASGEF1B	2.71031	3.33892	5.6523	2.36814e-05	0.000198847	2.2759
51268	PIPOX	2.70874	-0.764531	4.77912	0.000152491	0.000855094	0.64492
4303	FOXO4	2.70506	2.68773	8.53529	1.00912e-07	2.83941e-06	7.87588
25903	OLFML2B	2.70485	3.59415	4.77133	0.000155102	0.000866383	0.353334
10865	ARID5A	2.70028	4.22993	6.68673	2.93961e-06	4.0093e-05	4.33456
2034	EPAS1	2.69897	7.40883	5.46793	3.48448e-05	0.000269483	1.90548
29997	GLTSCR2	2.69411	6.48516	9.99513	9.54527e-09	4.43189e-07	10.2027
5729	PTGDR	2.69372	-0.0633183	6.4713	4.48658e-06	5.55589e-05	4.13319
113230	LOC113230	2.69283	1.23045	6.79061	2.4028e-06	3.38044e-05	4.6925
10406	WFDC2	2.69236	2.73863	3.73383	0.00153313	0.00543123	-1.87965
6768	ST14	2.69229	4.64511	6.04277	1.0598e-05	0.00010682	2.99296
51296	SLC15A3	2.69125	3.54412	5.28928	5.08523e-05	0.000362582	1.48524
653499	LGALS7B	2.68831	-4.80306	3.7681	0.00142072	0.00509923	-1.4162
85358	SHANK3	2.68695	4.99816	6.04504	1.05492e-05	0.000106468	2.97888
388387	LINC00671	2.6865	2.23939	5.34057	4.56054e-05	0.000333342	1.66899
55001	TTC22	2.68526	1.62814	3.87614	0.00111748	0.00419721	-1.51991
80177	MYCT1	2.685	3.18673	9.37559	2.51871e-08	9.71855e-07	9.26977
7704	ZBTB16	2.68488	3.1636	6.58054	3.6179e-06	4.72444e-05	4.20041
8848	TSC22D1	2.68307	7.44986	10.4592	4.74398e-09	2.56899e-07	10.9783
342527	SMTNL2	2.67767	1.97354	5.56081	2.86697e-05	0.000230768	2.14853
200010	SLC5A9	2.6768	1.98913	5.23788	5.6733e-05	0.000393862	1.45692
729862	LSP1P3	2.67499	-4.97156	5.93947	1.30851e-05	0.000126038	3.23703
2769	GNA15	2.67289	2.11604	7.29093	9.28659e-07	1.64462e-05	5.63262
51393	TRPV2	2.67191	3.59663	7.84638	3.36264e-07	7.37902e-06	6.60024
10141	LINC01587	2.67149	-1.86615	3.38446	0.00332584	0.0101918	-2.32667
64284	RAB17	2.66999	4.24238	5.07073	8.11417e-05	0.000518251	0.952833
64094	SMOC2	2.66815	2.98491	7.7604	3.92464e-07	8.39651e-06	6.47728
401093	MBNL1-AS1	2.66709	0.122593	4.70245	0.000180237	0.000975975	0.390768
83595	SOX7	2.66698	2.47682	5.01818	9.08571e-05	0.000566847	0.962372
388284	C16orf86	2.65925	1.00928	7.08882	1.35787e-06	2.1788e-05	5.28191
129607	CMPK2	2.65823	1.62568	7.65125	4.78222e-07	9.81169e-06	6.32252
79713	IGFLR1	2.65696	1.94073	8.04483	2.36246e-07	5.55008e-06	7.03215
51162	EGFL7	2.65451	4.87725	4.62643	0.00021283	0.00110887	-0.0683221
2053	EPHX2	2.65017	4.08714	11.0113	2.12591e-09	1.37798e-07	11.7437
54504	CPVL	2.64966	4.64441	5.53261	3.04152e-05	0.000242433	1.91808
5222	PGA5	2.64851	-0.546603	6.11515	9.15017e-06	9.55114e-05	3.45354
3824	KLRD1	2.64702	0.978747	6.35766	5.62188e-06	6.55994e-05	3.83916
2681	GGTA1P	2.64572	3.09823	9.71723	1.46717e-08	6.2236e-07	9.82411
259236	TMIE	2.64511	-1.00031	3.91576	0.00102331	0.00390931	-1.2241
390598	SKOR1	2.64175	-2.22896	4.06804	0.000729685	0.00298004	-0.831703
1397	CRIP2	2.63946	5.93431	5.16134	6.68101e-05	0.000446918	1.10774
7178	TPT1	2.63763	10.0539	10.0001	9.47364e-09	4.41848e-07	10.3887
164045	HFM1	2.63674	9.72309	5.54213	2.98144e-05	0.000238321	2.28307
100188953	LINC00092	2.63563	-2.24329	5.42309	3.82998e-05	0.000289748	2.10368
128344	PIFO	2.63515	1.20497	4.71214	0.000176464	0.000960574	0.341849
9154	SLC28A1	2.62866	4.95702	8.51571	1.04335e-07	2.91072e-06	7.71253
10866	HCP5	2.62787	4.23962	6.54187	3.90358e-06	5.01415e-05	4.04374
347454	SOWAHD	2.62726	-1.70387	5.74987	1.9336e-05	0.000170449	2.77859
340205	TREML1	2.62531	-1.79858	6.85068	2.13978e-06	3.09692e-05	4.9902
55937	APOM	2.6219	2.20441	5.76475	1.87497e-05	0.0001661	2.57143
5470	PPEF2	2.62098	5.69654	6.05027	1.04376e-05	0.000105613	2.98756
9022	CLIC3	2.61529	-0.495837	3.54046	0.00235498	0.00774866	-2.0997
219855	SLC37A2	2.61507	2.62878	6.20027	7.70534e-06	8.40242e-05	3.45829
4360	MRC1	2.61368	3.72617	6.7922	2.39542e-06	3.37489e-05	4.58357
23401	FRAT2	2.61139	1.76802	5.23143	5.75191e-05	0.000397724	1.45044
80231	CXorf21	2.60915	0.612696	8.80153	6.44063e-08	2.01745e-06	8.39522
56271	BEX4	2.60897	3.77072	4.08442	0.000703633	0.00288866	-1.17961
4084	MXD1	2.60699	4.03337	6.49939	4.24439e-06	5.33735e-05	3.97487
3902	LAG3	2.6064	0.93436	3.84267	0.00120376	0.00445653	-1.56154
6304	SATB1	2.60455	2.78067	4.41659	0.000337469	0.00159439	-0.373618
2185	PTK2B	2.60139	4.41578	9.33482	2.68892e-08	1.02944e-06	9.13111
7462	LAT2	2.6009	2.84159	10.0989	8.14721e-09	3.94116e-07	10.4319
12	SERPINA3	2.59798	2.192	3.70975	0.00161738	0.00567238	-1.90683
79100	LINC00626	2.59671	-4.15527	3.48149	0.0026836	0.00857424	-2.05812
220213	OTUD1	2.59576	3.98357	6.62212	3.33482e-06	4.42839e-05	4.22536
3485	IGFBP2	2.59541	3.19093	4.44115	0.000319691	0.0015314	-0.344704
820	CAMP	2.59378	-5.22273	8.20207	1.79256e-07	4.50536e-06	7.50785
388323	GLTPD2	2.59067	0.00202695	5.19838	6.17223e-05	0.000420244	1.47852
5790	PTPRCAP	2.58868	2.81399	5.21786	5.92091e-05	0.000407737	1.3787
11251	PTGDR2	2.58606	-3.70166	3.96701	0.000913174	0.00356392	-1.01725
11009	IL24	2.58456	-2.27921	4.37456	0.00037024	0.00171863	-0.159005
29989	OBP2B	2.58431	-4.69795	5.2892	5.08612e-05	0.000362582	1.87647
388407	C17orf82	2.58328	-1.77982	5.02912	8.87404e-05	0.000556647	1.25436
29760	BLNK	2.58036	2.3031	6.67514	3.00674e-06	4.08385e-05	4.42952
399	RHOH	2.57899	1.73583	5.35813	4.39393e-05	0.000324058	1.72396
171024	SYNPO2	2.57724	3.30264	5.82648	1.65049e-05	0.000150281	2.64544
23764	MAFF	2.57702	5.12123	4.71016	0.000177229	0.000963552	0.106474
1298	COL9A2	2.5735	1.61704	5.14417	6.93116e-05	0.000459426	1.26718
387590	TPTEP1	2.57277	4.39708	7.1764	1.15096e-06	1.93204e-05	5.2817
2051	EPHB6	2.57153	1.84394	4.16522	0.000588212	0.00250132	-0.889343
100302145	MIR1247	2.57134	-5.41067	4.98191	9.82489e-05	0.000602062	1.23983
730	C7	2.56987	1.98558	5.91931	1.36369e-05	0.000129825	2.90213
6927	HNF1A	2.5677	3.19437	6.60453	3.45166e-06	4.56195e-05	4.24656
153328	SLC25A48	2.56528	-0.0439512	5.66854	2.2894e-05	0.000193559	2.48297
64919	BCL11B	2.56463	1.3594	5.26476	5.35763e-05	0.00037684	1.53711
5313	PKLR	2.56381	1.33253	4.52898	0.000263535	0.00131667	-0.06651
147646	C19orf84	2.56354	-4.14218	5.01802	9.08877e-05	0.000566858	1.28291
11322	TMC6	2.5625	4.77131	4.89981	0.000117335	0.000696633	0.539324
23526	HMHA1	2.56203	4.50035	7.05961	1.43517e-06	2.26582e-05	5.04824
26577	PCOLCE2	2.56153	3.54942	4.58564	0.000232725	0.00119309	-0.0519581
3963	LGALS7	2.56066	-4.8863	3.9003	0.00105906	0.0040139	-1.12561
64170	CARD9	2.56	1.59486	7.25179	9.99135e-07	1.73348e-05	5.57321
134111	UBE2QL1	2.55992	1.05478	7.79239	3.70494e-07	8.01377e-06	6.60091
283234	CCDC88B	2.55858	3.27139	6.17556	8.09877e-06	8.72038e-05	3.3723
6925	TCF4	2.55305	4.45378	7.12652	1.26445e-06	2.07121e-05	5.18129
79057	PRRG3	2.55221	-5.15843	3.93134	0.000988479	0.00380363	-1.0495
346673	STRA8	2.55221	1.37864	10.2095	6.89157e-09	3.47396e-07	10.6344
64744	SMAP2	2.54533	4.71117	7.98901	2.60772e-07	6.03958e-06	6.78372
5583	PRKCH	2.54317	4.58784	7.00444	1.5939e-06	2.44819e-05	4.93484
10410	IFITM3	2.54281	7.49272	9.60703	1.74404e-08	7.15093e-07	9.65788
84106	PRAM1	2.53806	1.23934	9.29335	2.87443e-08	1.07531e-06	9.19151
123	PLIN2	2.53651	7.83592	7.256	9.91302e-07	1.72599e-05	5.56844
256949	KANK3	2.53426	3.42445	7.52672	6.00328e-07	1.17201e-05	6.01871
1237	CCR8	2.53347	-2.67003	3.54695	0.00232132	0.00765974	-1.95993
100652853	LINC01023	2.53221	-1.42966	4.44162	0.000319363	0.00153057	-0.0360411
342933	ZSCAN5B	2.52987	-2.62341	5.06036	8.29711e-05	0.000527022	1.33679
8685	MARCO	2.52954	0.307221	5.11159	7.43245e-05	0.000484961	1.26669
84632	AFAP1L2	2.52457	4.21703	7.3249	8.71688e-07	1.56062e-05	5.57989
100272147	CMC4	2.52437	2.40074	8.37418	1.3299e-07	3.51064e-06	7.60449
342	APOC1P1	2.52198	1.17208	5.8	1.74318e-05	0.000156472	2.68183
6161	RPL32	2.51793	7.56682	8.84497	5.99055e-08	1.90072e-06	8.40672
5169	ENPP3	2.51669	6.1124	6.22456	7.33776e-06	8.07811e-05	3.36977
415116	PIM3	2.51468	5.56505	9.94337	1.03343e-08	4.70917e-07	10.0793
3006	HIST1H1C	2.51323	3.6471	3.77553	0.00139747	0.00503603	-1.85161
317772	HIST2H2AB	2.51247	-2.38394	5.76949	1.85666e-05	0.000164925	2.83122
3782	KCNN3	2.51127	2.90567	7.748	4.01342e-07	8.56778e-06	6.45828
10289	EIF1B	2.51015	3.88273	10.6289	3.69474e-09	2.11773e-07	11.1913
28954	REM1	2.50922	0.664514	7.56692	5.57713e-07	1.10418e-05	6.20238
11163	NUDT4	2.50827	5.65946	9.54385	1.92692e-08	7.75508e-07	9.44199
8349	HIST2H2BE	2.50549	2.51768	6.2995	6.31402e-06	7.16392e-05	3.66584
2049	EPHB3	2.50194	-0.000697977	6.38475	5.32666e-06	6.32501e-05	3.95461
93010	B3GNT7	2.50031	1.56031	3.92504	0.00100241	0.00384745	-1.40946
57333	RCN3	2.50018	3.24616	6.21701	7.45003e-06	8.17204e-05	3.45897
378828	LINC00317	2.49585	-0.806877	8.76793	6.81284e-08	2.10054e-06	8.41058
283991	UBALD2	2.49381	3.63151	4.96789	0.000101267	0.000616519	0.780925
5827	PXMP2	2.49315	-1.41649	3.98749	0.000872556	0.00344462	-1.03288
64699	TMPRSS3	2.49094	-0.17663	5.94247	1.30051e-05	0.000125329	3.06569
115352	FCRL3	2.48696	0.664098	5.08621	7.84867e-05	0.000505734	1.18699
695	BTK	2.48417	2.26446	10.5614	4.07932e-09	2.27764e-07	11.1485
400359	C15orf53	2.4788	-5.44188	6.67576	3.00307e-06	4.08169e-05	4.71323
3759	KCNJ2	2.47781	1.9698	3.6167	0.00198857	0.00673604	-2.10231
339483	MTMR9LP	2.47696	3.01934	4.25767	0.000479324	0.00211075	-0.739309
85235	HIST1H2AH	2.47121	-4.50934	3.95137	0.000945447	0.00366725	-1.02609
2326	FMO1	2.46574	4.71269	6.96526	1.71758e-06	2.5869e-05	4.85048
59271	EVA1C	2.46509	3.76014	12.2237	4.04167e-10	3.57724e-08	13.4451
2512	FTL	2.465	9.40849	5.94993	1.2808e-05	0.000123855	3.10784
26051	PPP1R16B	2.46396	3.5753	6.21423	7.49187e-06	8.20512e-05	3.43078
6405	SEMA3F	2.46359	5.11638	4.38318	0.00036326	0.00169424	-0.616567
7148	TNXB	2.45964	2.41621	5.19005	6.2831e-05	0.000426547	1.33774
9104	RGN	2.45798	2.43913	3.49088	0.0026284	0.00843494	-2.39584
115677	NOSTRIN	2.4553	3.56214	6.89126	1.97912e-06	2.90508e-05	4.79051
10449	ACAA2	2.45501	6.25172	6.27983	6.56752e-06	7.38752e-05	3.49343
5866	RAB3IL1	2.45282	2.19269	7.2626	9.79134e-07	1.71392e-05	5.57633
9478	CABP1	2.45101	2.0652	6.98277	1.66111e-06	2.53096e-05	5.04168
409	ARRB2	2.45072	4.42556	8.76619	6.83273e-08	2.10337e-06	8.17477
3635	INPP5D	2.44697	4.25396	7.46332	6.74552e-07	1.2825e-05	5.83973
83878	USHBP1	2.44693	2.36452	7.02346	1.5372e-06	2.37721e-05	5.11093
7316	UBC	2.44401	12.0953	7.20815	1.08429e-06	1.83858e-05	5.74276
100505483	PRKAG2-AS1	2.44266	-0.130336	4.30965	0.000427293	0.00192257	-0.449697
644189	LOC644189	2.4421	-3.72166	3.53651	0.00237567	0.00780629	-1.95349
9365	KL	2.44124	4.40052	3.39761	0.00323065	0.00995607	-2.74624
6504	SLAMF1	2.4407	0.0686528	4.96159	0.000102655	0.000623616	0.960742
945	CD33	2.43931	0.659867	3.6076	0.00202915	0.00685374	-2.05973
6776	STAT5A	2.43725	4.47207	7.40401	7.52635e-07	1.40111e-05	5.71165
83857	TMTC1	2.43716	4.08458	8.7921	6.54286e-08	2.03326e-06	8.24207
1528	CYB5A	2.43701	6.14701	8.10037	2.14219e-07	5.18137e-06	6.99256
8503	PIK3R3	2.43685	4.95097	7.35615	8.22476e-07	1.49185e-05	5.59356
56901	NDUFA4L2	2.43486	6.27102	4.37855	0.000366996	0.00170801	-0.588303
27022	FOXD3	2.43419	-5.11278	5.16376	6.64648e-05	0.000445215	1.62084
3235	HOXD9	2.42855	3.37605	8.52075	1.03442e-07	2.89402e-06	7.81859
341350	OVCH1	2.42718	-3.70443	4.80656	0.000143654	0.00081684	0.814922
5274	SERPINI1	2.42655	4.11988	8.64446	8.38526e-08	2.47649e-06	7.98558
723809	LHFPL3-AS2	2.42517	0.272071	5.0442	8.59049e-05	0.00054215	1.12352
1891	ECH1	2.42447	5.18557	7.49823	6.32567e-07	1.22642e-05	5.85605
22795	NID2	2.41817	3.49139	3.78023	0.00138294	0.0049958	-1.82847
64218	SEMA4A	2.41788	2.86389	7.21719	1.06605e-06	1.81746e-05	5.46328
917	CD3G	2.41552	0.371324	4.79498	0.000147318	0.000833813	0.573466
845	CASQ2	2.41495	1.49059	6.27109	6.68358e-06	7.49232e-05	3.64283
10014	HDAC5	2.4147	4.41745	9.76788	1.35575e-08	5.89392e-07	9.8323
54810	GIPC2	2.41456	3.36183	6.74588	2.62027e-06	3.64463e-05	4.51735
643719	SCGB1B2P	2.41405	-1.89107	5.88272	1.47004e-05	0.000137288	3.05779
1903	S1PR3	2.41339	4.39238	5.30307	4.93843e-05	0.000354444	1.44404
11320	MGAT4A	2.41314	4.9394	11.7555	7.55224e-10	5.74907e-08	12.7618
4772	NFATC1	2.40941	3.12223	6.91052	1.9073e-06	2.81438e-05	4.85601
5698	PSMB9	2.40939	4.35316	11.3005	1.41321e-09	9.70468e-08	12.1462
29933	GPR132	2.40871	2.93476	4.57361	0.000238943	0.00121766	-0.0358836
54543	TOMM7	2.40591	5.70852	10.1662	7.35681e-09	3.64868e-07	10.4306
401288	LINC00242	2.40559	-4.21686	4.85753	0.000128597	0.000746878	0.939491
64061	TSPYL2	2.40494	5.10466	5.86982	1.50956e-05	0.000140378	2.60928
10004	NAALADL1	2.40115	1.35047	9.5854	1.80453e-08	7.32735e-07	9.66063
1847	DUSP5	2.39749	5.26709	3.42953	0.00301056	0.00942571	-2.72459
919	CD247	2.39689	3.056	6.66286	3.07963e-06	4.15412e-05	4.37092
388135	C15orf59	2.39663	-0.497763	5.97105	1.22668e-05	0.000119563	3.15325
79762	C1orf115	2.39338	3.91303	5.4153	3.89347e-05	0.00029298	1.72624
3162	HMOX1	2.39172	7.03905	4.01598	0.000819066	0.00327827	-1.31333
6403	SELP	2.39161	1.14066	4.83592	0.000134776	0.000776721	0.615955
6037	RNASE3	2.3909	-5.02944	4.10739	0.000668683	0.00277183	-0.669098
11031	RAB31	2.38777	4.9427	6.35985	5.59736e-06	6.54358e-05	3.62896
389792	IER5L	2.38772	4.00974	5.20019	6.14842e-05	0.000419288	1.25423
85409	NKD2	2.38618	0.367469	3.5859	0.00212923	0.00712283	-2.08516
51084	CRYL1	2.38353	5.35114	8.26784	1.59857e-07	4.1148e-06	7.26649
6262	RYR2	2.38227	8.11703	6.07304	9.96575e-06	0.000102101	3.2459
80303	EFHD1	2.38219	4.38212	8.56872	9.53334e-08	2.72144e-06	7.83614
9531	BAG3	2.38201	6.361	3.65089	0.00184327	0.00632014	-2.18993
728635	DHRS4L1	2.38172	2.18163	5.89767	1.4256e-05	0.000134223	2.85048
1512	CTSH	2.38144	5.6265	5.92951	1.3355e-05	0.000127889	2.73375
6519	SLC3A1	2.37408	6.17824	3.97817	0.00089082	0.00349634	-1.48378
157381	LINC00964	2.37377	-2.35862	3.90112	0.00105714	0.00400736	-1.19495
3815	KIT	2.37187	1.43587	6.43775	4.79464e-06	5.83437e-05	3.98238
23208	SYT11	2.36941	4.49404	6.07017	1.0024e-05	0.000102484	3.06037
23492	CBX7	2.36828	4.71669	6.38937	5.27794e-06	6.28628e-05	3.70087
7226	TRPM2	2.36744	2.91876	7.76652	3.88161e-07	8.33167e-06	6.49174
6906	SERPINA7	2.36629	-5.29275	3.69305	0.0016785	0.00583362	-1.56383
5097	PCDH1	2.36583	3.86738	4.06975	0.000726919	0.00297122	-1.22064
6518	SLC2A5	2.36314	4.28529	5.2633	5.37431e-05	0.000377355	1.367
7010	TEK	2.36233	3.2085	6.06826	1.00629e-05	0.000102775	3.15511
8857	FCGBP	2.36029	3.35328	4.37301	0.000371502	0.0017231	-0.50687
9032	TM4SF5	2.36019	1.18251	5.64152	2.42194e-05	0.000202412	2.34805
4616	GADD45B	2.35908	6.2593	3.82149	0.00126177	0.00463734	-1.82346
100316904	SAP25	2.35753	1.26975	5.79247	1.7705e-05	0.000158558	2.66197
220441	RNF152	2.35693	1.77452	7.26708	9.70965e-07	1.7057e-05	5.59707
132720	C4orf32	2.35672	3.92897	8.40127	1.2693e-07	3.39169e-06	7.57442
401331	RASA4CP	2.35359	2.74556	5.49841	3.26806e-05	0.000256944	1.98447
10516	FBLN5	2.35266	2.97811	5.5635	2.85083e-05	0.000229801	2.11029
6232	RPS27	2.35047	7.82957	6.82837	2.23376e-06	3.20227e-05	4.74027
161247	FITM1	2.3502	-2.72228	4.23129	0.000508141	0.0022148	-0.464387
130589	GALM	2.34796	3.84414	9.20216	3.33096e-08	1.20479e-06	8.94872
59307	SIGIRR	2.34684	3.87947	5.15486	6.77433e-05	0.000450912	1.1672
150372	NFAM1	2.34514	2.57517	8.91302	5.3504e-08	1.72762e-06	8.52633
100506085	LOC100506085	2.34451	3.13918	12.687	2.21793e-10	2.257e-08	14.0688
100874253	LINC00853	2.34338	-1.1878	6.19903	7.72453e-06	8.4143e-05	3.67736
54751	FBLIM1	2.34328	5.13399	7.22367	1.05318e-06	1.80021e-05	5.334
196383	RILPL2	2.34243	4.20463	9.51033	2.03199e-08	8.15932e-07	9.43115
3315	HSPB1	2.342	8.10461	7.48804	6.44529e-07	1.24103e-05	6.02951
440461	LOC440461	2.34028	-5.04873	4.83826	0.000134092	0.00077367	0.921348
7832	BTG2	2.33937	5.34383	4.00492	0.000839428	0.00334003	-1.45941
170371	C10orf128	2.33723	0.0929672	4.23876	0.000499804	0.00218477	-0.626593
6164	RPL34	2.33579	7.31926	8.13924	2.00084e-07	4.93056e-06	7.15698
3695	ITGB7	2.33551	3.21614	6.49934	4.24488e-06	5.33735e-05	4.03425
140	ADORA3	2.33458	2.71228	10.0746	8.45437e-09	4.01609e-07	10.3985
51660	MPC1	2.33098	3.73913	6.92624	1.85069e-06	2.75779e-05	4.84629
3268	AGFG2	2.32407	3.35977	8.91849	5.30221e-08	1.71557e-06	8.50195
64108	RTP4	2.32085	1.44913	5.64239	2.41756e-05	0.000202132	2.33918
100996455	LOC100996455	2.31862	-2.52878	4.76254	0.000158098	0.00087827	0.691763
28970	C11orf54	2.31573	5.2657	8.36585	1.34913e-07	3.54238e-06	7.44122
3042	HBM	2.31539	-5.49582	4.81296	0.000141668	0.000806951	0.878632
101410533	YTHDF3-AS1	2.31289	-1.80855	5.24308	5.61078e-05	0.000390626	1.71365
5294	PIK3CG	2.31246	1.08828	7.0711	1.40423e-06	2.23493e-05	5.24447
8807	IL18RAP	2.31118	0.799486	5.81855	1.67768e-05	0.000152122	2.73898
375387	NRROS	2.31041	1.90493	6.91397	1.89475e-06	2.80415e-05	4.91242
4033	LRMP	2.31013	3.33358	8.70453	7.57758e-08	2.29312e-06	8.13876
79825	EFCC1	2.30758	1.19659	7.09154	1.3509e-06	2.17136e-05	5.2796
53346	TM6SF1	2.30726	2.87025	5.68897	2.19414e-05	0.00018736	2.38222
100507351	LOC100507351	2.3065	0.912416	6.38161	5.36003e-06	6.34928e-05	3.8908
58528	RRAGD	2.30585	3.92871	4.50791	0.000276022	0.00136664	-0.255695
388403	YPEL2	2.3052	4.66987	9.50919	2.03568e-08	8.15932e-07	9.40198
64091	POPDC2	2.30306	2.02374	9.11149	3.8605e-08	1.34195e-06	8.87349
11142	PKIG	2.2993	4.64365	10.5141	4.3739e-09	2.39954e-07	10.9781
348093	RBPMS2	2.29905	2.06727	10.6088	3.80515e-09	2.15992e-07	11.2225
158800	RHOXF1	2.29887	-2.75748	3.37784	0.00337482	0.0103137	-2.32228
3067	HDC	2.29782	0.838548	6.67252	3.02211e-06	4.09622e-05	4.47656
5118	PCOLCE	2.29571	2.7293	5.68979	2.19039e-05	0.000187121	2.39136
677766	SCARNA2	2.29339	-2.03164	5.53264	3.04132e-05	0.000242433	2.33135
313	AOAH	2.29266	4.05965	7.73771	4.08872e-07	8.70016e-06	6.36718
79845	RNF122	2.29223	3.38127	4.52311	0.000266958	0.00132971	-0.177128
125206	SLC5A10	2.29086	4.45598	4.05176	0.000756528	0.00307242	-1.31272
54988	ACSM5	2.29047	3.46842	3.95298	0.00094209	0.0036581	-1.44537
388595	TMEM82	2.29003	-0.577284	3.99739	0.00085358	0.00338878	-1.09068
1849	DUSP7	2.28818	3.73382	6.36196	5.5739e-06	6.53097e-05	3.72049
78989	COLEC11	2.28085	5.16615	8.6425	8.41301e-08	2.47723e-06	7.92768
58529	MYOZ1	2.27964	-0.175451	6.82529	2.24711e-06	3.2167e-05	4.84193
1805	DPT	2.27837	-0.887086	3.69871	0.00165753	0.00577914	-1.71111
100132526	FGD5P1	2.27775	-2.08994	4.43095	0.000326954	0.00155708	-0.038836
29094	LGALSL	2.27659	3.69291	9.68602	1.54058e-08	6.479e-07	9.74545
641311	RPL31P11	2.27264	-4.49364	4.60537	0.000222875	0.00114919	0.401121
401137	PRR27	2.26996	0.693995	5.7931	1.76821e-05	0.000158429	2.69173
114132	SIGLEC11	2.26942	-0.541964	5.64066	2.42629e-05	0.000202604	2.46945
3133	HLA-E	2.26913	9.69936	8.30344	1.50282e-07	3.89386e-06	7.61266
140711	TLDC2	2.26904	3.79507	8.98953	4.71518e-08	1.57226e-06	8.5965
196410	METTL7B	2.2679	2.23402	4.16309	0.000591	0.0025113	-0.908442
167465	ZNF366	2.26761	0.803085	5.95902	1.2572e-05	0.00012205	3.03127
29950	SERTAD1	2.26615	4.13413	4.55643	0.000248124	0.00125274	-0.166814
51085	MLXIPL	2.26588	3.02615	6.38324	5.34274e-06	6.34027e-05	3.81092
7114	TMSB4X	2.263	9.14714	7.0229	1.53884e-06	2.37788e-05	5.22903
400752	LINC01144	2.26222	-0.406714	6.23236	7.22372e-06	7.9839e-05	3.67984
4653	MYOC	2.26166	1.14457	11.6228	9.04806e-10	6.6806e-08	12.6842
2688	GH1	2.25968	-5.2518	4.32553	0.000412562	0.00187013	-0.186261
116071	BATF2	2.25822	1.95985	9.72526	1.44889e-08	6.17272e-07	9.87013
10826	FAXDC2	2.25798	2.91587	10.3967	5.20519e-09	2.76297e-07	10.8844
113802	HENMT1	2.2576	1.16336	5.8255	1.65379e-05	0.000150512	2.7356
246181	AKR7L	2.25724	2.366	5.51235	3.17367e-05	0.000250627	2.03144
29923	HILPDA	2.25713	5.69828	7.61856	5.07538e-07	1.02236e-05	6.08522
3700	ITIH4	2.25633	1.66702	5.75549	1.91127e-05	0.000168707	2.56982
6159	RPL29	2.25362	7.58572	7.70515	4.33667e-07	9.12886e-06	6.38984
1999	ELF3	2.25279	5.8832	6.11153	9.21751e-06	9.59872e-05	3.12257
664701	ZNF826P	2.25259	5.18844	4.54541	0.0002542	0.00127718	-0.258954
219539	YPEL4	2.25169	0.13261	4.86134	0.000127538	0.000741977	0.737159
100129827	MRVI1-AS1	2.25149	0.855918	9.10944	3.87343e-08	1.34407e-06	8.90104
27076	LYPD3	2.25084	0.130368	3.82988	0.00123846	0.00456864	-1.53083
100128511	NEBL-AS1	2.25076	-2.76404	3.54662	0.00232302	0.00766405	-1.9585
388965	FUNDC2P2	2.25004	-0.734635	7.0608	1.43194e-06	2.26253e-05	5.34136
84969	TOX2	2.24894	2.71407	6.83993	2.18454e-06	3.14088e-05	4.73855
7732	RNF112	2.24726	-2.18716	3.69752	0.00166193	0.00578627	-1.64255
100302285	MIR1244-1	2.2469	4.51647	5.24326	5.60863e-05	0.000390615	1.30509
84681	HINT2	2.24534	3.1759	6.12235	9.01785e-06	9.48129e-05	3.26879
3820	KLRB1	2.24126	2.13068	5.5877	2.71001e-05	0.000220941	2.2003
84651	SPINK7	2.24109	-5.25366	4.24615	0.000491704	0.0021527	-0.359431
100505495	PCAT19	2.24069	2.30461	9.15038	3.62334e-08	1.2776e-06	8.93106
84519	ACRBP	2.24021	0.61758	5.47038	3.46656e-05	0.000268467	2.01508
25890	ABI3BP	2.24007	3.82879	4.34855	0.000392109	0.00179762	-0.59948
2525	FUT3	2.23877	1.51018	3.38536	0.00331922	0.0101763	-2.5881
79178	THTPA	2.23709	4.54112	8.87799	5.67055e-08	1.81384e-06	8.35874
388011	LINC01550	2.23671	1.99775	4.16192	0.000592536	0.00251673	-0.902146
64127	NOD2	2.23657	1.53512	5.01753	9.09841e-05	0.00056695	0.995501
5272	SERPINB9	2.23549	4.41493	3.83153	0.00123394	0.00455453	-1.79667
90024	FLJ20021	2.23464	0.869786	5.16053	6.69254e-05	0.000447426	1.3355
384	ARG2	2.23061	4.62781	5.88682	1.45773e-05	0.000136203	2.66873
6368	CCL23	2.22883	-1.56853	5.64982	2.38041e-05	0.000199366	2.56584
8611	PPAP2A	2.22798	5.96017	5.87903	1.48123e-05	0.000138155	2.64253
83714	NRIP2	2.22728	0.782524	5.41678	3.88133e-05	0.000292403	1.89086
9900	SV2A	2.22705	1.00994	4.55001	0.000251642	0.00126562	-0.00494458
6234	RPS28	2.22662	6.842	7.09891	1.33218e-06	2.15341e-05	5.17693
56999	ADAMTS9	2.22471	6.64237	4.98475	9.76477e-05	0.000599875	0.782227
6194	RPS6	2.22404	8.99597	5.65094	2.37486e-05	0.00019907	2.44809
6137	RPL13	2.22307	8.7047	7.79057	3.71709e-07	8.03121e-06	6.63524
100505881	MAGI2-AS3	2.22202	3.34883	3.52247	0.00245074	0.00799412	-2.38262
79690	GAL3ST4	2.22051	1.95206	4.90461	0.00011612	0.000690465	0.734878
58515	SELK	2.21999	4.42216	8.97177	4.85531e-08	1.60536e-06	8.52519
149699	GTSF1L	2.2192	-5.52569	3.75165	0.00147364	0.00526222	-1.42971
2982	GUCY1A3	2.2185	4.88466	6.71493	2.78261e-06	3.83243e-05	4.34705
100873770	RNU6-66P	2.21502	3.11363	7.76584	3.88634e-07	8.33271e-06	6.48076
147948	ZNF582	2.21068	-0.085563	4.49483	0.000284078	0.00139587	-0.0463398
80310	PDGFD	2.21053	5.06496	5.02453	8.96224e-05	0.00056039	0.798232
100128640	ACVR2B-AS1	2.2096	-0.901599	5.69483	2.16756e-05	0.000185656	2.61669
2876	GPX1	2.20812	6.33673	7.08032	1.37992e-06	2.20338e-05	5.09659
84695	LOXL3	2.20631	1.45873	5.06469	8.22016e-05	0.000523319	1.10081
56898	BDH2	2.20483	5.35337	5.36875	4.2962e-05	0.000318525	1.53964
29903	CCDC106	2.20244	3.16371	5.12093	7.28506e-05	0.000478044	1.14796
644538	SMIM10	2.20196	1.51282	3.70533	0.00163337	0.00571213	-1.89106
54769	DIRAS2	2.2017	2.77871	5.50658	3.21241e-05	0.000253177	2.00015
8367	HIST1H4E	2.20098	-2.85188	3.37929	0.00336399	0.0102866	-2.31688
375057	C1orf95	2.20011	1.2091	7.21422	1.07201e-06	1.82604e-05	5.51438
8692	HYAL2	2.20002	6.15141	6.22555	7.32323e-06	8.06664e-05	3.37456
283130	SLC25A45	2.20001	2.38103	6.78753	2.41713e-06	3.39574e-05	4.64908
55422	ZNF331	2.19846	4.70147	4.00606	0.000837316	0.00333363	-1.43248
7923	HSD17B8	2.19832	2.59503	5.88192	1.47247e-05	0.00013745	2.80118
101	ADAM8	2.19821	3.25337	3.84971	0.00118508	0.00440313	-1.65733
29931	LINC00312	2.19633	0.15065	3.39805	0.00322749	0.00994788	-2.4744
827	CAPN6	2.19561	0.294026	5.0507	8.47119e-05	0.000536079	1.13592
1879	EBF1	2.19133	3.25505	9.04184	4.32667e-08	1.47017e-06	8.71479
23046	KIF21B	2.18981	2.4843	4.6337	0.000209469	0.00109502	0.120235
400709	SIGLEC16	2.18674	-0.20824	6.04668	1.0514e-05	0.000106221	3.28331
147719	LYPD4	2.18615	-0.674101	8.39592	1.28104e-07	3.41378e-06	7.76926
388514	CYP4F24P	2.18612	-1.75255	6.18476	7.9498e-06	8.60717e-05	3.67181
135112	NCOA7	2.18576	4.65786	7.97618	2.66775e-07	6.12803e-06	6.76341
25891	PAMR1	2.18428	1.75674	6.53186	3.9813e-06	5.06757e-05	4.16101
6446	SGK1	2.18216	6.90228	4.70752	0.000178253	0.000967799	0.201231
256355	RPS2P32	2.17781	-1.16696	4.04819	0.000762541	0.00309139	-0.917623
79917	MAGIX	2.17685	0.731788	4.97848	9.89777e-05	0.00060483	0.949013
93100	NAPRT	2.17608	4.47519	5.25308	5.49247e-05	0.00038416	1.32952
27071	DAPP1	2.1734	2.37355	6.00279	1.14971e-05	0.000114052	3.06199
440823	MIAT	2.17258	1.51867	3.49478	0.00260577	0.00837052	-2.35126
114789	SLC25A25	2.17241	4.25946	4.70456	0.000179409	0.000972832	0.149005
79961	DENND2D	2.17162	4.60586	5.48706	3.34696e-05	0.000261501	1.82333
54738	FEV	2.16634	-5.19072	4.60988	0.000220683	0.00114028	0.431006
79754	ASB13	2.1657	4.17195	7.38377	7.81395e-07	1.43421e-05	5.69532
94240	EPSTI1	2.16535	3.8849	7.76261	3.90904e-07	8.37224e-06	6.42613
221400	TDRD6	2.16303	-0.269195	5.69295	2.17607e-05	0.000186141	2.55384
83547	RILP	2.16187	2.65119	7.57765	5.46876e-07	1.08932e-05	6.15381
51090	PLLP	2.15903	3.87283	4.12588	0.000641812	0.00268252	-1.09677
326343	MT1DP	2.15645	-3.73738	3.41072	0.00313837	0.00973585	-2.2239
10538	BATF	2.15424	1.03979	5.50935	3.19377e-05	0.00025197	2.07445
83715	ESPN	2.15326	2.09921	9.62344	1.69957e-08	7.02729e-07	9.70524
100506810	LINC01132	2.15217	-1.05462	5.09896	7.63671e-05	0.000495327	1.36561
58189	WFDC1	2.1507	1.459	5.98335	1.19623e-05	0.000117663	3.05259
163732	CITED4	2.14993	4.40336	3.60961	0.00202013	0.00682647	-2.28413
8495	PPFIBP2	2.14964	3.3637	8.93418	5.16628e-08	1.68268e-06	8.52826
55647	RAB20	2.14567	4.12984	11.6279	8.9856e-10	6.67044e-08	12.6183
6156	RPL30	2.14539	7.82091	6.90373	1.9323e-06	2.847e-05	4.88714
26353	HSPB8	2.14266	6.74038	5.83243	1.63035e-05	0.000148931	2.60991
3977	LIFR	2.14246	5.22947	7.63258	4.94738e-07	1.00379e-05	6.10752
7802	DNALI1	2.14242	3.15589	4.42726	0.000329624	0.00156713	-0.373056
7067	THRA	2.14196	3.75109	5.67594	2.2544e-05	0.000191094	2.29513
4121	MAN1A1	2.14077	5.19735	5.46342	3.51776e-05	0.000271362	1.74479
55653	BCAS4	2.13836	7.21075	7.33049	8.62668e-07	1.54588e-05	5.65487
2205	FCER1A	2.13809	0.427611	4.57527	0.000238077	0.00121513	0.0875512
2879	GPX4	2.13568	6.63619	7.02475	1.53343e-06	2.37325e-05	5.01419
677769	SCARNA17	2.13149	-1.26481	4.26631	0.000470257	0.00207687	-0.43101
340074	LOC340074	2.13084	-5.55691	6.41887	4.97762e-06	6.00863e-05	4.21217
6135	RPL11	2.13037	8.2241	6.51451	4.11974e-06	5.20333e-05	4.15312
283987	HID1	2.12947	2.92687	5.31955	4.76849e-05	0.000344815	1.59157
29108	PYCARD	2.12792	1.25265	4.51758	0.000270219	0.00134357	-0.0881731
27285	TEKT2	2.12745	-0.998094	3.4411	0.00293451	0.00923619	-2.25845
147807	ZNF524	2.1262	2.39086	8.69355	7.71897e-08	2.3216e-06	8.15893
319	APOF	2.12465	-5.2518	4.04425	0.000769244	0.00311215	-0.800318
5333	PLCD1	2.12326	2.87636	5.46748	3.48778e-05	0.000269483	1.91148
1436	CSF1R	2.12285	7.84389	7.17542	1.1531e-06	1.93371e-05	5.4151
604	BCL6	2.12242	2.59313	4.31087	0.000426135	0.00191956	-0.597473
51696	HECA	2.12232	4.20277	6.2944	6.37872e-06	7.22064e-05	3.54484
6919	TCEA2	2.12183	4.26102	7.22431	1.05191e-06	1.79962e-05	5.38406
51411	BIN2	2.1209	3.62268	6.48311	4.38311e-06	5.46567e-05	3.9742
6038	RNASE4	2.11987	4.04586	3.46603	0.00277705	0.00882975	-2.56552
2041	EPHA1	2.11942	1.88321	4.67676	0.000190643	0.00101828	0.238066
1014	CDH16	2.11763	4.95516	6.45334	4.64891e-06	5.72506e-05	3.81842
8862	APLN	2.11733	2.85649	3.76941	0.00141659	0.00508627	-1.80821
140776	#N/A	2.11681	-5.30077	4.14994	0.000608467	0.0025717	-0.568112
85450	ITPRIP	2.11569	5.70312	4.52539	0.000265622	0.00132474	-0.299353
10742	RAI2	2.11558	2.69492	3.98597	0.000875509	0.0034535	-1.32136
134147	CMBL	2.11303	5.53795	5.92168	1.3571e-05	0.000129323	2.71546
4170	MCL1	2.11071	8.10266	6.13827	8.73205e-06	9.24515e-05	3.37875
256586	LYSMD2	2.10723	3.09329	10.0867	8.30058e-09	3.97618e-07	10.4039
4774	NFIA	2.10545	4.61843	10.0002	9.47115e-09	4.41848e-07	10.1885
3398	ID2	2.10534	5.93666	6.91096	1.9057e-06	2.81414e-05	4.73859
644096	SDHAF1	2.10466	2.42411	8.57396	9.44882e-08	2.70722e-06	7.95196
26206	SPAG8	2.10434	-0.542894	5.1111	7.44034e-05	0.000485315	1.34186
57699	CPNE5	2.10316	2.44426	6.98104	1.6666e-06	2.53539e-05	5.02562
5359	PLSCR1	2.10183	5.5105	8.43202	1.20397e-07	3.24838e-06	7.55834
100652740	PYCARD-AS1	2.09864	-3.58374	4.11433	0.000658461	0.00273871	-0.698368
23616	SH3BP1	2.09706	2.87819	5.10206	7.58608e-05	0.000492532	1.12441
2328	FMO3	2.0969	1.5263	5.69356	2.17327e-05	0.000186063	2.44439
100128927	ZBTB42	2.09198	2.31469	4.83396	0.00013535	0.000778412	0.56711
22797	TFEC	2.09094	3.53924	6.57508	3.65693e-06	4.7659e-05	4.16509
151306	GPBAR1	2.09079	-1.44163	3.93106	0.000989092	0.00380503	-1.15518
567	B2M	2.0903	10.9578	9.41923	2.34895e-08	9.13534e-07	9.50421
84699	CREB3L3	2.08735	3.0206	4.5765	0.000237436	0.00121217	-0.0347712
91689	SMDT1	2.08676	3.72134	7.57766	5.46865e-07	1.08932e-05	6.09432
11337	GABARAP	2.07928	6.84669	9.08895	4.00532e-08	1.37796e-06	8.76259
7134	TNNC1	2.07898	-2.72894	3.75626	0.0014586	0.00521612	-1.50384
401720	FIGNL2	2.07781	1.46198	3.59613	0.00208144	0.00700352	-2.12805
57801	HES4	2.07605	4.33767	6.30037	6.30304e-06	7.15617e-05	3.5462
255488	RNF144B	2.07444	4.88144	5.28147	5.17042e-05	0.000367126	1.36431
128853	DUSP15	2.07317	0.285061	5.593	2.68018e-05	0.000219024	2.29789
100499405	LINC00987	2.07152	2.65587	4.71586	0.000175037	0.000955191	0.292679
9572	NR1D1	2.07144	3.26782	4.76155	0.000158442	0.000879039	0.356208
84266	ALKBH7	2.06986	3.65159	9.1594	3.57051e-08	1.26577e-06	8.88952
3134	HLA-F	2.06919	7.61964	7.62441	5.02156e-07	1.01464e-05	6.24316
11080	DNAJB4	2.06872	5.12071	3.779	0.00138673	0.00500833	-1.95555
6205	RPS11	2.06813	8.5142	7.57171	5.52843e-07	1.09815e-05	6.21818
6296	ACSM3	2.06784	1.60286	8.25023	1.64825e-07	4.22054e-06	7.40741
6048	RNF5	2.06756	4.97038	7.95256	2.78206e-07	6.30216e-06	6.70523
203328	SUSD3	2.06566	1.17826	6.79784	2.36942e-06	3.34787e-05	4.70877
100188949	LINC00426	2.06531	0.292222	4.42565	0.000330796	0.00157194	-0.231331
6329	SCN4A	2.06481	0.956064	5.36209	4.3572e-05	0.000321954	1.76443
3665	IRF7	2.06476	4.21794	4.51868	0.00026957	0.00134102	-0.257678
57705	WDFY4	2.06439	2.53274	6.69502	2.89249e-06	3.95878e-05	4.46029
6136	RPL12	2.06405	7.87644	7.02981	1.51874e-06	2.35795e-05	5.1374
100874377	SMIM2-IT1	2.06372	-0.39788	5.09252	7.74305e-05	0.000500608	1.28734
118788	PIK3AP1	2.06318	4.05549	8.11349	2.09334e-07	5.11358e-06	7.05315
2534	FYN	2.06032	5.26023	4.11077	0.000663685	0.00275751	-1.22397
3543	IGLL1	2.05934	-0.655709	4.05655	0.000748517	0.00304541	-0.951935
147798	TMC4	2.05729	3.17082	5.1558	6.76062e-05	0.000450855	1.22311
441161	OOEP	2.05715	6.64264	7.45574	6.84034e-07	1.29676e-05	5.84108
10194	TSHZ1	2.05699	3.54561	5.16854	6.57885e-05	0.00044189	1.22414
2180	ACSL1	2.05535	6.9334	4.29461	0.000441727	0.0019735	-0.707714
1368	CPM	2.05527	5.49808	4.82895	0.00013683	0.000784853	0.365127
147906	DACT3	2.05456	2.15935	8.56265	9.63209e-08	2.74166e-06	7.94
3234	HOXD8	2.05275	3.4469	6.44521	4.72438e-06	5.77392e-05	3.91017
6170	RPL39	2.05156	7.43524	7.26522	9.74348e-07	1.70859e-05	5.55071
5292	PIM1	2.05121	4.50107	4.3898	0.000357997	0.00167366	-0.566822
5176	SERPINF1	2.05087	3.43116	7.41973	7.31065e-07	1.36874e-05	5.81693
128611	ZNF831	2.04971	0.386953	3.90933	0.00103802	0.00395091	-1.37748
5625	PRODH	2.04828	4.30254	3.7569	0.00145653	0.00520967	-1.9516
79817	MOB3B	2.04728	4.11709	11.8162	6.95639e-10	5.37645e-08	12.8791
64411	ARAP3	2.04679	4.10305	5.16805	6.58577e-05	0.000442053	1.17642
646450	ARIH2OS	2.04572	-0.299087	7.04464	1.47655e-06	2.31202e-05	5.27638
100528032	KLRC4-KLRK1	2.04544	0.645728	5.17749	6.45415e-05	0.000435301	1.38547
221188	ADGRG5	2.04489	1.46498	7.19854	1.10404e-06	1.86123e-05	5.47561
3718	JAK3	2.04469	3.80547	4.10282	0.000675491	0.00279592	-1.14188
441150	C6orf226	2.04424	0.146223	8.25887	1.62368e-07	4.16849e-06	7.4814
6133	RPL9	2.04236	8.48024	7.42982	7.17558e-07	1.3486e-05	5.95071
79924	ADM2	2.03642	3.89964	4.67845	0.00018994	0.00101536	0.123245
286140	RNF5P1	2.03389	2.11957	5.67691	2.24985e-05	0.000190791	2.38943
343563	OR2T29	2.0324	-5.41171	3.84464	0.00119851	0.0044421	-1.23084
401993	OR2T5	2.0324	-5.41171	3.84464	0.00119851	0.0044421	-1.23084
3176	HNMT	2.03164	4.53802	4.39066	0.000357319	0.00167089	-0.567802
3760	KCNJ3	2.03135	2.89454	5.74182	1.96615e-05	0.000172521	2.49234
94274	PPP1R14A	2.02813	2.30896	5.47413	3.43929e-05	0.000266987	1.9522
1326	MAP3K8	2.02806	4.05702	3.58764	0.00212106	0.00710517	-2.30111
144195	SLC2A14	2.02745	4.41893	3.93542	0.000979555	0.00377447	-1.56732
221416	C6orf223	2.02732	3.39703	3.58003	0.00215716	0.00719787	-2.2606
113246	C12orf57	2.02732	2.93965	10.6454	3.60631e-09	2.07706e-07	11.256
342538	NACA2	2.02661	2.91462	7.06541	1.41947e-06	2.25007e-05	5.16861
79135	APOO	2.02637	7.51686	7.69536	4.41431e-07	9.2505e-06	6.36587
51744	CD244	2.02613	1.41601	5.91521	1.37522e-05	0.000130732	2.91261
1408	CRY2	2.02539	4.68134	10.5452	4.17784e-09	2.31135e-07	11.0232
26578	OSTF1	2.02358	4.24769	8.43962	1.18837e-07	3.2166e-06	7.61945
100287428	#N/A	2.02333	2.45536	3.468	0.00276495	0.00880124	-2.44633
100287227	TIPARP-AS1	2.02115	-1.58388	5.87897	1.48144e-05	0.000138155	3.04228
54494	C11orf71	2.02115	2.58899	9.58963	1.79252e-08	7.30396e-07	9.63861
255031	LINC00957	2.02019	1.64772	4.46539	0.000303083	0.00147122	-0.219092
57088	PLSCR4	2.01971	3.06177	4.85082	0.000130484	0.000756409	0.565597
3004	GZMM	2.01652	0.619214	3.95151	0.000945162	0.00366712	-1.30178
10062	NR1H3	2.01577	3.66623	9.62458	1.69652e-08	7.02729e-07	9.64855
200261	LINC00656	2.01543	-5.59534	4.35745	0.000384485	0.00177135	-0.107163
157556	BAALC-AS2	2.01331	-4.02816	3.68751	0.00169928	0.00589749	-1.61652
4858	NOVA2	2.01096	2.07442	7.42611	7.22501e-07	1.35404e-05	5.88963
6189	RPS3A	2.00994	8.8003	6.26387	6.78103e-06	7.57846e-05	3.69859
847	CAT	2.00774	5.79283	6.97224	1.69484e-06	2.56495e-05	4.85185
51316	PLAC8	2.00714	1.35098	5.89948	1.42031e-05	0.000133852	2.88233
64577	ALDH8A1	2.00217	1.86339	3.50702	0.0025361	0.00819767	-2.33774
4938	OAS1	2.00136	4.21802	4.43019	0.000327507	0.00155857	-0.453481
100128750	RBPMS-AS1	2.00075	1.23307	4.03776	0.000780408	0.00314921	-1.14685
5362	PLXNA2	2.00074	5.1012	5.55595	2.89627e-05	0.000232459	1.945
23550	PSD4	2	4.37963	4.966	0.000101682	0.000618467	0.712719
6122	RPL3	1.99973	9.63908	7.31106	8.94448e-07	1.59555e-05	5.81246
54753	ZNF853	1.9995	0.827264	3.99584	0.000856523	0.00339841	-1.21762
2644	GCHFR	1.99855	2.62874	6.26989	6.69961e-06	7.50601e-05	3.60065
3274	HRH2	1.99733	1.17293	3.51466	0.00249354	0.00808805	-2.29265
115727	RASGRP4	1.99543	0.945386	7.47559	6.59477e-07	1.25994e-05	6.01907
123264	SLC51B	1.99449	0.18242	6.34926	5.71676e-06	6.63185e-05	3.86947
7049	TGFBR3	1.99444	4.60685	4.86448	0.000126673	0.000738455	0.472763
3570	IL6R	1.99254	4.85239	9.3143	2.77907e-08	1.05573e-06	9.07431
6470	SHMT1	1.99246	5.49335	6.53817	3.93213e-06	5.02622e-05	3.98142
340359	KLHL38	1.98802	-3.85723	3.6348	0.00191027	0.0065135	-1.73641
2078	ERG	1.98762	3.9851	6.61744	3.3655e-06	4.45407e-05	4.21587
317649	EIF4E3	1.98542	3.88283	9.00941	4.56341e-08	1.53468e-06	8.62431
84432	PROK1	1.98263	-5.60402	4.50776	0.000276112	0.00136664	0.220296
284723	SLC25A34	1.98084	1.5772	5.57125	2.80493e-05	0.000227358	2.18395
728621	CCDC30	1.97995	6.94562	7.38328	7.82096e-07	1.43421e-05	5.7311
5037	PEBP1	1.97848	7.37324	5.44014	3.69466e-05	0.000281361	1.84243
602	BCL3	1.9754	4.59912	5.94443	1.29529e-05	0.000124957	2.79121
9435	CHST2	1.97336	3.79571	3.5019	0.00256504	0.00826942	-2.4645
8764	TNFRSF14	1.97304	6.02598	4.46111	0.000305951	0.00148148	-0.424546
25901	CCDC28A	1.97015	3.69044	7.87354	3.20306e-07	7.10826e-06	6.64369
10673	TNFSF13B	1.96739	1.85392	3.57034	0.00220399	0.00733793	-2.19938
283420	CLEC9A	1.96715	0.429149	5.14233	6.95844e-05	0.00046069	1.32419
230	ALDOC	1.9668	4.24576	3.4976	0.00258959	0.00833628	-2.51515
2710	GK	1.96548	4.09169	11.4251	1.18814e-09	8.48547e-08	12.3359
117166	WFIKKN1	1.9644	-1.62714	3.45919	0.00281941	0.00893141	-2.17367
10135	NAMPT	1.96423	7.07428	6.20594	7.6179e-06	8.3166e-05	3.41835
22928	SEPHS2	1.96416	5.58953	7.68642	4.48637e-07	9.35026e-06	6.20906
6167	RPL37	1.96387	7.98043	6.21559	7.47139e-06	8.18851e-05	3.52568
6224	RPS20	1.96108	7.91474	6.539	3.92566e-06	5.02622e-05	4.17403
6171	RPL41	1.96083	9.09536	7.2422	1.01723e-06	1.75867e-05	5.64409
387841	RPL13AP20	1.95808	6.29875	6.98927	1.64066e-06	2.50564e-05	4.91635
65991	FUNDC2	1.95627	4.9629	8.07118	2.25517e-07	5.36866e-06	6.92104
6169	RPL38	1.95578	6.76921	6.84002	2.18418e-06	3.14088e-05	4.66457
9049	AIP	1.95328	4.57251	10.2715	6.27719e-09	3.22733e-07	10.6119
25802	LMOD1	1.95231	2.96388	6.83022	2.22584e-06	3.19324e-05	4.7071
6415	SEPW1	1.95022	6.22925	8.0825	2.21063e-07	5.29473e-06	6.96576
728619	ASB9P1	1.94841	-2.21866	4.0204	0.000811064	0.00325064	-0.936278
10253	SPRY2	1.94736	4.04869	4.7409	0.000165733	0.000912594	0.247583
89857	KLHL6	1.94451	3.15832	6.33426	5.89033e-06	6.79462e-05	3.70376
220359	TIGD3	1.9444	-1.30257	4.21569	0.000525999	0.00227647	-0.539355
1776	DNASE1L3	1.94421	1.58803	3.7068	0.00162804	0.00569755	-1.89082
978	CDA	1.94345	2.69515	6.30735	6.21564e-06	7.07682e-05	3.67394
694	BTG1	1.9425	7.00205	5.66911	2.28668e-05	0.000193413	2.29186
203228	C9orf72	1.94214	3.03	5.34335	4.53377e-05	0.00033188	1.63665
445	ASS1	1.94181	4.93656	3.46885	0.00275973	0.00878605	-2.62876
4482	MSRA	1.94093	4.1638	7.16537	1.17512e-06	1.96086e-05	5.2781
4837	NNMT	1.94002	8.40829	4.71535	0.000175235	0.000955737	0.376812
284047	CCDC144B	1.93978	5.54327	7.68145	4.52703e-07	9.37877e-06	6.19897
10791	VAMP5	1.93927	3.77046	6.55817	3.78041e-06	4.88791e-05	4.11407
1475	CSTA	1.93757	1.42525	6.01576	1.11971e-05	0.00011163	3.12092
58191	CXCL16	1.93738	6.25399	5.45796	3.55844e-05	0.00027407	1.77051
4660	PPP1R12B	1.93569	6.65257	9.0074	4.57849e-08	1.53712e-06	8.61077
4599	MX1	1.93419	5.15988	4.3456	0.000394673	0.00180478	-0.701
89846	FGD3	1.93036	3.29787	6.60033	3.48022e-06	4.59043e-05	4.23178
6920	TCEA3	1.93015	4.73335	5.07406	8.05625e-05	0.000515726	0.92255
127544	RNF19B	1.92988	4.51933	9.24796	3.09288e-08	1.13967e-06	8.98147
6160	RPL31	1.92863	7.82486	7.09623	1.33897e-06	2.15906e-05	5.26117
441869	ANKRD65	1.92795	0.262984	4.25396	0.000483281	0.00212436	-0.607529
9246	UBE2L6	1.92726	4.86604	10.3793	5.3423e-09	2.82051e-07	10.764
729732	LOC729732	1.92724	5.01935	5.92681	1.34289e-05	0.00012828	2.73158
10018	BCL2L11	1.92696	3.70827	5.02724	8.91012e-05	0.000558261	0.904104
84129	ACAD11	1.92635	5.49786	4.93645	0.000108387	0.000653784	0.600992
10842	PPP1R17	1.92576	-4.07553	3.68625	0.00170408	0.00590995	-1.61775
9922	IQSEC1	1.92494	4.81683	9.24129	3.12639e-08	1.14343e-06	8.95506
863	CBFA2T3	1.9228	1.97341	8.6461	8.36201e-08	2.47334e-06	8.08861
643339	LOC643339	1.92187	8.40647	7.45102	6.9002e-07	1.30559e-05	5.9846
84690	SPATA22	1.92104	3.80664	11.8834	6.35435e-10	5.05261e-08	12.9848
284106	CISD3	1.92102	3.77241	5.42292	3.83134e-05	0.000289748	1.75438
100129196	MATN1-AS1	1.91887	0.000321132	4.55014	0.000251573	0.0012656	0.0673705
3875	KRT18	1.91826	7.39155	3.70251	0.00164362	0.00574185	-1.96597
7096	TLR1	1.91693	2.44633	3.40935	0.00314788	0.00975148	-2.57311
613038	LOC613038	1.91428	2.04405	4.87778	0.00012307	0.000722936	0.673072
3399	ID3	1.91419	5.52312	4.59527	0.000227861	0.00117152	-0.149558
6202	RPS8	1.91385	8.42362	6.37257	5.45735e-06	6.42195e-05	3.88547
6203	RPS9	1.91148	8.05055	6.31704	6.09646e-06	6.96942e-05	3.73894
92340	PRR29	1.90921	0.851482	3.591	0.00210528	0.00706557	-2.1085
5757	PTMA	1.90775	8.53699	4.57477	0.00023834	0.00121616	0.0813423
3699	ITIH3	1.90633	-0.155703	3.75297	0.0014693	0.00524866	-1.67241
80199	FUZ	1.90631	3.42991	5.06833	8.15599e-05	0.000520415	1.01532
100286938	VPS13A-AS1	1.90465	-5.32588	3.5202	0.00246314	0.00801857	-1.93651
2745	GLRX	1.90439	5.73152	4.57903	0.000236123	0.00120641	-0.179577
50507	NOX4	1.90316	4.28331	5.82096	1.66937e-05	0.00015162	2.55657
2197	FAU	1.90297	6.98921	7.73028	4.144e-07	8.78729e-06	6.38459
25873	RPL36	1.90067	7.03266	6.29262	6.4015e-06	7.23808e-05	3.59167
729475	RAD51AP2	1.89638	4.06115	7.44882	6.92824e-07	1.30963e-05	5.82701
23135	KDM6B	1.89607	5.42632	6.27245	6.66542e-06	7.47828e-05	3.4408
126014	OSCAR	1.89512	1.9354	3.87427	0.00112212	0.00421208	-1.53523
83955	NACAP1	1.89489	4.80434	7.4921	6.39736e-07	1.23593e-05	5.85809
26234	FBXL5	1.89464	6.53992	7.99931	2.56057e-07	5.94441e-06	6.83881
645683	RPL13AP3	1.89306	2.85382	6.31348	6.13998e-06	7.00693e-05	3.67855
4359	MPZ	1.89305	0.237976	3.39239	0.00326807	0.010053	-2.49431
53947	A4GALT	1.89243	5.10993	4.53825	0.000258228	0.00129344	-0.272904
153572	IRX2	1.8914	0.891527	4.98064	9.85192e-05	0.000602814	0.944331
10669	CGREF1	1.89134	3.21417	3.9955	0.000857177	0.00340031	-1.33252
126432	RINL	1.89079	3.10609	5.39643	4.05183e-05	0.000303129	1.74592
100616384	MIR548AC	1.887	-2.725	5.02258	8.99992e-05	0.000562567	1.25754
161753	ODF3L1	1.88695	-1.02897	4.21331	0.000528775	0.00228597	-0.567711
7090	TLE3	1.88573	4.77707	8.84079	6.03242e-08	1.91092e-06	8.28253
8864	PER2	1.88459	4.02617	4.88932	0.000120031	0.000708358	0.575445
401992	OR2T2	1.88303	-5.63629	3.87596	0.00111793	0.00419812	-1.1562
132158	GLYCTK	1.8813	3.26982	7.04042	1.48843e-06	2.32311e-05	5.10055
220202	ATOH7	1.87957	-3.66967	3.43189	0.00299491	0.00938532	-2.18058
222553	SLC35F1	1.87869	6.36763	7.53626	5.89917e-07	1.15513e-05	5.96972
401262	CRIP3	1.87682	-0.623702	3.86369	0.00114884	0.00429447	-1.37928
9056	SLC7A7	1.87622	4.00409	5.52521	3.08912e-05	0.00024543	1.95364
145864	HAPLN3	1.87618	2.74345	3.7729	0.00140565	0.00505529	-1.794
30834	ZNRD1	1.87613	2.43191	11.859	6.56623e-10	5.17915e-08	12.9896
57713	SFMBT2	1.87563	3.6902	5.78729	1.78954e-05	0.000159902	2.53496
79144	PPDPF	1.87531	5.70109	6.04882	1.04683e-05	0.000105869	2.98473
2495	FTH1	1.87375	10.3189	4.53574	0.000259651	0.00130024	0.167722
91694	LONRF1	1.87297	3.74704	6.10234	9.39075e-06	9.74297e-05	3.18735
644100	ARL14EPL	1.87191	5.8429	7.65653	4.73653e-07	9.74089e-06	6.16158
4773	NFATC2	1.87075	3.73907	5.5634	2.85145e-05	0.000229801	2.05721
6141	RPL18	1.87062	7.54119	6.39233	5.247e-06	6.2569e-05	3.84359
432369	ATP5EP2	1.86923	-0.284809	6.01124	1.13006e-05	0.000112491	3.217
84034	EMILIN2	1.86923	4.20444	6.32508	5.9993e-06	6.89446e-05	3.60735
54861	SNRK	1.86753	2.65619	5.36481	4.3322e-05	0.000320589	1.70321
2872	MKNK2	1.86743	6.33564	6.63094	3.27775e-06	4.37628e-05	4.21086
6152	RPL24	1.86731	7.60618	5.51551	3.1527e-05	0.000249372	2.02701
400456	LINC01197	1.86722	0.162942	7.47644	6.58447e-07	1.2599e-05	6.06202
23600	AMACR	1.86708	4.57381	5.26516	5.35306e-05	0.000376825	1.34819
7097	TLR2	1.86677	4.57641	3.8021	0.00131734	0.0048038	-1.87465
5920	RARRES3	1.86371	4.84281	5.45999	3.54324e-05	0.000273006	1.75062
84557	MAP1LC3A	1.86233	3.38173	4.79518	0.000147256	0.000833699	0.421922
401124	DTHD1	1.86092	0.496685	3.88385	0.0010985	0.00413939	-1.44203
100128252	ZNF667-AS1	1.85716	2.56261	3.69853	0.0016582	0.00578045	-1.94789
6563	SLC14A1	1.85567	1.1621	3.79852	0.00132787	0.00483042	-1.67083
7555	CNBP	1.85301	7.09767	8.4393	1.18903e-07	3.2166e-06	7.67036
162989	DEDD2	1.85154	4.8135	4.92852	0.000110263	0.00066266	0.599828
3082	HGF	1.84838	1.46956	6.24019	7.11096e-06	7.89035e-05	3.58056
4063	LY9	1.84831	1.49178	4.14756	0.000611686	0.00258079	-0.91528
6134	RPL10	1.84817	9.25493	6.44523	4.72418e-06	5.77392e-05	4.10276
259197	NCR3	1.84737	-0.282306	3.99501	0.000858117	0.00340267	-1.12769
147525	LINC00526	1.84602	0.542072	7.43934	7.05056e-07	1.33019e-05	5.97062
143686	SESN3	1.846	3.70336	3.49837	0.00258514	0.00832331	-2.46403
64081	PBLD	1.84289	4.32302	6.37607	5.4195e-06	6.40106e-05	3.7017
147727	ILF3-AS1	1.8418	3.40447	8.07229	2.25073e-07	5.36461e-06	7.02262
3226	HOXC10	1.8417	4.06392	3.52289	0.00244848	0.0079894	-2.44328
5909	RAP1GAP	1.8405	3.42625	3.40087	0.00320741	0.00989843	-2.65287
54785	C17orf59	1.83968	2.79477	8.09094	2.17801e-07	5.24458e-06	7.08699
3904	LAIR2	1.83856	0.123311	5.74165	1.96685e-05	0.000172521	2.62295
100505812	CARD8-AS1	1.83856	1.29881	6.28458	6.50531e-06	7.33014e-05	3.67729
130106	CIB4	1.83815	1.04575	3.46045	0.00281155	0.00891202	-2.40386
3106	HLA-B	1.83767	11.0793	4.71061	0.000177056	0.000962995	0.613547
65986	ZBTB10	1.83749	4.30999	5.75899	1.89746e-05	0.000167781	2.42386
160365	CLECL1	1.83604	-0.923372	4.44507	0.000316947	0.00152383	-0.0693433
51282	SCAND1	1.83513	4.26865	9.47234	2.15835e-08	8.52918e-07	9.36536
30815	ST6GALNAC6	1.83396	4.90999	7.26552	9.73795e-07	1.70859e-05	5.42207
8501	SLC43A1	1.83178	1.82003	6.91241	1.9004e-06	2.80841e-05	4.91188
5023	P2RX1	1.83178	1.46185	7.30787	8.9978e-07	1.60215e-05	5.68396
729678	LINC00847	1.82995	2.9061	3.60197	0.00205466	0.0069336	-2.17865
116151	FAM210B	1.82898	4.39102	7.97823	2.6581e-07	6.11872e-06	6.78427
197358	NLRC3	1.82667	2.69271	5.47941	3.40129e-05	0.000265291	1.94662
55845	BRK1	1.82638	5.72331	8.76869	6.80411e-08	2.10054e-06	8.149
326624	RAB37	1.82615	2.80333	10.5925	3.89713e-09	2.18685e-07	11.1816
9162	DGKI	1.82487	8.79601	7.08923	1.35681e-06	2.1788e-05	5.32925
9249	DHRS3	1.82342	4.9762	3.48165	0.00268267	0.00857405	-2.60266
8336	HIST1H2AM	1.82313	-2.1662	3.73528	0.00152822	0.00541676	-1.56067
4915	NTRK2	1.82247	3.59326	3.68321	0.00171561	0.00594366	-2.0502
9045	RPL14	1.821	7.49973	5.833	1.62845e-05	0.000148895	2.68708
100506474	LOC100506474	1.81965	-1.13308	6.19219	7.83167e-06	8.49332e-05	3.65982
10319	LAMC3	1.81962	3.39754	4.44812	0.000314823	0.00151622	-0.344012
23521	RPL13A	1.8185	9.08036	6.55493	3.80455e-06	4.90943e-05	4.30756
51129	ANGPTL4	1.81728	8.43145	3.4926	0.00261839	0.00840693	-2.3099
10788	IQGAP2	1.81725	4.24239	7.11163	1.30051e-06	2.11441e-05	5.16823
643441	LOC643441	1.81507	1.68861	5.9982	1.16053e-05	0.000114883	3.07552
141	ADPRH	1.8144	3.4137	10.1265	7.81355e-09	3.81737e-07	10.4519
401152	C4orf3	1.81263	5.92362	6.34141	5.80695e-06	6.7206e-05	3.59715
5204	PFDN5	1.81167	6.91015	10.8268	2.77066e-09	1.70049e-07	11.4923
205251	LINC00116	1.81135	2.36376	5.18223	6.38909e-05	0.000431654	1.32302
58480	RHOU	1.811	7.32835	4.78428	0.000150791	0.000848822	0.415166
100134229	JHDM1D-AS1	1.81061	0.900169	4.5561	0.000248302	0.00125332	0.014448
54935	DUSP23	1.81031	4.2617	4.94712	0.000105916	0.000640849	0.681374
284439	SLC25A42	1.8103	3.83786	6.32647	5.98265e-06	6.88194e-05	3.64011
3613	IMPA2	1.80981	5.59264	4.17563	0.000574793	0.00245199	-1.07816
57161	PELI2	1.80618	2.54132	6.62713	3.30229e-06	4.39411e-05	4.32493
9625	AATK	1.80584	2.06939	6.35056	5.70198e-06	6.62644e-05	3.78585
51537	MTFP1	1.80581	4.54373	4.54234	0.000255919	0.00128384	-0.232463
79191	IRX3	1.80565	4.38959	5.04854	8.51078e-05	0.000537699	0.892108
4615	MYD88	1.80552	4.69128	8.43197	1.20408e-07	3.24838e-06	7.57774
222901	RPL23P8	1.80319	4.7217	6.14815	8.55939e-06	9.10652e-05	3.20629
55897	MESP1	1.80219	-0.0742685	3.70483	0.00163516	0.00571635	-1.78595
85001	MGC16275	1.80126	-0.414616	5.4261	3.80569e-05	0.000288438	2.00371
155	ADRB3	1.80098	-5.66576	4.25789	0.000479095	0.00211021	-0.322373
6844	VAMP2	1.79634	5.21773	9.90012	1.10458e-08	4.98714e-07	10.0105
2735	GLI1	1.79312	0.0501425	4.25114	0.000486308	0.00213337	-0.595478
6001	RGS10	1.78827	3.80815	5.10929	7.46921e-05	0.000486874	1.07436
10699	CORIN	1.78757	6.01319	7.67843	4.55188e-07	9.42033e-06	6.21111
201294	UNC13D	1.78728	3.51724	4.46427	0.000303826	0.00147386	-0.317466
9349	RPL23	1.78624	8.08053	6.55989	3.76766e-06	4.87463e-05	4.23097
266697	POM121L4P	1.78596	-3.75166	3.97567	0.000895777	0.00351229	-0.996797
4860	PNP	1.78549	5.92406	4.59331	0.000228846	0.00117597	-0.138518
128312	HIST3H2BB	1.78545	-2.51718	3.66261	0.00179593	0.00618374	-1.7123
56253	CRTAM	1.78423	1.82965	3.43856	0.00295106	0.0092749	-2.48521
6132	RPL8	1.78343	8.71095	5.83332	1.62736e-05	0.000148865	2.80413
11224	RPL35	1.78298	7.18821	5.02487	8.95562e-05	0.000560154	0.926502
338557	FFAR4	1.78208	-0.56485	4.42681	0.000329952	0.00156831	-0.147262
79666	PLEKHF2	1.77907	3.53132	8.37464	1.32886e-07	3.51064e-06	7.55363
1109	AKR1C4	1.77863	1.6012	4.14356	0.000617138	0.00260043	-0.928396
57513	CASKIN2	1.77861	4.44217	5.87357	1.49795e-05	0.00013943	2.6544
3017	HIST1H2BD	1.77656	3.07037	4.47906	0.0002941	0.0014376	-0.252966
80271	ITPKC	1.77654	5.20052	4.98437	9.77273e-05	0.000599989	0.706914
148281	SYT6	1.77497	-0.100792	7.34826	8.34629e-07	1.50524e-05	5.83921
2593	GAMT	1.77394	3.54829	6.58589	3.58012e-06	4.68757e-05	4.18613
7089	TLE2	1.77302	3.32452	7.03973	1.49039e-06	2.32311e-05	5.09584
100505702	LINC01094	1.77302	1.44672	6.46918	4.50547e-06	5.57576e-05	4.04526
1032	CDKN2D	1.77264	2.4017	4.53457	0.000260323	0.00130294	-0.094515
4145	MATK	1.77201	2.28485	5.58388	2.73178e-05	0.000222346	2.18661
5699	PSMB10	1.77175	5.04092	6.85273	2.13135e-06	3.08927e-05	4.61393
5264	PHYH	1.77041	4.3386	6.41734	4.99273e-06	6.01578e-05	3.78431
117157	SH2D1B	1.76981	1.12127	4.73139	0.000169208	0.000929256	0.38801
7314	UBB	1.76947	8.59643	6.169	8.20665e-06	8.80757e-05	3.48714
9844	ELMO1	1.76797	5.14058	8.42276	1.22326e-07	3.29559e-06	7.54379
433	ASGR2	1.76591	0.407363	6.14716	8.57647e-06	9.11876e-05	3.44293
6397	SEC14L1	1.76566	7.20342	7.66558	4.65926e-07	9.60208e-06	6.28361
57595	PDZD4	1.76475	1.89813	5.37101	4.27572e-05	0.000317486	1.74614
6233	RPS27A	1.76357	8.36824	6.43105	4.85874e-06	5.90103e-05	3.99846
4666	NACA	1.76168	8.13647	7.055	1.44778e-06	2.28023e-05	5.20877
6209	RPS15	1.76144	6.94364	5.4657	3.5009e-05	0.000270271	1.85305
285605	DTWD2	1.76095	7.14787	4.91008	0.000114752	0.000684221	0.671705
9071	CLDN10	1.76024	3.70486	4.95041	0.000105166	0.00063749	0.736722
9775	EIF4A3	1.76017	5.97244	4.5624	0.000244894	0.0012409	-0.203909
5164	PDK2	1.75987	4.49661	5.20101	6.13766e-05	0.0004189	1.21512
5087	PBX1	1.75889	3.68382	5.78455	1.79971e-05	0.000160446	2.5297
2308	FOXO1	1.75636	3.93028	5.30049	4.96558e-05	0.000355927	1.47783
6142	RPL18A	1.75631	7.85464	5.69148	2.18271e-05	0.000186628	2.42481
84836	ABHD14B	1.75625	5.14613	7.90648	3.02003e-07	6.77093e-06	6.61574
9467	SH3BP5	1.75569	2.67097	5.32218	4.74199e-05	0.000343536	1.61093
2623	GATA1	1.75262	-3.53816	3.41019	0.00314204	0.00974171	-2.23128
6154	RPL26	1.75248	8.33209	6.17094	8.17455e-06	8.78272e-05	3.46706
6144	RPL21	1.75244	8.32985	5.91014	1.3896e-05	0.000131907	2.92866
8820	HESX1	1.75213	-1.15481	4.87771	0.000123091	0.000722936	0.896244
5837	PYGM	1.75184	1.29076	6.97121	1.69816e-06	2.56751e-05	5.04336
728939	#N/A	1.75171	5.62358	3.58633	0.00212722	0.00711974	-2.37952
10814	CPLX2	1.75099	2.39616	6.63416	3.25717e-06	4.35768e-05	4.34464
28958	COA3	1.75076	4.25593	6.12737	8.92667e-06	9.41062e-05	3.19735
6168	RPL37A	1.75045	7.86833	6.47547	4.44978e-06	5.53071e-05	4.04221
140691	TRIM69	1.74926	4.85317	9.29389	2.87192e-08	1.07531e-06	9.04056
1389	CREBL2	1.74851	5.27492	8.62255	8.70163e-08	2.55456e-06	7.89146
7381	UQCRB	1.74818	6.33751	7.35186	8.29055e-07	1.49932e-05	5.61862
400941	LINC00487	1.74707	-1.21111	4.89835	0.000117707	0.000698628	0.945257
101243545	LOC101243545	1.74676	7.01425	5.21625	5.94127e-05	0.000408996	1.32375
90485	ZNF835	1.74652	-0.670075	4.27267	0.000463687	0.00205293	-0.474865
80832	APOL4	1.74644	1.3754	5.15565	6.76282e-05	0.000450855	1.30112
100861554	LINC00563	1.74621	-5.6859	4.69923	0.000181508	0.000980424	0.637703
340286	FAM183B	1.74443	-5.59785	4.10836	0.00066724	0.0027676	-0.650491
6129	RPL7	1.74439	8.64781	6.01319	1.1256e-05	0.000112103	3.17161
79156	PLEKHF1	1.74322	2.53354	5.70304	2.13089e-05	0.000183395	2.42855
115207	KCTD12	1.7431	5.15324	4.6396	0.00020678	0.00108297	-0.0499953
8644	AKR1C3	1.74223	5.00027	5.07438	8.05073e-05	0.000515541	0.909434
56963	RGMA	1.74217	0.136768	4.64466	0.000204503	0.00107431	0.262913
27106	ARRDC2	1.74024	5.76122	6.5674	3.71248e-06	4.81391e-05	4.04729
128408	BHLHE23	1.73987	-5.6859	4.36224	0.000380443	0.00175644	-0.0943462
6130	RPL7A	1.73931	8.79287	4.76306	0.00015792	0.000877629	0.520135
9262	STK17B	1.73773	4.4366	4.00371	0.000841685	0.00334629	-1.41758
2538	G6PC	1.73651	0.202794	4.04811	0.000762677	0.00309139	-1.05661
38	ACAT1	1.73638	6.13267	5.42306	3.83021e-05	0.000289748	1.68622
6157	RPL27A	1.73461	8.23046	5.96067	1.25297e-05	0.000121883	3.02425
100133985	LOC100133985	1.73409	-1.96895	5.13978	6.9967e-05	0.000462211	1.49622
408	ARRB1	1.73407	3.82759	6.49473	4.28361e-06	5.37229e-05	3.98201
54541	DDIT4	1.73398	6.91748	3.46049	0.00281132	0.00891202	-2.54782
2109	ETFB	1.73289	4.98811	5.9576	1.26085e-05	0.000122287	2.79715
83700	JAM3	1.732	4.96619	6.36054	5.58969e-06	6.53928e-05	3.62942
3021	H3F3B	1.73166	7.92956	5.4563	3.57086e-05	0.000274811	1.93332
400961	PAIP2B	1.73086	2.59291	4.22026	0.000520699	0.00225801	-0.797908
280655	IGBP1P1	1.72895	-0.46752	5.25103	5.51656e-05	0.00038557	1.63512
9997	SCO2	1.72755	1.24964	4.65382	0.000200446	0.00105713	0.211761
50943	FOXP3	1.72747	-0.499494	3.41995	0.00307498	0.00957095	-2.3602
126375	ZNF792	1.72635	1.55203	4.94718	0.000105902	0.000640849	0.841741
55312	RFK	1.72549	4.46568	4.38581	0.000361166	0.00168655	-0.572839
319101	KRT73	1.72522	-3.20368	3.6317	0.00192347	0.00654939	-1.7628
25822	DNAJB5	1.72269	3.13764	5.42582	3.80799e-05	0.000288438	1.80687
79629	OCEL1	1.72205	3.14252	6.30033	6.30355e-06	7.15617e-05	3.63561
6176	RPLP1	1.72154	8.55879	6.03142	1.08457e-05	0.000108789	3.20112
51295	ECSIT	1.72096	4.36716	6.66672	3.05651e-06	4.13714e-05	4.28396
2639	GCDH	1.7186	4.61945	7.35673	8.21595e-07	1.49185e-05	5.61204
6230	RPS25	1.71818	7.8756	7.03469	1.50474e-06	2.34177e-05	5.14676
2162	F13A1	1.71675	4.51591	4.73418	0.000168181	0.000924198	0.193055
54997	TESC	1.71668	2.86822	5.13302	7.09868e-05	0.000468003	1.19213
1390	CREM	1.71534	4.59896	8.55995	9.6765e-08	2.75031e-06	7.80725
10659	CELF2	1.71516	4.51078	3.59047	0.00210776	0.00707148	-2.33498
7439	BEST1	1.71431	2.11201	5.30218	4.94777e-05	0.000354909	1.59112
83699	SH3BGRL2	1.7126	3.78075	6.79258	2.39365e-06	3.37483e-05	4.5802
93978	CLEC6A	1.71143	3.82326	7.11849	1.28376e-06	2.09309e-05	5.21399
54550	NECAB2	1.71011	1.42798	3.8193	0.00126795	0.00465729	-1.63717
9615	GDA	1.7098	4.31624	5.06092	8.28704e-05	0.000526553	0.925181
4717	NDUFC1	1.70955	4.7772	6.9253	1.85403e-06	2.76066e-05	4.7685
51305	KCNK9	1.70804	1.24572	3.98927	0.000869128	0.00343454	-1.2545
2983	GUCY1B3	1.70757	4.39218	6.40893	5.07674e-06	6.10576e-05	3.76311
255783	INAFM1	1.70613	2.44112	8.69538	7.69521e-08	2.31801e-06	8.16053
11184	MAP4K1	1.70545	3.18183	5.09373	7.72285e-05	0.000499594	1.08775
6146	RPL22	1.70503	7.78314	6.34111	5.81046e-06	6.7207e-05	3.76274
79865	TREML2	1.7039	-2.18461	3.87042	0.00113176	0.00424033	-1.26523
64093	SMOC1	1.70255	6.70122	4.74427	0.00016452	0.000907886	0.261041
2040	STOM	1.70162	7.32973	3.97647	0.000894188	0.00350816	-1.36886
93663	ARHGAP18	1.70116	4.73912	5.29648	5.00808e-05	0.000357928	1.40473
3659	IRF1	1.70087	3.86282	4.54107	0.000256634	0.0012871	-0.176604
6451	SH3BGRL	1.7007	5.75855	8.30567	1.49704e-07	3.88715e-06	7.34062
8402	SLC25A11	1.69865	4.9137	6.39601	5.20872e-06	6.22285e-05	3.70389
6147	RPL23A	1.69816	8.08899	5.10624	7.51825e-05	0.000489259	1.19651
51314	NME8	1.69721	-0.559254	4.46423	0.000303853	0.00147386	-0.0656512
1027	CDKN1B	1.69719	5.1173	6.92311	1.86184e-06	2.77019e-05	4.75016
10140	TOB1	1.69671	5.2074	5.19727	6.18696e-05	0.000420888	1.17053
84517	ACTRT3	1.69657	1.54661	3.79759	0.00133061	0.00483856	-1.6897
1316	KLF6	1.69566	8.6892	4.1103	0.000664374	0.00275921	-0.926793
133746	JMY	1.69493	6.17643	7.37882	7.88595e-07	1.44323e-05	5.65796
4811	NID1	1.69049	5.31951	3.37502	0.00339591	0.010371	-2.84343
573	BAG1	1.68987	4.76256	5.20095	6.13846e-05	0.0004189	1.19659
10625	IVNS1ABP	1.68953	7.91015	5.97376	1.21989e-05	0.000119256	3.02084
55790	CSGALNACT1	1.68948	3.66979	5.56353	2.85063e-05	0.000229801	2.06306
25915	NDUFAF3	1.68881	4.43525	6.99833	1.61255e-06	2.4704e-05	4.93353
83935	TMEM133	1.68783	2.39474	5.27733	5.21621e-05	0.000369443	1.52692
79789	CLMN	1.68681	4.15324	4.34865	0.000392028	0.00179762	-0.628338
56905	C15orf39	1.6868	4.06688	4.04411	0.000769481	0.00311215	-1.29548
57509	MTUS1	1.68654	4.74862	4.54291	0.000255597	0.00128256	-0.245522
129080	EMID1	1.68558	2.48127	7.33659	8.52928e-07	1.53122e-05	5.70717
752	FMNL1	1.68458	4.76581	4.10148	0.000677501	0.00280188	-1.22512
158830	CXorf65	1.68436	-1.269	3.77819	0.00138924	0.00501555	-1.50111
400581	GRAPL	1.68385	2.29752	7.83895	3.40771e-07	7.45295e-06	6.64881
6210	RPS15A	1.68273	7.61424	6.01726	1.1163e-05	0.000111367	3.08228
123036	TC2N	1.68248	4.07737	4.45311	0.000311384	0.00150371	-0.390187
55509	BATF3	1.68128	1.89821	3.6661	0.00178203	0.00614126	-1.99154
375449	MAST4	1.68113	5.16456	5.81722	1.6823e-05	0.0001524	2.49724
56935	SMCO4	1.68065	5.00975	7.62317	5.03293e-07	1.0159e-05	6.09539
125704	FAM69C	1.67954	-0.692666	7.99818	2.56566e-07	5.94919e-06	7.07147
6404	SELPLG	1.67944	3.67129	3.38637	0.00331182	0.0101584	-2.70449
4485	MST1	1.67668	4.48443	4.14733	0.000612	0.00258154	-1.10313
497189	TIFAB	1.67559	-2.9016	5.107	7.50607e-05	0.000488952	1.44241
124044	SPATA2L	1.67437	3.3203	5.83875	1.60925e-05	0.000147621	2.66999
548321	#N/A	1.67366	1.54856	4.01075	0.000828643	0.00330649	-1.21984
84418	CYSTM1	1.673	5.74773	5.95702	1.26236e-05	0.000122342	2.79529
255512	TOLLIP-AS1	1.67194	-0.933326	4.41413	0.000339301	0.00160228	-0.136203
1979	EIF4EBP2	1.67173	6.03319	7.27509	9.56533e-07	1.68336e-05	5.45063
22807	IKZF2	1.67153	2.17931	4.06252	0.000738668	0.00301172	-1.12866
11027	LILRA2	1.67032	2.26522	5.31135	4.85226e-05	0.000349468	1.60526
84502	JPH4	1.66911	-0.615656	5.62431	2.51047e-05	0.000208304	2.4421
3301	DNAJA1	1.66873	7.31682	3.77342	0.00140403	0.0050513	-1.81831
5346	PLIN1	1.66773	-0.463758	5.03013	8.8547e-05	0.000555966	1.1591
8514	KCNAB2	1.66632	3.86289	5.72678	2.02844e-05	0.000176206	2.39344
5724	PTAFR	1.66609	3.7191	4.22776	0.000512124	0.00222722	-0.85758
2864	FFAR1	1.664	-5.71287	4.80772	0.000143294	0.000815264	0.872713
3107	HLA-C	1.66295	9.18328	5.37479	4.24165e-05	0.000315433	1.8801
1195	CLK1	1.66295	6.87574	3.89127	0.00108052	0.00408496	-1.60697
100132948	FAM27C	1.66092	1.44105	4.19115	0.000555376	0.0023873	-0.816932
6191	RPS4X	1.66064	8.62981	5.14829	6.87026e-05	0.000456005	1.34137
121549	ASCL4	1.65892	-5.71287	3.46558	0.0027798	0.00883704	-2.0424
7071	KLF10	1.65869	6.48376	4.02926	0.000795267	0.00320128	-1.34283
51191	HERC5	1.65859	3.04167	4.501	0.000280251	0.00138191	-0.202699
862	RUNX1T1	1.65703	1.66329	4.7195	0.000173655	0.000948966	0.339627
57210	SLC45A4	1.65667	4.26248	3.84695	0.00119236	0.00442803	-1.74935
282617	IFNL3	1.65634	-5.71287	4.3397	0.000399845	0.00182415	-0.142746
7365	UGT2B10	1.65633	2.38522	4.68432	0.000187518	0.00100572	0.235921
94235	GNG8	1.65588	-5.53676	3.76702	0.00142415	0.00510968	-1.396
100216545	KMT2E-AS1	1.65508	1.54198	5.99702	1.16332e-05	0.000115101	3.078
6228	RPS23	1.65442	8.15779	5.26315	5.37596e-05	0.000377355	1.54221
7364	UGT2B7	1.65435	5.89441	4.55864	0.000246925	0.00124893	-0.216912
10982	MAPRE2	1.65119	5.18403	5.07668	8.011e-05	0.000513787	0.908786
4494	MT1F	1.65066	3.35902	4.20356	0.000540312	0.00232846	-0.882421
1066	CES1	1.6496	0.112114	4.28998	0.000446273	0.00198929	-0.515342
57406	ABHD6	1.6494	4.15149	8.20318	1.78907e-07	4.50536e-06	7.20707
84807	NFKBID	1.64762	3.68798	5.33157	4.64847e-05	0.000338635	1.56504
85359	DGCR6L	1.64528	4.54704	5.56617	2.83497e-05	0.000229225	1.99648
5696	PSMB8	1.64524	5.80012	9.15436	3.59992e-08	1.27163e-06	8.80498
343990	KIAA1211L	1.64383	3.09655	4.24605	0.000491812	0.0021527	-0.770019
650	BMP2	1.64306	4.39134	4.0461	0.000766094	0.00310228	-1.31991
727936	GXYLT2	1.64159	6.74972	4.43224	0.000326032	0.00155381	-0.422608
2166	FAAH	1.64131	4.2509	4.37925	0.000366428	0.00170658	-0.569186
6143	RPL19	1.64113	8.75807	5.81141	1.70258e-05	0.000153797	2.76273
497258	BDNF-AS	1.64109	5.03743	8.08999	2.18168e-07	5.24458e-06	6.95251
10400	PEMT	1.6395	7.88822	7.04269	1.48202e-06	2.31743e-05	5.16336
220323	OAF	1.63856	5.49873	5.20388	6.10023e-05	0.000417228	1.18399
64776	C11orf1	1.6379	3.09083	8.03522	2.40289e-07	5.61818e-06	6.97291
3284	HSD3B2	1.63774	-2.39111	4.42283	0.000332856	0.00157982	-0.051388
79180	EFHD2	1.63467	5.53264	4.60103	0.000225006	0.00115835	-0.13666
51773	RSF1	1.63418	7.73123	5.05433	8.40532e-05	0.000532517	1.04722
3933	LCN1	1.63309	-5.28592	3.48822	0.00264391	0.00847777	-2.00658
246175	CNOT6L	1.63215	4.75734	6.2566	6.88054e-06	7.66934e-05	3.4273
6208	RPS14	1.63002	8.00598	5.24662	5.56869e-05	0.000388814	1.49136
80778	ZNF34	1.6287	2.12013	10.9069	2.46854e-09	1.54132e-07	11.6591
6207	RPS13	1.62828	7.34496	5.76139	1.88804e-05	0.000167107	2.52127
340152	ZC3H12D	1.62762	1.59468	4.24796	0.000489737	0.00214506	-0.697363
94059	LENG9	1.62689	0.530226	4.27112	0.000465279	0.00205831	-0.590132
84926	SPRYD3	1.62575	4.93804	8.06275	2.28893e-07	5.41622e-06	6.90671
8673	VAMP8	1.62568	5.76127	7.20923	1.08211e-06	1.83858e-05	5.31068
4698	NDUFA5	1.62508	5.23759	7.09788	1.33477e-06	2.15583e-05	5.08904
173	AFM	1.62359	-2.61174	3.51566	0.00248804	0.00807421	-2.02889
11040	PIM2	1.6226	3.84203	4.66923	0.000193804	0.00103109	0.108002
200728	TMEM17	1.62169	6.06573	6.59322	3.52906e-06	4.63375e-05	4.11522
1800	DPEP1	1.62126	1.30286	5.41126	3.92683e-05	0.000295151	1.85364
[truncated: 2,529 more rows]

## Sheet: VHLmut genes
Gene.ID	Gene.symbol	logFC	AveExpr	t	P.Value	adj.P.Val	B
169981	SPIN3	-0.995113	3.68929	-4.43058	0.000327221	0.00155781	-0.40594
114791	TUBGCP5	-0.995607	4.32812	-3.998	0.000852433	0.00338492	-1.42105
404663	LINC01194	-0.996739	2.81157	-3.73625	0.00152493	0.005409	-1.8785
55805	LRP2BP	-0.996796	1.823	-3.73397	0.00153266	0.00543055	-1.83993
27330	RPS6KA6	-0.996882	1.38857	-3.54634	0.00232448	0.00766758	-2.23361
8566	PDXK	-0.997353	6.99373	-3.53561	0.0023804	0.0078166	-2.37568
55421	C17orf85	-0.99794	6.08332	-4.86569	0.000126342	0.0007374	0.471885
60561	RINT1	-0.999636	4.46913	-5.97479	1.21734e-05	0.000119245	2.86395
120227	CYP2R1	-0.999809	4.47226	-5.33436	4.62106e-05	0.000336937	1.50521
692312	PPAN-P2RY11	-0.99992	0.354076	-3.40502	0.00317819	0.00982833	-2.4768
1288	COL4A6	-1.00028	3.01113	-5.82748	1.64706e-05	0.000150038	2.66571
285961	SEPT7P9	-1.00061	3.31368	-4.4521	0.00031208	0.00150585	-0.329092
2054	STX2	-1.0011	5.46837	-4.84743	0.000131447	0.000760867	0.405408
79053	ALG8	-1.00121	5.67716	-5.08029	7.94916e-05	0.000511076	0.919423
79980	DSN1	-1.002	4.33105	-3.71057	0.00161446	0.0056662	-2.05615
1427	CRYGS	-1.00204	2.67888	-3.78323	0.00137376	0.00496971	-1.76773
130540	ALS2CR12	-1.00223	2.57423	-5.53436	3.0304e-05	0.000241743	2.06936
727924	LOC727924	-1.00273	2.44006	-5.25381	5.48402e-05	0.000383705	1.47435
285577	LINC01019	-1.00341	2.44647	-5.95452	1.26883e-05	0.000122818	2.95887
66037	BOLL	-1.00349	3.55299	-5.96274	1.24767e-05	0.000121489	2.91265
55769	ZNF83	-1.00435	7.3656	-4.27108	0.000465321	0.00205831	-0.712983
122258	SPACA7	-1.00696	0.991796	-4.99922	9.46467e-05	0.000584732	0.979379
488	ATP2A2	-1.00711	8.36505	-4.42285	0.000332845	0.00157982	-0.270954
9569	GTF2IRD1	-1.00723	5.68333	-5.42752	3.79433e-05	0.000287799	1.67099
399821	FLJ37035	-1.00777	1.76369	-6.58453	3.5897e-06	4.69698e-05	4.26615
9851	KIAA0753	-1.00912	5.10072	-6.02946	1.08889e-05	0.000109111	2.94295
55000	TUG1	-1.00997	7.60496	-6.03973	1.06637e-05	0.000107292	3.12791
10002	NR2E3	-1.01014	-0.53593	-4.18022	0.00056898	0.00243247	-0.692845
7094	TLN1	-1.01028	9.08192	-4.30015	0.000436358	0.00195574	-0.467752
7984	ARHGEF5	-1.0119	6.16161	-4.46667	0.000302226	0.00146778	-0.402161
9914	ATP2C2	-1.01201	3.53076	-5.89957	1.42004e-05	0.000133852	2.78251
131	ADH7	-1.01208	0.90193	-4.68661	0.000186581	0.00100274	0.301195
645840	TXNRD3NB	-1.01226	2.77935	-4.15564	0.00060084	0.00254651	-0.95078
148206	ZNF714	-1.01272	2.98778	-3.41917	0.00308029	0.00957987	-2.58196
9986	RCE1	-1.0132	4.62263	-6.44476	4.72859e-06	5.77546e-05	3.81928
374462	PTPRQ	-1.01381	3.54807	-6.68349	2.9582e-06	4.02906e-05	4.38096
10539	GLRX3	-1.01417	5.86698	-5.25141	5.51206e-05	0.000385393	1.29919
64132	XYLT2	-1.01421	6.00977	-4.14704	0.000612401	0.00258268	-1.12204
158158	RASEF	-1.01435	5.06998	-3.89069	0.00108192	0.00408871	-1.70711
55159	RFWD3	-1.01524	5.07362	-3.65832	0.00181308	0.00623187	-2.21977
26960	NBEA	-1.01616	5.09955	-5.48881	3.33467e-05	0.000260824	1.80152
59339	PLEKHA2	-1.01623	6.8396	-4.62224	0.000214789	0.00111513	0.00671189
731275	LINC01347	-1.01633	3.55674	-4.40364	0.000347237	0.00163113	-0.454684
2677	GGCX	-1.01655	6.20132	-4.53543	0.000259832	0.00130082	-0.24686
9734	HDAC9	-1.01686	5.40045	-4.30303	0.000433588	0.00194422	-0.798077
170425	LINC00858	-1.01693	1.45248	-4.98065	9.8517e-05	0.000602814	0.918386
79827	CLMP	-1.01727	3.97252	-3.86316	0.00115018	0.00429785	-1.6872
353116	RILPL1	-1.01736	5.39487	-5.12372	7.24157e-05	0.000475349	1.00916
100288069	LOC100288069	-1.01872	3.58877	-4.62211	0.000214851	0.00111513	0.0253527
1497	CTNS	-1.01879	5.69509	-5.18728	6.32038e-05	0.000428338	1.15275
55181	SMG8	-1.01911	4.47392	-4.35124	0.000389789	0.00178912	-0.650111
23560	GTPBP4	-1.01969	6.0368	-5.70906	2.1044e-05	0.000181912	2.28917
7587	ZNF37A	-1.02045	4.83164	-6.29368	6.388e-06	7.22697e-05	3.49921
57460	PPM1H	-1.02151	5.90655	-4.20871	0.000534185	0.0023058	-0.99168
283489	CHAMP1	-1.02169	4.46721	-6.2211	7.3891e-06	8.12552e-05	3.37386
9988	DMTF1	-1.02195	6.28803	-4.98384	9.78398e-05	0.000600492	0.746883
90990	KIFC2	-1.02373	5.38921	-3.4211	0.0030672	0.00955277	-2.74355
84847	LINC00525	-1.02387	-1.68766	-4.50867	0.000275561	0.00136529	0.121617
6732	SRPK1	-1.02389	5.93615	-4.99597	9.53126e-05	0.000587736	0.747546
64417	C5orf28	-1.02431	4.5227	-6.5369	3.94197e-06	5.02729e-05	4.0122
6447	SCG5	-1.02483	2.68203	-3.54531	0.00232979	0.00768123	-2.28945
84057	MND1	-1.02512	2.32741	-3.45586	0.00284022	0.00898837	-2.46692
503497	MS4A13	-1.02594	1.8066	-4.8697	0.000125246	0.00073144	0.6636
100268168	LOC100268168	-1.02751	1.66843	-3.82386	0.00125515	0.00462065	-1.63657
100131626	LOC100131626	-1.02752	0.46636	-3.39237	0.00326824	0.010053	-2.51307
80759	KHDC1	-1.02816	2.94421	-5.08836	7.81244e-05	0.000503896	1.09085
11194	ABCB8	-1.02862	5.63264	-5.16298	6.65752e-05	0.000445802	1.09806
84912	SLC35B4	-1.02939	5.21415	-4.03409	0.000786786	0.00317039	-1.39327
56624	ASAH2	-1.02951	1.4371	-4.66634	0.000195032	0.00103609	0.231409
64078	SLC28A3	-1.02961	2.32755	-4.37888	0.000366722	0.00170754	-0.435045
10745	PHTF1	-1.03168	5.3005	-5.00003	9.44822e-05	0.000584083	0.739629
55176	SEC61A2	-1.03198	5.24968	-3.73706	0.00152217	0.00540215	-2.0508
170384	FUT11	-1.0321	4.61045	-6.20815	7.584e-06	8.28419e-05	3.33709
2618	GART	-1.03243	6.14626	-5.07532	8.03447e-05	0.000514835	0.934978
100288077	WTAPP1	-1.03266	-0.203592	-4.72502	0.000171576	0.000940222	0.469678
114786	XKR4	-1.03309	3.99177	-4.06314	0.000737648	0.00300943	-1.24648
645455	CEP170P1	-1.03389	3.57215	-4.35059	0.000390353	0.00179125	-0.573336
169714	QSOX2	-1.03394	5.37211	-4.52825	0.000263957	0.00131811	-0.298914
134637	ADAT2	-1.03422	4.13908	-3.52488	0.00243773	0.0079649	-2.4459
388199	PRR25	-1.03469	1.2016	-3.85198	0.00117912	0.00438566	-1.55511
81928	CABLES2	-1.03527	3.07714	-3.52171	0.0024549	0.00800238	-2.36493
162655	ZNF519	-1.03629	2.20464	-3.66535	0.00178502	0.0061505	-2.00474
54801	HAUS6	-1.03641	5.15795	-4.37755	0.000367802	0.00171054	-0.630102
54621	VSIG10	-1.03641	5.24223	-5.30575	4.91036e-05	0.000352999	1.40471
57136	APMAP	-1.03655	7.71894	-5.85002	1.57233e-05	0.000145116	2.7444
81844	TRIM56	-1.03672	4.66219	-4.15025	0.000608061	0.00257101	-1.11006
728936	#N/A	-1.03696	7.6696	-6.08547	9.71749e-06	0.000100185	3.2287
636	BICD1	-1.0375	5.66245	-7.48385	6.49526e-07	1.24821e-05	5.831
1557	CYP2C19	-1.03754	3.05059	-5.24157	5.62889e-05	0.000391749	1.4162
401149	LINC01061	-1.03762	3.26374	-3.58705	0.00212384	0.00711084	-2.23527
675	BRCA2	-1.0378	3.71465	-4.017	0.000817218	0.0032722	-1.32404
553103	LOC553103	-1.03821	5.57129	-4.16671	0.000586271	0.00249553	-1.09843
100132707	PAXIP1-AS2	-1.03833	1.11175	-4.02075	0.00081043	0.003249	-1.17848
1767	DNAH5	-1.03887	4.08961	-3.83734	0.0012181	0.00450367	-1.75491
9015	TAF1A	-1.03916	2.83348	-3.85259	0.00117752	0.00438252	-1.62362
23400	ATP13A2	-1.0397	6.26355	-3.9801	0.000886995	0.00348761	-1.47231
55672	NBPF1	-1.04036	7.32036	-7.15694	1.19394e-06	1.98551e-05	5.33287
89782	LMLN	-1.04067	5.10412	-4.20765	0.000535448	0.00231024	-1.00559
10879	SMR3B	-1.04142	0.60811	-4.15149	0.000606392	0.00256505	-0.859737
81614	NIPA2	-1.04244	6.16365	-3.97694	0.000893246	0.00350516	-1.48768
79027	ZNF655	-1.04312	6.36283	-5.09851	7.64411e-05	0.000495643	1.00347
374491	TPTE2P6	-1.04369	1.56757	-4.18726	0.000560175	0.00240372	-0.830492
7003	TEAD1	-1.04379	6.65802	-6.69123	2.91394e-06	3.98259e-05	4.35952
92255	LMBRD2	-1.04405	3.52849	-4.07522	0.000718136	0.0029396	-1.17967
54566	EPB41L4B	-1.04438	2.97459	-3.74874	0.00148319	0.00528672	-1.86097
219902	TMEM136	-1.04495	4.46043	-4.44439	0.000317424	0.00152557	-0.442647
80856	KIAA1715	-1.04507	5.49715	-4.49824	0.000281957	0.00138823	-0.364678
404744	NPSR1-AS1	-1.04521	3.89489	-7.00844	1.58179e-06	2.43467e-05	4.99497
66000	TMEM108	-1.04638	3.83601	-4.90258	0.000116631	0.000693292	0.621097
81	ACTN4	-1.04663	9.24118	-5.4359	3.72784e-05	0.000283668	2.01552
66035	SLC2A11	-1.0469	4.67145	-3.43037	0.00300499	0.00941126	-2.6965
57482	KIAA1211	-1.04715	2.85962	-5.17972	6.42334e-05	0.00043367	1.29375
57231	SNX14	-1.04861	6.85829	-7.49588	6.35306e-07	1.23051e-05	5.93587
64718	UNKL	-1.04925	5.0864	-4.70261	0.000180173	0.000975896	0.0909254
83851	SYT16	-1.04985	2.25533	-4.29716	0.00043925	0.00196589	-0.612774
51427	ZNF107	-1.05057	4.16978	-3.72614	0.00155955	0.00550739	-2.00741
7007	TECTA	-1.05063	2.42061	-5.21357	5.97536e-05	0.000410911	1.38835
51000	SLC35B3	-1.05163	5.59923	-5.68437	2.21522e-05	0.000188668	2.21677
23139	MAST2	-1.05167	6.06282	-5.01724	9.10413e-05	0.000567032	0.802135
164781	DAW1	-1.05174	1.14032	-3.71664	0.00159281	0.00560423	-1.84958
55144	LRRC8D	-1.05249	5.65699	-3.89175	0.00107938	0.00408146	-1.70569
728262	FAM157A	-1.05264	4.47115	-5.78572	1.79536e-05	0.000160203	2.46752
55370	PPP4R1L	-1.05316	4.16575	-4.41757	0.00033674	0.00159172	-0.476789
6309	SC5D	-1.05322	5.29848	-4.69564	0.000182937	0.000987328	0.0711576
6870	TACR3	-1.05348	3.60562	-5.62825	2.4899e-05	0.000206773	2.20558
64779	MTHFSD	-1.05412	4.73715	-7.49189	6.3999e-07	1.23593e-05	5.8612
222545	GPRC6A	-1.05414	1.74848	-4.79383	0.00014769	0.000835119	0.499598
7514	XPO1	-1.05429	7.52711	-5.28725	5.10728e-05	0.000363695	1.53005
995	CDC25C	-1.05523	3.03918	-4.05485	0.000751345	0.0030539	-1.18947
341883	LRRC9	-1.05538	3.13415	-5.50322	3.23518e-05	0.000254723	1.97249
54680	ZNHIT6	-1.05583	5.29431	-5.06266	8.25615e-05	0.000525099	0.876434
10874	NMU	-1.057	2.28449	-3.73682	0.00152299	0.0054031	-1.85114
4589	MUC7	-1.05736	1.12379	-5.43326	3.74865e-05	0.000284811	1.9084
27165	GLS2	-1.05825	2.35697	-4.35415	0.000387295	0.00178096	-0.490938
375690	WASH5P	-1.05836	6.49668	-4.44276	0.000318564	0.0015276	-0.425156
339674	LINC00634	-1.05862	-0.26759	-5.04141	8.64231e-05	0.000544896	1.16423
100131827	ZNF717	-1.05902	3.88686	-3.6173	0.00198594	0.00672828	-2.2205
1315	COPB1	-1.05943	7.43274	-5.40461	3.9824e-05	0.000298642	1.77246
9777	TM9SF4	-1.06005	7.13147	-5.93897	1.30987e-05	0.000126107	2.87182
642517	AGAP9	-1.06035	6.24766	-5.11393	7.39536e-05	0.000483346	1.02704
8871	SYNJ2	-1.0611	4.91803	-3.61832	0.00198147	0.00671547	-2.30104
374654	KIF7	-1.06126	3.58332	-4.58233	0.000234419	0.00119958	-0.0619512
284252	KCTD1	-1.06268	4.87908	-6.08572	9.7125e-06	0.000100185	3.0685
344787	ZNF860	-1.06389	2.45193	-4.62274	0.000214557	0.00111479	0.0975519
3077	HFE	-1.06424	3.89284	-3.7829	0.00137477	0.00497156	-1.85703
80758	PRR7	-1.06447	3.62436	-3.61229	0.00200817	0.00679293	-2.20834
54732	TMED9	-1.06467	8.42594	-3.52158	0.00245558	0.00800324	-2.24751
25807	RHBDD3	-1.06477	5.0322	-4.6994	0.000181441	0.000980332	0.0857569
6502	SKP2	-1.06481	3.68836	-4.33231	0.000406422	0.00184857	-0.623369
10517	FBXW10	-1.065	2.53475	-5.86535	1.52349e-05	0.000141338	2.76929
26263	FBXO22	-1.06542	4.29613	-5.33018	4.6622e-05	0.000339384	1.51042
100128590	SLC8A1-AS1	-1.06555	3.4595	-5.25799	5.43537e-05	0.00038098	1.42412
730051	ZNF814	-1.06599	4.64825	-5.65823	2.33908e-05	0.000196828	2.18524
135152	B3GAT2	-1.0663	2.77927	-5.701	2.13995e-05	0.00018387	2.41244
7274	TTPA	-1.06641	0.544815	-4.00866	0.000832489	0.00332049	-1.17047
7706	TRIM25	-1.06702	6.21746	-4.8754	0.000123707	0.000724825	0.503498
1136	CHRNA3	-1.06724	1.59627	-5.6995	2.14663e-05	0.000184104	2.45442
23765	IL17RA	-1.06755	5.84172	-4.90749	0.000115398	0.000687416	0.548627
10618	TGOLN2	-1.06831	8.8806	-4.89175	0.0001194	0.000705581	0.809662
280664	WFDC10B	-1.06853	1.87428	-5.38537	4.1477e-05	0.000308915	1.77771
9816	URB2	-1.06958	4.01079	-3.60718	0.00203107	0.0068587	-2.25404
57583	TMEM181	-1.06991	5.91893	-4.66691	0.000194791	0.00103509	0.0237062
317761	C14orf39	-1.07028	1.57223	-5.28115	5.17395e-05	0.000367169	1.56433
100507632	LINC00968	-1.07054	1.0658	-5.61448	2.56253e-05	0.000211819	2.29616
9097	USP14	-1.07082	6.24664	-6.97726	1.67868e-06	2.54589e-05	4.88882
51306	FAM13B	-1.07125	4.73256	-4.06102	0.000741135	0.00301864	-1.31272
10616	RBCK1	-1.07259	7.58199	-4.65822	0.000198526	0.00104936	0.165091
399753	#N/A	-1.07265	5.33796	-5.27877	5.20024e-05	0.00036871	1.34549
54879	ST7L	-1.07269	5.26933	-4.30592	0.00043083	0.00193583	-0.791064
221937	FOXK1	-1.07346	5.77009	-6.07693	9.88736e-06	0.000101722	3.0457
28982	FLVCR1	-1.07346	4.17082	-3.90782	0.00104152	0.00395887	-1.60662
10650	SLMO1	-1.07465	3.07483	-5.05774	8.34395e-05	0.000529484	1.01639
283755	HERC2P3	-1.07502	6.3412	-3.55639	0.00227328	0.00752776	-2.39887
255520	ELMOD2	-1.07536	5.65319	-3.99129	0.000865234	0.00342382	-1.48539
284001	CCDC57	-1.07639	6.09823	-6.96591	1.71546e-06	2.5857e-05	4.85613
653645	TBC1D3P1-DHX40P1	-1.07702	5.18704	-5.57502	2.78291e-05	0.000225666	1.98361
7579	ZSCAN20	-1.07708	2.26162	-6.74762	2.61143e-06	3.6349e-05	4.57453
64855	FAM129B	-1.07721	8.09474	-3.42707	0.00302698	0.00945286	-2.48903
79183	TTPAL	-1.07738	4.48545	-5.20142	6.1323e-05	0.00041877	1.21687
117155	CATSPER2	-1.07768	4.92668	-5.29716	5.0008e-05	0.000357538	1.39597
7922	SLC39A7	-1.07777	7.88243	-4.14934	0.00060928	0.00257394	-0.92634
284443	ZNF493	-1.07781	3.79073	-4.30322	0.000433401	0.00194382	-0.696575
285407	ALG1L9P	-1.07931	2.22909	-6.1102	9.24232e-06	9.61155e-05	3.28925
9586	CREB5	-1.07952	6.23128	-3.65187	0.00183924	0.00630854	-2.1995
64900	LPIN3	-1.07978	6.22981	-5.25574	5.46153e-05	0.000382541	1.33315
158257	MIRLET7DHG	-1.08	2.95571	-3.92991	0.000991618	0.00381197	-1.46039
57657	HCN3	-1.08049	3.56871	-3.67106	0.00176253	0.00608687	-2.07484
1798	DPAGT1	-1.08098	5.85533	-4.57144	0.000240085	0.00122221	-0.190777
29057	FAM156A	-1.0817	6.43507	-5.86985	1.50946e-05	0.000140378	2.65942
1479	CSTF3	-1.08215	3.72631	-5.37029	4.28219e-05	0.000317727	1.64521
2135	EXTL2	-1.08267	4.75935	-5.12642	7.1998e-05	0.000473502	1.03493
283726	SAXO2	-1.08271	0.806828	-4.44343	0.00031809	0.0015265	-0.228263
145858	C15orf32	-1.0829	0.502724	-4.78216	0.000151486	0.000851464	0.535835
441666	LOC441666	-1.08294	2.74939	-4.76042	0.000158832	0.000880212	0.385637
340811	AKR1C8P	-1.08407	1.3652	-5.51957	3.12592e-05	0.000247752	2.08205
171423	PDIA3P1	-1.08417	7.99343	-3.37951	0.00336238	0.0102854	-2.60312
10683	DLL3	-1.08428	-0.0490471	-3.42214	0.00306019	0.00953246	-2.40357
80174	DBF4B	-1.08458	3.92608	-3.82162	0.00126141	0.00463734	-1.77466
114803	MYSM1	-1.08492	5.28028	-4.65805	0.000198603	0.00104936	-0.0115851
84464	SLX4	-1.08642	3.98377	-7.01649	1.55775e-06	2.40331e-05	5.00372
56052	ALG1	-1.08644	4.67724	-4.98061	9.85251e-05	0.000602814	0.722231
5936	RBM4	-1.08689	2.3727	-6.31369	6.1374e-06	7.00693e-05	3.70048
9334	B4GALT5	-1.08706	7.51797	-3.98329	0.000880749	0.00346929	-1.33314
651746	ANKRD33B	-1.08715	5.66561	-3.58057	0.00215456	0.00719039	-2.3909
79829	NAA40	-1.08728	5.24472	-7.96609	2.71601e-07	6.17389e-06	6.72298
56913	C1GALT1	-1.08834	6.15534	-5.47149	3.45844e-05	0.000268071	1.79175
9866	TRIM66	-1.08848	4.27839	-5.18839	6.30539e-05	0.000427765	1.20545
84928	TMEM209	-1.08983	4.97141	-5.47486	3.434e-05	0.000266787	1.77631
203102	ADAM32	-1.09017	4.00015	-3.45695	0.00283341	0.00896973	-2.58104
93273	LEMD1	-1.09031	2.0438	-5.78327	1.80447e-05	0.000160798	2.61584
79628	SH3TC2	-1.091	3.48047	-4.67335	0.000192069	0.00102451	0.146747
729665	CCDC175	-1.09117	2.587	-6.25033	6.96771e-06	7.74892e-05	3.56257
56889	TM9SF3	-1.09138	8.42035	-5.72682	2.02827e-05	0.000176206	2.55402
84539	MCHR2	-1.09182	2.34407	-4.96842	0.000101153	0.000616206	0.859643
1763	DNA2	-1.09293	4.04503	-3.75765	0.00145411	0.00520196	-1.92657
90060	CCDC120	-1.093	4.22092	-4.00405	0.00084105	0.00334446	-1.39815
23251	KIAA1024	-1.09304	0.95774	-4.31824	0.000419258	0.00189423	-0.513243
155400	NSUN5P1	-1.09335	4.99863	-4.67293	0.000192243	0.00102516	0.0287237
154807	VKORC1L1	-1.09348	4.45602	-6.22318	7.35816e-06	8.09604e-05	3.379
11056	DDX52	-1.09467	5.29544	-7.69926	4.38322e-07	9.21697e-06	6.23102
55744	COA1	-1.09606	5.6383	-8.51413	1.04618e-07	2.91355e-06	7.70494
55705	IPO9	-1.09614	6.51074	-5.04314	8.61015e-05	0.000543042	0.896641
89845	ABCC10	-1.09618	5.2333	-5.41532	3.89332e-05	0.00029298	1.64088
85465	EPT1	-1.09638	5.77885	-4.25052	0.000486972	0.00213485	-0.905502
57724	EPG5	-1.09671	5.77067	-5.1173	7.34198e-05	0.000481136	1.00367
1213	CLTC	-1.09681	8.82411	-4.8758	0.000123602	0.000724425	0.769337
9081	PRY	-1.09757	-2.24348	-3.62979	0.00193167	0.00657163	-1.78885
23353	SUN1	-1.09798	5.27475	-4.58253	0.000234314	0.00119936	-0.17833
821	CANX	-1.09836	10.3751	-3.59306	0.00209569	0.00704301	-1.89049
220064	ORAOV1	-1.10054	4.74092	-6.85448	2.12418e-06	3.08116e-05	4.63114
100129480	MKRN2OS	-1.10108	-0.33604	-4.58474	0.000233184	0.00119481	0.175591
89837	ULK4P3	-1.10235	3.28032	-5.36738	4.30868e-05	0.00031921	1.67228
152404	IGSF11	-1.1025	4.1238	-6.91714	1.88326e-06	2.79572e-05	4.79851
95681	CEP41	-1.10348	3.61	-5.0175	9.09891e-05	0.00056695	0.890862
10690	FUT9	-1.10501	2.42869	-4.28463	0.000451585	0.00200841	-0.647786
22993	HMGXB3	-1.10574	6.58206	-5.88994	1.44842e-05	0.000135655	2.71511
80018	NAA25	-1.1061	5.30007	-6.37393	5.44264e-06	6.40848e-05	3.64828
374860	ANKRD30B	-1.10626	2.6323	-3.91478	0.00102552	0.00391579	-1.4753
9600	PITPNM1	-1.10679	6.36986	-5.69833	2.15185e-05	0.000184471	2.29234
51665	ASB1	-1.10847	4.869	-5.29019	5.07542e-05	0.000362083	1.3838
283461	C12orf40	-1.10896	2.80734	-5.91494	1.37596e-05	0.00013074	2.85978
646643	SBK2	-1.10899	-0.327206	-3.88312	0.00110027	0.00414313	-1.36902
100874188	LINC00571	-1.11006	2.5532	-5.63508	2.45469e-05	0.000204454	2.28408
9557	CHD1L	-1.11011	5.77526	-5.25457	5.47514e-05	0.000383264	1.30173
6560	SLC12A4	-1.11034	6.99285	-5.99404	1.17042e-05	0.00011557	2.97264
79315	OR7E91P	-1.11109	-1.26158	-3.52771	0.00242249	0.007923	-2.04678
9538	EI24	-1.1124	7.03165	-5.01423	9.16338e-05	0.000570063	0.886877
100652759	PRICKLE2-AS1	-1.11311	0.379796	-4.34644	0.000393943	0.00180266	-0.412753
6566	SLC16A1	-1.11344	7.25057	-4.00818	0.000833375	0.00332335	-1.3074
25827	FBXL2	-1.11462	4.6324	-5.83202	1.63173e-05	0.000148987	2.5534
100507297	TMEM44-AS1	-1.11506	2.53467	-3.72534	0.00156234	0.00551578	-1.88762
348980	HCN1	-1.11726	4.22969	-5.92196	1.35632e-05	0.000129311	2.7727
89838	ULK4P1	-1.11836	2.40817	-5.05732	8.3514e-05	0.000529785	1.05044
7407	VARS	-1.11868	6.91007	-5.30297	4.93948e-05	0.000354444	1.50019
10558	SPTLC1	-1.11957	6.37794	-5.07376	8.06152e-05	0.000515895	0.950935
342125	TMC3	-1.11963	0.89878	-4.14224	0.000618954	0.00260584	-0.898672
6674	SPAG1	-1.11981	5.00654	-5.90709	1.39831e-05	0.000132455	2.69079
53838	C11orf24	-1.1206	5.68616	-5.00026	9.44349e-05	0.000584057	0.745083
115123	MARCH3	-1.12109	4.15496	-4.2977	0.000438721	0.00196454	-0.741382
100874054	FALEC	-1.12188	-1.41744	-3.86949	0.00113411	0.00424751	-1.29137
7746	ZSCAN9	-1.12273	4.49801	-7.35024	8.31552e-07	1.50107e-05	5.60765
57558	USP35	-1.12484	4.35627	-4.16929	0.000582936	0.00248294	-1.04382
3981	LIG4	-1.12667	4.28894	-6.68612	2.94306e-06	4.01123e-05	4.3287
9697	TRAM2	-1.127	1.3777	-4.11064	0.00066387	0.0027577	-0.992213
54928	IMPAD1	-1.12714	7.09745	-3.81181	0.00128922	0.00472482	-1.75798
7064	THOP1	-1.12722	5.53911	-4.40978	0.000342568	0.00161499	-0.559863
100507053	LOC100507053	-1.12781	3.92686	-6.36235	5.56958e-06	6.53054e-05	3.70596
100133315	LOC100133315	-1.12783	4.04948	-5.72846	2.02137e-05	0.000175896	2.38129
644838	LOC644838	-1.12819	2.48784	-4.71848	0.000174039	0.000950535	0.306497
10785	WDR4	-1.12828	4.734	-3.99706	0.000854217	0.00339063	-1.45459
11128	POLR3A	-1.12854	5.25782	-10.2265	6.71651e-09	3.40858e-07	10.5201
10592	SMC2	-1.12907	4.78675	-3.97889	0.000889387	0.00349212	-1.49812
84188	FAR1	-1.12907	6.20616	-9.13757	3.69974e-08	1.29524e-06	8.79738
10613	ERLIN1	-1.13086	6.22577	-4.86997	0.000125173	0.00073144	0.492259
50807	ASAP1	-1.13121	6.75391	-3.77779	0.00139047	0.00501724	-1.87062
51768	TM7SF3	-1.13142	7.60539	-4.74671	0.000163649	0.000903843	0.362036
728040	LOC728040	-1.13144	-1.47512	-4.04097	0.000774865	0.00313006	-0.912392
9397	NMT2	-1.13178	5.17241	-5.39828	4.03605e-05	0.000302089	1.60544
118611	C10orf90	-1.13191	2.70492	-5.73829	1.98059e-05	0.000173115	2.49482
11200	CHEK2	-1.13256	4.27652	-4.01151	0.000827245	0.00330293	-1.38659
731	C8A	-1.1329	-1.15046	-3.66664	0.0017799	0.00613714	-1.75424
542767	C1QTNF9B-AS1	-1.13329	-2.17528	-3.80543	0.00130763	0.00477448	-1.40744
131544	CRYBG3	-1.13338	4.33896	-3.69785	0.00166071	0.00578305	-2.08482
54503	ZDHHC13	-1.13363	5.19173	-8.06879	2.26466e-07	5.38099e-06	6.91043
123606	NIPA1	-1.13544	5.4558	-4.29743	0.00043899	0.0019653	-0.810218
57473	ZNF512B	-1.13631	5.82339	-4.92075	0.000112132	0.00067163	0.576815
2629	GBA	-1.13662	4.76897	-4.56887	0.000241441	0.0012272	-0.189359
284688	LINC01142	-1.13692	0.915202	-5.03444	8.773e-05	0.000551927	1.05996
154214	RNF217	-1.13704	4.08127	-4.43629	0.000323132	0.00154299	-0.427759
100129654	TCF24	-1.13706	1.62508	-6.07192	9.98841e-06	0.00010228	3.23
6505	SLC1A1	-1.13776	3.3915	-3.4094	0.00314756	0.00975148	-2.6317
6675	UAP1	-1.13803	6.16946	-3.73269	0.00153704	0.00544408	-2.02687
9191	DEDD	-1.13833	2.55194	-5.35249	4.44674e-05	0.000327339	1.68171
25921	ZDHHC5	-1.13866	7.42066	-7.52377	6.03581e-07	1.17602e-05	6.03825
5820	PVT1	-1.139	5.90176	-4.94066	0.000107405	0.000648858	0.624543
23230	VPS13A	-1.13957	6.64055	-4.15983	0.00059528	0.00252676	-1.03755
259232	NALCN	-1.14066	4.16654	-5.0769	8.00714e-05	0.000513787	0.972821
140707	BRI3BP	-1.14117	2.8668	-4.37722	0.000368073	0.00171059	-0.465543
144920	LINC00343	-1.14239	1.07218	-6.02269	1.10401e-05	0.000110394	3.14962
245934	DEFB121	-1.14348	-2.19673	-4.50184	0.000279734	0.0013797	0.118027
23463	ICMT	-1.144	6.7937	-5.49669	3.27987e-05	0.000257358	1.90403
100852410	ZRANB2-AS2	-1.1454	3.00062	-5.93088	1.33174e-05	0.000127774	2.88242
1760	DMPK	-1.14568	5.97205	-6.47444	4.4588e-06	5.53117e-05	3.87011
4293	MAP3K9	-1.14584	2.98301	-5.37923	4.20201e-05	0.000312816	1.71647
26046	LTN1	-1.14605	5.57708	-6.84915	2.14607e-06	3.09917e-05	4.60323
197320	ZNF778	-1.14635	2.58263	-5.31939	4.77017e-05	0.000344815	1.60917
9783	RIMS3	-1.14664	3.18323	-4.17143	0.000580172	0.00247224	-0.941039
10166	SLC25A15	-1.14781	-0.204086	-5.03827	8.70086e-05	0.000548059	1.15142
121260	SLC15A4	-1.14812	7.03865	-6.54095	3.91063e-06	5.01665e-05	4.09513
119016	AGAP4	-1.14863	6.09858	-5.95887	1.25759e-05	0.00012205	2.81855
9123	SLC16A3	-1.14983	8.66172	-3.40108	0.00320599	0.0098956	-2.48309
391253	SPINT4	-1.14995	-2.21934	-4.98773	9.70228e-05	0.000596596	1.17369
5198	PFAS	-1.15193	5.17973	-4.0431	0.000771211	0.00311658	-1.37257
5834	PYGB	-1.15197	5.8213	-6.05143	1.0413e-05	0.000105577	2.99498
5116	PCNT	-1.15275	5.62869	-5.09214	7.74935e-05	0.000500814	0.943841
143	PARP4	-1.1535	7.00121	-6.20836	7.58079e-06	8.28419e-05	3.41615
57484	RNF150	-1.15373	3.77709	-5.47816	3.41025e-05	0.000265783	1.87225
667	DST	-1.154	7.88669	-6.17835	8.05325e-06	8.69043e-05	3.44057
283768	GOLGA8G	-1.15416	2.9588	-3.47864	0.00270062	0.00861741	-2.45101
152225	LOC152225	-1.15513	1.66841	-5.1449	6.92038e-05	0.000458867	1.26696
9829	DNAJC6	-1.15609	4.18728	-4.39858	0.000351134	0.00164707	-0.520752
100507299	SMC5-AS1	-1.15655	1.33459	-5.60567	2.6101e-05	0.000214937	2.26593
100874058	COX10-AS1	-1.15699	3.3889	-4.907	0.00011552	0.000687939	0.6664
5638	PRRG1	-1.15748	5.28725	-6.11522	9.14893e-06	9.55114e-05	3.11725
440224	CXADRP3	-1.15817	0.0886095	-3.49481	0.0026056	0.00837052	-2.25929
5584	PRKCI	-1.15854	5.9553	-6.51998	4.07557e-06	5.15416e-05	3.96112
55720	TSR1	-1.15857	5.28158	-4.91806	0.000112786	0.000675137	0.560442
100132916	FAM159B	-1.15925	1.59966	-4.9948	9.55531e-05	0.000588664	0.943689
222662	LHFPL5	-1.15965	0.994706	-6.94748	1.77697e-06	2.66613e-05	5.00902
166752	FREM3	-1.15991	3.04815	-6.54331	3.8925e-06	5.00552e-05	4.13249
10973	ASCC3	-1.1603	6.18885	-5.90056	1.41717e-05	0.000133685	2.70324
149998	LIPI	-1.16045	2.76848	-6.8827	2.01192e-06	2.94442e-05	4.81994
340441	POTEA	-1.16102	2.48257	-5.53691	3.01425e-05	0.00024065	2.07885
100128788	SRRM2-AS1	-1.16108	1.72319	-4.97385	9.99729e-05	0.000610341	0.893721
144448	TSPAN19	-1.16262	-0.709761	-4.14404	0.000616478	0.0025982	-0.753528
160492	LMNTD1	-1.16369	3.61301	-7.18629	1.12976e-06	1.8997e-05	5.35995
100048912	CDKN2B-AS1	-1.16443	2.32512	-3.42029	0.0030727	0.00956686	-2.54397
8394	PIP5K1A	-1.16498	6.40595	-6.80322	2.34492e-06	3.322e-05	4.55934
91749	KIAA1919	-1.16526	3.54898	-4.4711	0.0002993	0.00145609	-0.304891
10888	GPR83	-1.16553	1.20857	-6.44633	4.71384e-06	5.76822e-05	4.00817
85440	DOCK7	-1.16593	5.93768	-7.86236	3.26776e-07	7.22411e-06	6.5471
22877	MLXIP	-1.16744	5.69751	-5.4258	3.80815e-05	0.000288438	1.6678
11190	CEP250	-1.1678	5.87979	-6.48397	4.37561e-06	5.45978e-05	3.88431
124149	ANKRD26P1	-1.16804	2.73868	-5.83682	1.61566e-05	0.00014814	2.70004
57221	ARFGEF3	-1.16887	4.89731	-3.7204	0.00157956	0.00556559	-2.07556
56951	C5orf15	-1.16945	7.70757	-4.63325	0.000209676	0.00109551	0.123443
100128787	LINC01349	-1.17084	1.11277	-6.55518	3.80274e-06	4.90943e-05	4.23045
5829	PXN	-1.17181	6.55104	-4.68016	0.000189231	0.00101267	0.104654
54822	TRPM7	-1.17204	6.43907	-7.64742	4.81563e-07	9.84173e-06	6.18337
79738	BBS10	-1.17207	4.42711	-5.7318	2.0074e-05	0.000174913	2.35714
83394	PITPNM3	-1.17225	3.22372	-4.99509	9.54948e-05	0.000588664	0.870303
84280	BTBD10	-1.17234	5.65836	-6.91494	1.89121e-06	2.80327e-05	4.73472
200312	RNF215	-1.17247	5.23994	-4.00261	0.000843757	0.00335385	-1.46353
5407	PNLIPRP1	-1.1727	-0.959114	-3.63147	0.00192446	0.00655163	-1.84991
26266	SLC13A4	-1.17417	1.74315	-4.41213	0.000340801	0.00160782	-0.340068
22891	ZNF365	-1.17567	4.11894	-5.23319	5.73038e-05	0.000396983	1.31615
65985	AACS	-1.17637	5.26701	-5.65574	2.35121e-05	0.000197763	2.15402
338657	CCDC84	-1.17712	5.46864	-5.01163	9.21483e-05	0.000572252	0.765137
259239	WFDC11	-1.17771	1.68274	-4.21592	0.000525724	0.00227628	-0.771438
137735	ABRA	-1.17918	-1.35996	-4.28082	0.000455403	0.00202218	-0.392519
347744	C6orf52	-1.17926	1.36073	-5.3213	4.75086e-05	0.00034394	1.65859
25961	NUDT13	-1.1805	3.55837	-5.13236	7.10882e-05	0.000468514	1.1447
126549	ANKLE1	-1.18061	0.634884	-4.16984	0.000582217	0.00248042	-0.821045
55298	RNF121	-1.18079	5.91273	-5.21173	5.99884e-05	0.000412236	1.21582
100507032	TMCC1-AS1	-1.18117	2.69854	-3.905	0.00104806	0.00397986	-1.50038
1504	CTRB1	-1.18136	-0.469557	-3.93469	0.000981139	0.00377909	-1.24036
25	ABL1	-1.18162	7.23643	-4.81874	0.000139902	0.000798509	0.481035
54629	FAM63B	-1.18163	4.52533	-4.96183	0.000102603	0.000623492	0.692022
7779	SLC30A1	-1.18168	4.75233	-3.99391	0.000860208	0.00340747	-1.46275
25841	ABTB2	-1.18285	5.82385	-4.29624	0.000440145	0.00196912	-0.801976
30001	ERO1L	-1.18349	6.98826	-5.86808	1.51497e-05	0.000140748	2.70938
9406	ZRANB2	-1.18447	4.73796	-5.08214	7.91755e-05	0.000509504	0.939869
10371	SEMA3A	-1.18457	4.79986	-4.438	0.000321918	0.00153977	-0.480805
285375	LINC00620	-1.18556	0.306243	-6.50651	4.18524e-06	5.26911e-05	4.17705
160418	TMTC3	-1.18559	5.62998	-5.47561	3.42857e-05	0.000266787	1.77259
57106	NAT14	-1.18606	4.44119	-3.97264	0.000901816	0.00353174	-1.48677
91687	CENPL	-1.1874	3.2782	-4.557	0.000247815	0.00125188	-0.0948771
3953	LEPR	-1.18823	5.22529	-4.82105	0.000139201	0.000795204	0.348307
9654	TTLL4	-1.18889	5.11582	-5.21454	5.96292e-05	0.000410342	1.21005
728609	SDHAP3	-1.18958	7.21882	-3.53513	0.00238294	0.00782233	-2.35164
339105	PRSS53	-1.1897	3.86125	-4.70116	0.000180744	0.000977636	0.17665
8993	PGLYRP1	-1.18974	-1.36403	-3.62213	0.00196478	0.00666579	-1.83439
57585	CRAMP1L	-1.19022	5.41049	-4.76175	0.000158372	0.000879039	0.216616
23310	NCAPD3	-1.19039	4.70969	-3.56366	0.00223691	0.00742653	-2.40846
4343	MOV10	-1.19091	6.49258	-7.38996	7.7247e-07	1.42439e-05	5.70367
2742	GLRA2	-1.19176	2.57424	-8.66355	8.11919e-08	2.41242e-06	8.10155
378950	RBMY1E	-1.19196	1.40291	-4.49261	0.000285465	0.00140023	-0.149619
374887	YJEFN3	-1.19224	1.39699	-3.81038	0.00129333	0.00473608	-1.65548
2492	FSHR	-1.19232	2.53329	-7.13599	1.24205e-06	2.04303e-05	5.32197
64834	ELOVL1	-1.19334	7.31059	-5.89199	1.44233e-05	0.000135214	2.79166
2232	FDXR	-1.19356	4.7303	-4.79152	0.000148432	0.000837941	0.304083
255061	TAC4	-1.1936	1.44757	-4.07161	0.000723914	0.00296017	-1.08137
57720	GPR107	-1.19391	7.33456	-5.3789	4.20486e-05	0.000312816	1.70728
5029	P2RY2	-1.19656	2.35701	-3.74304	0.00150209	0.00534344	-1.84054
10748	KLRAP1	-1.19801	2.05055	-4.23236	0.000506943	0.00221056	-0.748291
134430	WDR36	-1.19805	5.47251	-4.76247	0.000158124	0.00087827	0.218591
90102	PHLDB2	-1.19875	7.15506	-4.65793	0.000198652	0.00104936	0.118974
286184	LINC01289	-1.19928	1.41163	-6.75177	2.59047e-06	3.60828e-05	4.60943
1663	DDX11	-1.19939	5.89344	-4.30371	0.000432934	0.00194306	-0.781705
10599	SLCO1B1	-1.20061	2.64251	-4.92455	0.000111215	0.000667155	0.750495
5370	PMCHL2	-1.20174	-2.27477	-3.50934	0.00252311	0.00816508	-2.04922
100529063	BCL2L2-PABPN1	-1.20253	2.58331	-4.48525	0.000290127	0.00142097	-0.211674
79627	OGFRL1	-1.20453	5.68171	-5.0801	7.95238e-05	0.000511076	0.919165
64750	SMURF2	-1.20478	6.16745	-4.21745	0.000523955	0.00227013	-0.954151
114818	KLHL29	-1.20485	5.51572	-5.97835	1.2085e-05	0.000118616	2.83347
79709	COLGALT1	-1.20541	7.8177	-3.87302	0.00112526	0.00422241	-1.54371
647310	TEX22	-1.20663	1.83799	-4.43704	0.0003226	0.00154101	-0.288429
641649	TMEM91	-1.20776	2.61148	-5.42135	3.84403e-05	0.000290372	1.82649
5708	PSMD2	-1.20853	8.17339	-4.83017	0.000136469	0.000783014	0.604144
2165	F13B	-1.20868	-0.579703	-4.66007	0.000197727	0.00104665	0.365758
80851	SH3BP5L	-1.20878	6.07616	-5.48466	3.36392e-05	0.000262589	1.81417
100534595	HNRNPUL2-BSCL2	-1.21108	0.140169	-4.55714	0.000247737	0.00125188	0.0704747
25788	RAD54B	-1.21117	4.43062	-6.61554	3.37807e-06	4.4677e-05	4.17686
9520	NPEPPS	-1.21151	7.60147	-7.15496	1.19838e-06	1.98954e-05	5.35442
100874275	LINC01216	-1.21172	0.50171	-5.81902	1.67606e-05	0.000152045	2.75787
55676	SLC30A6	-1.21206	5.80836	-6.47488	4.45498e-06	5.53071e-05	3.86258
201562	HACD2	-1.21208	4.39183	-5.55669	2.89182e-05	0.000232387	1.98817
100132403	FAM157B	-1.21278	3.53631	-6.66045	3.09415e-06	4.16798e-05	4.33591
23160	WDR43	-1.21317	5.92395	-5.60639	2.6062e-05	0.000214706	2.06439
91147	TMEM67	-1.21357	4.32977	-4.88307	0.000121667	0.000715862	0.535305
85377	MICALL1	-1.21457	5.49651	-4.77749	0.000153034	0.00085776	0.251923
1821	DRP2	-1.21457	0.30353	-3.72335	0.00156926	0.00553723	-1.77946
387775	SLC22A10	-1.21465	3.68394	-6.26725	6.73513e-06	7.5415e-05	3.53124
284904	SEC14L4	-1.21835	1.36148	-4.78257	0.000151351	0.000851242	0.489474
360132	FKBP9P1	-1.21999	6.47716	-3.99383	0.000860368	0.00340747	-1.42196
3171	FOXA3	-1.22033	0.625281	-3.3892	0.00329119	0.0101096	-2.53172
80184	CEP290	-1.22096	5.06167	-6.59518	3.51549e-06	4.62143e-05	4.10059
7355	SLC35A2	-1.22152	5.63191	-5.61508	2.55931e-05	0.000211642	2.07044
54517	PUS7	-1.22187	5.27544	-5.45753	3.56168e-05	0.000274212	1.7309
26033	ATRNL1	-1.22233	5.20012	-7.07543	1.39275e-06	2.22026e-05	5.04607
414212	GLUD1P7	-1.22367	0.50177	-3.56889	0.00221111	0.0073529	-2.13277
440900	LINC01191	-1.22497	1.05163	-4.59285	0.000229073	0.00117652	0.0871481
2196	FAT2	-1.22536	1.15352	-3.37513	0.00339508	0.01037	-2.59411
23215	PRRC2C	-1.22574	8.03559	-4.78107	0.000151847	0.000852322	0.482459
389400	GFRAL	-1.22627	2.24116	-6.77202	2.49079e-06	3.48854e-05	4.62339
29980	DONSON	-1.22651	4.56399	-4.63377	0.000209435	0.00109502	-0.0319813
140458	ASB5	-1.22779	1.27446	-3.73924	0.00151482	0.00538188	-1.80643
91433	RCCD1	-1.22939	4.52944	-4.27707	0.000459197	0.00203673	-0.818963
100129055	LOC100129055	-1.23042	0.213811	-6.06203	1.0191e-05	0.00010392	3.28156
782	CACNB1	-1.23142	3.86226	-3.84739	0.0011912	0.00442505	-1.712
89832	CHRFAM7A	-1.2316	1.73326	-5.63414	2.45953e-05	0.000204683	2.31183
152485	ZNF827	-1.23215	4.47568	-5.22729	5.80295e-05	0.000400738	1.27365
1837	DTNA	-1.23255	4.92609	-4.45286	0.000311557	0.00150417	-0.454744
284565	NBPF15	-1.23256	8.11337	-7.42609	7.2252e-07	1.35404e-05	5.91401
84953	MICALCL	-1.23391	2.43509	-6.62512	3.31527e-06	4.40839e-05	4.32515
79710	MORC4	-1.23575	5.23004	-5.02939	8.86891e-05	0.000556503	0.804712
100526832	PHOSPHO2-KLHL23	-1.23777	3.42626	-7.57157	5.52987e-07	1.09815e-05	6.10256
64430	PCNXL4	-1.23807	6.41304	-6.01408	1.12354e-05	0.000111955	2.9586
727982	LINC01249	-1.23847	1.45913	-5.99313	1.17258e-05	0.000115668	3.07286
100526694	MSANTD3-TMEFF1	-1.23894	3.52229	-5.73624	1.98902e-05	0.000173696	2.44025
55106	SLFN12	-1.23961	3.67977	-4.96799	0.000101246	0.000616519	0.777208
84255	SLC37A3	-1.23962	6.1641	-5.78586	1.79484e-05	0.000160203	2.46042
9355	LHX2	-1.23977	-0.553402	-4.66326	0.000196352	0.00104141	0.369992
130162	CLHC1	-1.24123	3.83587	-6.58782	3.56661e-06	4.673e-05	4.16847
10072	DPP3	-1.24387	5.60648	-6.07381	9.95015e-06	0.000102032	3.03385
401134	LOC401134	-1.24518	0.322816	-4.42127	0.000334005	0.00158374	-0.243409
657	BMPR1A	-1.24604	5.59409	-8.44066	1.18626e-07	3.2166e-06	7.57496
26251	KCNG2	-1.2475	0.580453	-4.80915	0.000142848	0.000812965	0.589523
112849	L3HYPDH	-1.24751	5.11854	-5.01915	9.06675e-05	0.000566023	0.784767
11245	GPR176	-1.24809	6.11528	-4.65211	0.000201199	0.00106053	0.00421998
728448	PPIEL	-1.24958	3.85548	-5.79226	1.77127e-05	0.000158558	2.53207
79703	C11orf80	-1.25072	5.67102	-5.8219	1.66612e-05	0.000151494	2.50921
5214	PFKP	-1.25202	9.20625	-6.05522	1.0333e-05	0.000104933	3.3075
6098	ROS1	-1.25318	-1.19585	-3.41905	0.00308114	0.009581	-2.28679
9583	ENTPD4	-1.25383	6.2642	-4.49409	0.00028454	0.0013966	-0.333032
1620	BRINP1	-1.2546	3.71076	-3.90901	0.00103877	0.00395148	-1.56256
26115	TANC2	-1.25496	6.0242	-4.68481	0.000187318	0.00100545	0.0697679
157285	SGK223	-1.25674	4.99471	-4.14906	0.000609661	0.002575	-1.13153
388633	LDLRAD1	-1.25692	-1.29395	-4.87447	0.000123957	0.000725639	0.899371
55760	DHX32	-1.25704	4.42955	-6.93997	1.80267e-06	2.70263e-05	4.8198
3376	IARS	-1.25728	7.36271	-7.18875	1.12454e-06	1.89253e-05	5.39785
1981	EIF4G1	-1.2583	8.91539	-5.03868	8.6933e-05	0.000547759	1.13216
6840	SVIL	-1.25956	6.5517	-5.01436	9.16083e-05	0.000570063	0.837838
2218	FKTN	-1.25988	5.29968	-5.52294	3.10392e-05	0.000246407	1.87067
23197	FAF2	-1.26092	6.75987	-6.02247	1.10451e-05	0.000110394	3.00864
84074	QRICH2	-1.26117	3.31733	-4.37866	0.000366906	0.00170799	-0.491762
57082	CASC5	-1.26294	3.8968	-3.4939	0.00261086	0.0083843	-2.49109
9918	NCAPD2	-1.26403	5.64886	-3.40144	0.00320343	0.0098908	-2.78204
3916	LAMP1	-1.26722	9.01059	-5.69071	2.18619e-05	0.000186844	2.53302
10046	MAMLD1	-1.26905	3.95034	-4.22598	0.000514153	0.00223406	-0.881898
55137	FIGN	-1.27108	3.55878	-4.3568	0.000385037	0.00177348	-0.558514
57486	NLN	-1.27117	5.35953	-4.80955	0.000142723	0.000812487	0.321793
133690	CAPSL	-1.272	1.03079	-6.13117	8.85838e-06	9.34866e-05	3.37499
54872	PIGG	-1.27246	6.48946	-6.97214	1.69517e-06	2.56495e-05	4.89861
5832	ALDH18A1	-1.27296	6.86429	-3.68551	0.00170686	0.00591855	-2.06166
2491	CENPI	-1.27333	3.50234	-4.17171	0.000579811	0.00247124	-0.963904
24145	PANX1	-1.27417	5.4061	-5.4274	3.79531e-05	0.000287799	1.66575
9146	HGS	-1.27424	7.35265	-8.97992	4.79045e-08	1.59195e-06	8.61857
8629	JRK	-1.27547	4.42039	-5.84928	1.57473e-05	0.000145149	2.6051
23324	MAN2B2	-1.27646	6.4163	-4.25691	0.000480134	0.00211336	-0.844768
29954	POMT2	-1.27687	5.70624	-4.64449	0.000204579	0.00107431	-0.0359611
133482	SLCO6A1	-1.27724	1.98291	-4.77094	0.000155232	0.000866862	0.441343
375593	TRIM73	-1.27759	3.87338	-6.72741	2.71591e-06	3.75902e-05	4.44394
55536	CDCA7L	-1.27783	4.44746	-4.72856	0.000170256	0.000934551	0.18611
100129917	LOC100129917	-1.27928	1.03121	-3.5537	0.00228686	0.00756635	-2.20028
439921	MXRA7	-1.28131	8.05618	-3.4268	0.00302879	0.00945286	-2.49388
55754	TMEM30A	-1.28236	8.58754	-5.34793	4.48991e-05	0.000329775	1.76644
414765	HCG25	-1.28291	-1.45346	-4.08736	0.000699057	0.00287439	-0.811781
26262	TSPAN17	-1.28297	6.07291	-6.50899	4.16477e-06	5.2467e-05	3.94621
8795	TNFRSF10B	-1.28354	8.11203	-5.39242	4.08635e-05	0.000305271	1.815
63979	FIGNL1	-1.28366	3.63449	-4.96913	0.000100998	0.00061564	0.783384
83445	GSG1	-1.28634	0.896801	-3.77787	0.00139022	0.00501724	-1.70188
80028	FBXL18	-1.28671	4.44856	-5.95588	1.2653e-05	0.000122537	2.82609
23761	PISD	-1.28753	6.74755	-5.47923	3.40259e-05	0.000265291	1.86205
3797	KIF3C	-1.28946	5.06456	-6.11009	9.24451e-06	9.61155e-05	3.11136
1139	CHRNA7	-1.29025	3.19089	-7.21967	1.0611e-06	1.81061e-05	5.45074
388813	LOC388813	-1.29042	0.951919	-7.45351	6.86857e-07	1.30085e-05	5.97743
2132	EXT2	-1.29221	7.41155	-5.95988	1.255e-05	0.000122021	2.94322
5784	PTPN14	-1.29433	6.91377	-5.78813	1.78646e-05	0.0001597	2.53409
92949	ADAMTSL1	-1.2945	4.44346	-5.49676	3.27941e-05	0.000257358	1.85615
474170	LRRC37A2	-1.29485	2.18445	-4.44275	0.000318566	0.0015276	-0.288284
100216546	LINC01004	-1.29486	2.72056	-4.2258	0.000514349	0.00223442	-0.792238
57698	KIAA1598	-1.29501	6.70057	-7.9777	2.66059e-07	6.11872e-06	6.81299
57451	TENM2	-1.29674	5.31033	-3.67915	0.00173116	0.00599119	-2.17906
399909	PCNXL3	-1.29685	6.54843	-8.97625	4.81953e-08	1.59747e-06	8.55031
440419	TBC1D3P5	-1.29742	-0.373015	-5.1192	7.3121e-05	0.000479498	1.34248
6328	SCN3A	-1.29767	2.15046	-4.20733	0.000535819	0.00231133	-0.807324
22885	ABLIM3	-1.2979	7.14233	-3.50601	0.00254179	0.00821066	-2.42369
4643	MYO1E	-1.29816	7.06411	-5.86126	1.53638e-05	0.000142332	2.70272
100132832	PMS2P9	-1.29894	3.50763	-5.80822	1.71383e-05	0.000154416	2.59282
169044	COL22A1	-1.30075	3.97459	-3.53161	0.0024016	0.00786648	-2.41599
1595	CYP51A1	-1.30127	6.22719	-5.89218	1.44176e-05	0.000135214	2.68862
113178	SCAMP4	-1.30239	6.3018	-6.42096	4.95699e-06	5.9911e-05	3.78507
203068	TUBB	-1.30442	9.52121	-4.23468	0.000504348	0.0022012	-0.568097
284751	LINC01270	-1.30449	1.49056	-3.79885	0.00132688	0.00482801	-1.68469
390535	GOLGA8EP	-1.30491	2.70045	-3.91743	0.00101951	0.00389986	-1.47305
5565	PRKAB2	-1.30535	5.10868	-5.2038	6.10122e-05	0.000417228	1.18698
100526831	SLX1B-SULT1A4	-1.30571	2.54346	-3.93584	0.000978639	0.00377242	-1.42432
100131257	LOC100131257	-1.30571	-0.580863	-3.64333	0.00187446	0.00640808	-1.86625
284098	PIGW	-1.30576	3.59167	-4.30138	0.000435174	0.00195088	-0.683875
347734	SLC35B2	-1.30578	6.61602	-7.03223	1.51177e-06	2.35085e-05	5.02691
9500	MAGED1	-1.30631	7.12519	-4.50301	0.000279012	0.00137718	-0.225967
6444	SGCD	-1.30643	5.74575	-6.05581	1.03206e-05	0.000104916	3.00094
2700	GJA3	-1.30942	-0.580642	-4.5026	0.000279266	0.00137794	0.0208327
80255	SLC35F5	-1.31095	6.82849	-4.33402	0.000404893	0.00184289	-0.631689
252839	TMEM9	-1.31097	7.18688	-4.09828	0.000682328	0.00281887	-1.115
79929	MAP6D1	-1.31444	1.93504	-3.55453	0.00228265	0.00755498	-2.23684
8560	DEGS1	-1.31489	7.81706	-5.66222	2.31969e-05	0.000195525	2.35934
55367	PIDD1	-1.31526	4.77661	-5.81953	1.67429e-05	0.000151955	2.51807
2863	GPR39	-1.31669	3.56515	-5.70613	2.11726e-05	0.000182622	2.37351
254887	ZDHHC23	-1.31746	3.77158	-3.57238	0.00219408	0.00730986	-2.30848
51026	GOLT1B	-1.31754	6.14739	-4.8274	0.000137291	0.000786812	0.392621
439916	LINC00615	-1.31755	-0.95593	-3.38919	0.00329127	0.0101096	-2.37477
4166	CHST6	-1.31758	2.17321	-8.4038	1.2638e-07	3.38621e-06	7.66308
23286	WWC1	-1.31775	7.41373	-4.1036	0.000674328	0.00279169	-1.07845
162681	C18orf54	-1.31851	2.96988	-4.45808	0.000307995	0.00148954	-0.293011
3838	KPNA2	-1.31855	6.69238	-4.01681	0.000817562	0.00327291	-1.34901
79581	SLC52A2	-1.31994	5.86383	-5.16522	6.62568e-05	0.000444276	1.11217
23654	PLXNB2	-1.32119	9.34984	-4.79373	0.000147719	0.000835119	0.64151
23193	GANAB	-1.32126	9.34921	-5.13659	7.04467e-05	0.000465223	1.38478
101409258	OSGEPL1-AS1	-1.3213	-0.681686	-3.96903	0.00090908	0.0035531	-1.14149
79651	RHBDF2	-1.32141	6.90247	-6.21947	7.41325e-06	8.14297e-05	3.42924
271	AMPD2	-1.32267	6.8363	-8.04971	2.34219e-07	5.50906e-06	6.95506
64283	ARHGEF28	-1.3232	6.7744	-4.56168	0.000245283	0.00124238	-0.133845
50940	PDE11A	-1.32364	5.59066	-5.1997	6.15492e-05	0.000419553	1.1767
641467	TSC22D1-AS1	-1.32598	-0.750565	-4.02784	0.000797774	0.00320809	-1.00463
1111	CHEK1	-1.32612	3.90005	-4.11914	0.000651482	0.00271428	-1.11415
65061	CDK15	-1.3264	2.9674	-4.79868	0.000146138	0.000828805	0.457133
55343	SLC35C1	-1.32702	5.29963	-5.98328	1.1964e-05	0.000117663	2.84303
10388	SYCP2	-1.32735	2.5818	-3.38309	0.00333589	0.0102178	-2.63654
2017	CTTN	-1.32928	8.01848	-6.12179	9.02802e-06	9.48441e-05	3.33696
349114	LINC00265	-1.32955	4.72859	-4.68654	0.000186609	0.00100274	0.0729958
57679	ALS2	-1.32993	5.71634	-10.8993	2.49583e-09	1.5512e-07	11.5378
79065	ATG9A	-1.33106	5.96908	-6.15394	8.45986e-06	9.02507e-05	3.21502
84287	ZDHHC16	-1.33621	5.58875	-6.54143	3.907e-06	5.01526e-05	3.98969
55733	HHAT	-1.33666	5.35013	-4.59108	0.000229965	0.00118024	-0.159946
92344	GORAB	-1.33762	3.82285	-6.37563	5.42417e-06	6.40106e-05	3.74134
10424	PGRMC2	-1.33807	7.4309	-5.21828	5.91559e-05	0.000407657	1.37137
9069	CLDN12	-1.33813	6.1025	-4.70008	0.000181174	0.000979426	0.109055
203286	ANKS6	-1.33846	5.36272	-4.09473	0.000687715	0.00283755	-1.26026
344905	ATP13A5	-1.33871	1.45815	-6.49633	4.27018e-06	5.36229e-05	4.09942
27159	CHIA	-1.33895	0.117721	-6.23895	7.12871e-06	7.90558e-05	3.65052
728780	ANKDD1B	-1.3412	2.98968	-4.12392	0.000644605	0.00269231	-1.03349
60559	SPCS3	-1.34194	7.77068	-5.81694	1.68328e-05	0.000152419	2.68025
440584	SLC2A1-AS1	-1.34476	2.59463	-6.71759	2.76826e-06	3.82339e-05	4.5024
22995	CEP152	-1.34707	3.81079	-3.78553	0.00136675	0.00494892	-1.84384
100499467	LINC00673	-1.34868	4.44309	-5.63911	2.43417e-05	0.000203088	2.15955
3198	HOXA1	-1.34885	1.21086	-3.64772	0.00185628	0.0063581	-2.0041
84102	SLC41A2	-1.3496	5.87507	-6.61888	3.35606e-06	4.44457e-05	4.15562
8702	B4GALT4	-1.3507	5.74417	-4.72131	0.000172968	0.000945766	0.13502
22941	SHANK2	-1.35101	5.92082	-7.9998	2.55831e-07	5.94441e-06	6.79743
6711	SPTBN1	-1.35208	9.43498	-5.61142	2.57898e-05	0.00021291	2.40416
53834	FGFRL1	-1.35242	6.10917	-5.88855	1.45257e-05	0.000135914	2.67223
2589	GALNT1	-1.35269	6.99623	-5.29378	5.03687e-05	0.000359724	1.48929
23509	POFUT1	-1.35397	6.82452	-5.84969	1.57339e-05	0.000145145	2.65448
6758	SSX5	-1.35419	-3.36949	-3.43627	0.00296601	0.00931686	-2.18036
8458	TTF2	-1.35665	4.44783	-5.68367	2.21846e-05	0.000188863	2.25369
9793	CKAP5	-1.35722	6.52932	-6.43814	4.79093e-06	5.83347e-05	3.83945
64175	P3H1	-1.35741	6.61435	-5.60075	2.63712e-05	0.000216453	2.10798
284403	WDR62	-1.35779	4.28277	-3.78781	0.00135984	0.00492753	-1.8817
80154	GOLGA2P10	-1.35838	3.07944	-5.78213	1.80876e-05	0.000161107	2.56647
51201	ZDHHC2	-1.36013	4.9129	-3.58994	0.00211023	0.00707736	-2.36299
729987	LOC729987	-1.36027	1.51764	-5.92329	1.35262e-05	0.000129021	2.92578
170679	PSORS1C1	-1.3616	3.38935	-3.46433	0.0027875	0.00885723	-2.5123
124989	EFCAB13	-1.36162	5.53675	-5.60828	2.59595e-05	0.00021413	2.05385
80206	FHOD3	-1.36256	6.20937	-4.86133	0.000127542	0.000741977	0.471976
977	CD151	-1.3634	9.66895	-5.05925	8.31694e-05	0.00052794	1.24732
55835	CENPJ	-1.36397	4.08338	-4.66918	0.000193828	0.00103109	0.0865381
23187	PHLDB1	-1.36426	7.39694	-5.10498	7.53861e-05	0.000490097	1.12251
7286	TUFT1	-1.36445	6.32819	-5.13167	7.11924e-05	0.000468886	1.07253
84981	MIR22HG	-1.36479	5.86389	-4.52852	0.000263802	0.00131767	-0.285255
339451	KLHL17	-1.36611	4.40981	-7.88271	3.15097e-07	7.01645e-06	6.60858
8324	FZD7	-1.36652	4.60027	-3.36927	0.0034393	0.0104904	-2.82381
148137	PROSER3	-1.36663	3.70748	-8.6922	7.73647e-08	2.32206e-06	8.09575
5480	PPIC	-1.36756	5.73326	-4.56347	0.000244321	0.00123831	-0.213909
3930	LBR	-1.36776	6.40513	-3.76837	0.00141987	0.00509711	-1.92728
7849	PAX8	-1.37012	8.42914	-5.11406	7.39315e-05	0.000483346	1.24761
23275	POFUT2	-1.37026	6.46138	-5.85598	1.55317e-05	0.000143684	2.63273
388152	GOLGA2P7	-1.37094	1.53228	-4.73741	0.000166999	0.000918213	0.383762
120114	FAT3	-1.37139	4.16354	-5.27609	5.22993e-05	0.000370147	1.40502
222389	BEND7	-1.37294	4.90084	-6.52883	4.00505e-06	5.08463e-05	3.97341
7586	ZKSCAN1	-1.37303	5.03905	-5.45568	3.57559e-05	0.000274959	1.73255
113189	CHST14	-1.37317	5.75752	-7.10581	1.31491e-06	2.13077e-05	5.11071
10940	POP1	-1.37363	4.05397	-4.04671	0.000765047	0.00309932	-1.28853
100131564	LOC100131564	-1.37516	4.80123	-4.99733	9.50334e-05	0.000586751	0.751073
84804	MFSD9	-1.3758	3.49089	-8.03422	2.40715e-07	5.62146e-06	6.94876
10147	SUGP2	-1.37619	7.22301	-8.57816	9.38164e-08	2.69774e-06	7.92259
91252	SLC39A13	-1.37629	7.14909	-6.26272	6.79662e-06	7.58873e-05	3.54198
283796	GOLGA8IP	-1.37685	3.28649	-4.56349	0.00024431	0.00123831	-0.0811372
161779	PGBD4	-1.37718	1.418	-6.08442	9.73826e-06	0.000100346	3.26295
128674	PROKR2	-1.37766	0.826335	-4.02332	0.000805835	0.0032352	-1.15694
65981	CAPRIN2	-1.37829	5.27265	-5.47575	3.42755e-05	0.000266787	1.77
26575	RGS17	-1.37933	2.23885	-5.90665	1.39956e-05	0.000132469	2.86717
2037	EPB41L2	-1.37975	7.49015	-4.29473	0.000441613	0.00197344	-0.647152
5913	RAPSN	-1.38014	1.09545	-5.13219	7.1113e-05	0.00046852	1.26261
22889	KIAA0907	-1.38032	6.3699	-4.56135	0.00024546	0.0012428	-0.174894
8914	TIMELESS	-1.38224	5.01183	-3.65108	0.00184247	0.00631853	-2.2333
3200	HOXA3	-1.38286	5.01974	-4.29067	0.000445593	0.00198761	-0.818348
100302691	LINC00184	-1.38323	-3.02447	-3.71027	0.00161553	0.00566792	-1.59685
51360	MBTPS2	-1.38377	5.50828	-7.7777	3.80419e-07	8.18528e-06	6.37697
57045	TWSG1	-1.38384	6.5742	-6.41774	4.98881e-06	6.01475e-05	3.80219
5921	RASA1	-1.38393	6.88079	-4.66292	0.000196496	0.0010419	0.100741
221044	UCMA	-1.38443	-0.61347	-5.66063	2.32741e-05	0.000196013	2.51817
4734	NEDD4	-1.3847	5.76214	-3.85083	0.00118213	0.00439551	-1.79211
283553	LINC00640	-1.38659	1.04367	-6.05246	1.03913e-05	0.000105415	3.21239
50804	MYEF2	-1.38675	5.45256	-7.28778	9.34142e-07	1.64987e-05	5.45442
729786	GOLGA8CP	-1.38724	2.69206	-4.2294	0.000510275	0.00222164	-0.782771
23556	PIGN	-1.38912	5.82162	-6.56907	3.70031e-06	4.80649e-05	4.05315
283232	TMEM80	-1.38936	5.05741	-7.49523	6.36062e-07	1.23076e-05	5.85352
114327	EFHC1	-1.38973	5.23386	-5.92826	1.33892e-05	0.000128026	2.72893
81539	SLC38A1	-1.39012	8.54779	-4.29591	0.000440459	0.00197008	-0.531929
57142	RTN4	-1.39073	9.71311	-6.07708	9.88432e-06	0.000101722	3.39433
11103	KRR1	-1.39104	4.63585	-8.1751	1.87902e-07	4.69517e-06	7.12429
283761	LINC00928	-1.39114	-0.282283	-3.65472	0.00182764	0.00627526	-1.87425
1503	CTPS1	-1.39202	5.79553	-4.73653	0.000167321	0.000919729	0.170725
221061	FAM171A1	-1.39312	5.65447	-4.37653	0.000368628	0.00171211	-0.630782
11174	ADAMTS6	-1.3947	5.01479	-4.73898	0.000166428	0.000915586	0.173692
4810	NHS	-1.39507	5.77086	-5.45406	3.58781e-05	0.000275575	1.73133
26013	L3MBTL1	-1.3952	3.36061	-5.5916	2.68802e-05	0.000219495	2.14568
148789	B3GALNT2	-1.39561	4.10225	-5.24452	5.59362e-05	0.00038979	1.3421
55901	THSD1	-1.39564	4.21892	-4.15567	0.000600799	0.00254651	-1.06198
5238	PGM3	-1.39633	4.80362	-6.80635	2.33078e-06	3.30756e-05	4.53265
388165	UBE2Q2P1	-1.39659	2.88998	-4.93395	0.000108976	0.000655926	0.757743
55706	NDC1	-1.3967	5.39097	-4.08329	0.000705401	0.00289471	-1.28566
9331	B4GALT6	-1.39753	3.8579	-5.18455	6.35736e-05	0.000430174	1.23344
54346	UNC93A	-1.39909	-0.293714	-4.50691	0.000276632	0.0013682	0.000470063
91775	NXPE3	-1.40047	5.03555	-4.15822	0.000597407	0.00253359	-1.11287
320	APBA1	-1.40111	4.56449	-5.45301	3.59575e-05	0.00027597	1.7533
3321	IGSF3	-1.4024	6.28344	-3.62718	0.00194286	0.00660416	-2.24904
10915	TCERG1	-1.40307	6.39584	-7.29543	9.20894e-07	1.63382e-05	5.5156
5325	PLAGL1	-1.40394	6.16011	-6.40984	5.06765e-06	6.09857e-05	3.75157
653160	LOC653160	-1.40446	2.94666	-4.55461	0.000249118	0.00125614	-0.0785181
80179	MYO19	-1.40447	5.51432	-5.15784	6.73122e-05	0.000449358	1.0843
26011	TENM4	-1.40499	5.56359	-6.45436	4.6395e-06	5.72001e-05	3.81329
1265	CNN2	-1.40519	6.95806	-4.37295	0.000371554	0.0017231	-0.531595
100507127	LINC00707	-1.40571	3.84054	-6.80297	2.34604e-06	3.322e-05	4.59617
80381	CD276	-1.40616	7.32585	-5.1157	7.3673e-05	0.000482619	1.13835
1138	CHRNA5	-1.40627	2.53097	-3.73706	0.00152217	0.00540215	-1.86169
8445	DYRK2	-1.40698	5.49403	-6.33995	5.82384e-06	6.73221e-05	3.5794
100873948	NREP-AS1	-1.40777	2.07863	-7.69061	4.45247e-07	9.29604e-06	6.38278
254531	LPCAT4	-1.40877	5.40379	-9.77915	1.33219e-08	5.81425e-07	9.81736
142684	RAB40A	-1.41058	1.59691	-5.589	2.7027e-05	0.000220436	2.22088
78995	C17orf53	-1.41527	2.69563	-5.1549	6.77369e-05	0.000450912	1.24879
57194	ATP10A	-1.41635	5.87195	-3.71518	0.00159799	0.00561844	-2.08606
55612	FERMT1	-1.41658	3.17669	-4.40457	0.000346528	0.00162886	-0.424625
84542	KIAA1841	-1.41672	4.47741	-8.7543	6.97011e-08	2.13895e-06	8.15107
144165	PRICKLE1	-1.41745	4.40759	-4.83568	0.000134846	0.000776878	0.424882
399979	SNX19	-1.419	6.83035	-9.32753	2.72059e-08	1.03752e-06	9.1567
54863	TOR4A	-1.42012	5.64396	-5.55615	2.89509e-05	0.000232459	1.94518
100533464	PRH1-PRR4	-1.42086	-0.17134	-3.73422	0.00153181	0.0054285	-1.7119
23385	NCSTN	-1.42095	8.02137	-5.34348	4.53254e-05	0.00033188	1.70112
7483	WNT9A	-1.42173	0.644589	-3.53516	0.0023828	0.00782233	-2.21661
10917	BTNL3	-1.42191	1.76211	-5.52556	3.08688e-05	0.000245418	2.0806
55130	ARMC4	-1.42206	3.17125	-4.06197	0.000739574	0.00301416	-1.18252
83850	ESYT3	-1.42212	1.16798	-3.64092	0.00188451	0.00643682	-2.01688
168667	BMPER	-1.42254	3.01537	-3.93639	0.00097745	0.00376858	-1.44984
5034	P4HB	-1.42314	10.8602	-3.59942	0.00206634	0.00696106	-1.83067
84668	FAM126A	-1.42318	4.78902	-5.3519	4.45235e-05	0.000327506	1.52132
204962	SLC44A5	-1.42408	5.79774	-3.67738	0.00173798	0.00601073	-2.173
51127	TRIM17	-1.42428	0.953116	-3.77437	0.00140109	0.00504509	-1.71283
79143	MBOAT7	-1.42483	7.11694	-5.32987	4.66524e-05	0.000339471	1.57951
80014	WWC2	-1.42769	6.47538	-7.10769	1.31024e-06	2.12495e-05	5.16109
10622	POLR3G	-1.42878	2.63025	-3.58423	0.00213714	0.00714684	-2.20171
100132979	GOLGA8DP	-1.4299	1.69932	-4.00514	0.000839018	0.00333907	-1.23791
2550	GABBR1	-1.43008	6.07293	-4.17217	0.000579217	0.00246925	-1.06184
643707	GOLGA6L4	-1.43029	5.05547	-4.96893	0.00010104	0.000615709	0.677041
27085	MTBP	-1.43053	3.15009	-4.58337	0.000233884	0.00119747	-0.0279773
22800	RRAS2	-1.43072	6.05492	-4.39483	0.000354049	0.00165757	-0.569379
403257	OR4C45	-1.4316	0.734642	-7.14334	1.22493e-06	2.0203e-05	5.39948
22984	PDCD11	-1.43352	6.26785	-7.3102	8.95876e-07	1.59664e-05	5.53384
25956	SEC31B	-1.43583	4.75789	-4.01496	0.000820923	0.00328322	-1.41646
79740	ZBBX	-1.43626	2.34829	-6.22039	7.39962e-06	8.13254e-05	3.5111
81555	YIPF5	-1.43765	6.30049	-6.2112	7.53763e-06	8.24271e-05	3.35663
92521	SPECC1	-1.43776	6.00654	-6.27258	6.66361e-06	7.47828e-05	3.46124
54718	BTN2A3P	-1.43818	3.54942	-5.0501	8.48221e-05	0.000536351	0.966603
10825	NEU3	-1.43921	2.73813	-5.98057	1.20305e-05	0.000118199	2.99985
128954	GAB4	-1.43968	0.767883	-5.40069	4.01553e-05	0.000300897	1.85735
6868	ADAM17	-1.43993	5.36358	-6.09936	9.44754e-06	9.79671e-05	3.08409
10227	MFSD10	-1.44084	7.30508	-8.67923	7.90742e-08	2.36021e-06	8.10361
138429	PIP5KL1	-1.44123	0.803998	-4.33771	0.000401606	0.00183048	-0.461313
130340	AP1S3	-1.44148	4.9283	-7.01276	1.56885e-06	2.41664e-05	4.93226
58504	ARHGAP22	-1.44253	4.99844	-5.81	1.70755e-05	0.000153977	2.48722
283431	GAS2L3	-1.44365	4.22733	-3.95933	0.000928883	0.00361474	-1.49774
56926	NCLN	-1.44539	7.10574	-6.32386	6.01395e-06	6.89832e-05	3.6625
136	ADORA2B	-1.44655	3.89476	-4.72429	0.000171847	0.000941181	0.22462
9180	OSMR	-1.44822	7.90669	-4.62389	0.000214016	0.00111286	0.123889
90784	LOC90784	-1.44828	3.6243	-5.73853	1.9796e-05	0.000173105	2.4374
9057	SLC7A6	-1.44859	5.96592	-6.48546	4.36278e-06	5.4507e-05	3.89204
84515	MCM8	-1.4488	3.67955	-3.4019	0.00320016	0.00988227	-2.67159
54495	TMX3	-1.44899	6.80349	-9.90468	1.09684e-08	4.96358e-07	10.0827
440434	LOC440434	-1.44951	5.62921	-7.35458	8.24876e-07	1.49314e-05	5.58493
4638	MYLK	-1.45356	6.70951	-4.13338	0.00063122	0.00265123	-1.08895
340544	MORF4L2-AS1	-1.45442	0.0176719	-4.43991	0.000320566	0.00153484	-0.176584
644974	ALG1L2	-1.45463	1.95761	-7.87081	3.21875e-07	7.13502e-06	6.71668
132241	RPL32P3	-1.45682	5.06999	-5.72358	2.04193e-05	0.000177058	2.30219
51421	AMOTL2	-1.458	7.37414	-4.25206	0.000485315	0.00213107	-0.754151
9517	SPTLC2	-1.46169	7.34046	-3.82124	0.00126248	0.00463884	-1.71037
2686	GGT7	-1.46194	5.74735	-4.32047	0.000417197	0.00188684	-0.751643
7298	TYMS	-1.46202	4.73991	-4.14115	0.00062045	0.00261102	-1.13549
100131998	RRN3P3	-1.46432	4.69406	-7.86513	3.25159e-07	7.19968e-06	6.55827
129642	MBOAT2	-1.46497	4.63699	-6.4261	4.90669e-06	5.9376e-05	3.78052
64167	ERAP2	-1.46536	7.49943	-4.99487	9.55401e-05	0.000588664	0.893723
25885	POLR1A	-1.46742	4.99742	-7.92254	2.93479e-07	6.60576e-06	6.64943
1287	COL4A5	-1.46744	5.06143	-3.97257	0.000901971	0.00353174	-1.52553
25945	PVRL3	-1.46844	5.39052	-4.47417	0.000297284	0.00144952	-0.418667
79729	SH3D21	-1.46919	5.14054	-4.82813	0.000137075	0.000785799	0.365657
84795	PYROXD2	-1.46988	4.47826	-5.64122	2.42349e-05	0.000202456	2.1613
2014	EMP3	-1.47031	6.98175	-6.85171	2.13553e-06	3.09305e-05	4.70756
5591	PRKDC	-1.47101	7.11605	-5.19115	6.2684e-05	0.000425843	1.28003
401	PHOX2A	-1.473	-2.85205	-4.42129	0.000333991	0.00158374	-0.0455393
374946	DRAXIN	-1.47316	1.2321	-4.63912	0.000206998	0.00108383	0.180237
3070	HELLS	-1.47604	3.26718	-3.74213	0.00150513	0.00535328	-1.89531
54602	NDFIP2	-1.47702	6.86237	-6.09392	9.55238e-06	9.87414e-05	3.16676
7762	ZNF215	-1.47924	3.29083	-6.88156	2.01635e-06	2.94871e-05	4.7893
7468	WHSC1	-1.48155	6.4751	-5.85243	1.56456e-05	0.000144602	2.62654
55738	ARFGAP1	-1.48183	7.15943	-8.47081	1.12654e-07	3.0858e-06	7.73057
126820	WDR63	-1.48225	2.09878	-7.51429	6.14174e-07	1.19429e-05	6.05445
4193	MDM2	-1.48355	7.05493	-8.60095	9.02585e-08	2.62619e-06	7.94858
79850	FAM57A	-1.48426	5.78019	-4.60948	0.000220877	0.00114091	-0.110262
9603	NFE2L3	-1.48478	6.63981	-5.78106	1.81276e-05	0.00016139	2.49205
3984	LIMK1	-1.48494	5.59217	-4.73379	0.000168324	0.000924724	0.157554
5578	PRKCA	-1.48529	6.134	-8.74341	7.09855e-08	2.16484e-06	8.12478
144404	TMEM120B	-1.48534	4.83109	-11.2909	1.43235e-09	9.76782e-08	12.1117
51208	CLDN18	-1.48606	2.29029	-4.15528	0.000601318	0.00254743	-0.927975
9735	KNTC1	-1.48625	5.22941	-4.9126	0.00011413	0.000681931	0.5492
3998	LMAN1	-1.48627	8.33514	-5.41727	3.87735e-05	0.000292214	1.8901
8749	ADAM18	-1.48678	2.95807	-4.84435	0.000132331	0.000764665	0.557772
153562	MARVELD2	-1.48846	3.75565	-5.56248	2.85692e-05	0.000230147	2.05391
4171	MCM2	-1.48942	4.64201	-3.38167	0.00334641	0.0102453	-2.80004
56704	JPH1	-1.49085	2.62737	-7.72956	4.14935e-07	8.78729e-06	6.43639
50944	SHANK1	-1.49127	2.00713	-6.46626	4.53154e-06	5.6045e-05	4.0216
100133144	#N/A	-1.49152	-1.66039	-5.61664	2.55101e-05	0.000211075	2.49938
3084	NRG1	-1.49153	6.19279	-5.68451	2.21457e-05	0.000188668	2.24844
148641	SLC35F3	-1.49245	5.10994	-10.0405	8.90497e-09	4.19409e-07	10.2333
114819	CROCCP3	-1.49255	4.36695	-6.03911	1.06772e-05	0.000107373	3.00565
645104	CLRN2	-1.49277	-0.983004	-5.34081	4.55821e-05	0.000333296	1.87689
653308	ASAH2B	-1.49365	1.20743	-4.86407	0.000126787	0.00073868	0.674381
1954	MEGF8	-1.49645	6.65814	-5.28259	5.15812e-05	0.000366385	1.43061
100113403	LINC00577	-1.49934	-4.57369	-3.5884	0.00211745	0.0070943	-1.81352
414778	HCG17	-1.50116	4.95098	-5.29818	4.98994e-05	0.000356892	1.39708
685	BTC	-1.5016	1.59458	-4.5638	0.000244141	0.00123804	-0.00020227
83990	BRIP1	-1.50195	4.1482	-3.76069	0.00144432	0.00517165	-1.92936
790	CAD	-1.50208	6.14722	-4.94742	0.000105848	0.000640829	0.655762
64109	CRLF2	-1.5058	4.16088	-4.91065	0.00011461	0.00068397	0.610294
100128890	FAM66B	-1.50598	2.52723	-4.17739	0.000572557	0.00244563	-0.889509
9833	MELK	-1.50833	4.7971	-5.18507	6.35033e-05	0.000429922	1.16016
8208	CHAF1B	-1.50987	3.51494	-4.65141	0.000201506	0.00106158	0.095752
1773	DNASE1	-1.51033	2.36603	-6.1556	8.43156e-06	9.00467e-05	3.37762
6491	STIL	-1.51073	4.02043	-4.87321	0.000124297	0.000727196	0.540651
23677	SH3BP4	-1.51095	6.76508	-4.15938	0.000595869	0.00252871	-1.02543
283652	SLC24A5	-1.51265	1.86947	-3.82201	0.00126032	0.00463734	-1.64799
79071	ELOVL6	-1.51443	4.71531	-4.99717	9.50668e-05	0.000586773	0.755918
51400	PPME1	-1.51699	5.0902	-4.77433	0.000154091	0.000862451	0.248796
100505679	UBE2Q2L	-1.51728	0.738839	-6.44662	4.71113e-06	5.76822e-05	4.03082
100506241	LL22NC01-81G9.3	-1.51831	-2.06489	-5.17468	6.493e-05	0.00043762	1.5726
221060	C10orf111	-1.51854	-1.08998	-3.37886	0.0033672	0.0102945	-2.38308
5783	PTPN13	-1.51856	6.55489	-7.28933	9.31438e-07	1.64806e-05	5.51732
408050	NOMO3	-1.51998	8.96559	-4.12496	0.000643118	0.00268741	-0.865775
54431	DNAJC10	-1.5213	7.98778	-5.71485	2.07926e-05	0.000179818	2.48716
286190	LACTB2-AS1	-1.52248	2.60786	-4.7737	0.000154304	0.000862977	0.422025
8826	IQGAP1	-1.52531	8.79188	-8.21789	1.74375e-07	4.43043e-06	7.40824
6747	SSR3	-1.52655	8.2038	-6.12139	9.0353e-06	9.48441e-05	3.35355
64787	EPS8L2	-1.5271	8.64503	-6.16205	8.32257e-06	8.9028e-05	3.47728
283820	NOMO2	-1.52733	8.99225	-4.15838	0.000597198	0.00253326	-0.789362
386627	SAP30L-AS1	-1.52874	2.54185	-5.26875	5.31231e-05	0.000374225	1.50209
55010	PARPBP	-1.52993	2.98042	-6.51053	4.15217e-06	5.23755e-05	4.0704
81493	SYNC	-1.53016	3.77543	-3.82181	0.00126088	0.00463734	-1.76073
345778	MTX3	-1.53107	3.12889	-5.6597	2.33194e-05	0.00019631	2.30525
124583	CANT1	-1.53112	6.39218	-10.4593	4.74344e-09	2.56899e-07	10.9116
84910	TMEM87B	-1.53119	6.009	-6.59036	3.5489e-06	4.65601e-05	4.10591
55055	ZWILCH	-1.53186	3.11313	-5.63653	2.44731e-05	0.000204012	2.25717
9610	RIN1	-1.53201	3.43315	-3.93921	0.000971355	0.00374925	-1.47307
80765	STARD5	-1.53726	4.88821	-6.54308	3.89431e-06	5.00552e-05	4.0027
5429	POLH	-1.53861	5.88172	-8.19118	1.82694e-07	4.57085e-06	7.14109
81839	VANGL1	-1.54205	5.84653	-6.2174	7.44418e-06	8.17204e-05	3.33911
54868	TMEM104	-1.54357	5.40201	-7.40805	7.4703e-07	1.39597e-05	5.68354
7767	ZNF224	-1.54539	2.7968	-4.8398	0.000133643	0.000771307	0.557096
100288637	LOC100288637	-1.54786	3.32461	-3.6494	0.00184935	0.0063399	-2.10321
100128553	CTAGE4	-1.54829	4.11445	-3.3997	0.00321574	0.009921	-2.71595
135941	OR2A14	-1.54893	-3.70927	-3.43347	0.00298448	0.00936344	-2.17594
440295	GOLGA6L9	-1.5496	6.67132	-5.66451	2.30868e-05	0.000194726	2.24893
124976	SPNS2	-1.55034	7.50694	-3.5696	0.00220763	0.00734257	-2.24429
23420	NOMO1	-1.55202	8.94158	-4.31039	0.000426588	0.00192116	-0.459414
8193	DPF1	-1.55273	1.28381	-6.48475	4.36891e-06	5.45489e-05	4.08249
51207	DUSP13	-1.55342	0.143355	-4.88732	0.000120551	0.000710296	0.792893
389932	AKR1C6P	-1.55412	0.0438349	-7.46472	6.7281e-07	1.28043e-05	6.04777
23034	SAMD4A	-1.55523	6.66324	-4.78193	0.000151564	0.000851464	0.339948
2247	FGF2	-1.55579	3.45345	-6.03559	1.07539e-05	0.000107978	3.07121
3263	HPX	-1.55912	-0.0515061	-3.87494	0.00112045	0.00420677	-1.41496
283638	CEP170B	-1.56047	6.52265	-3.97085	0.000905407	0.00354015	-1.46831
2825	GPR1	-1.56135	2.34124	-3.64541	0.00186581	0.00638183	-2.05407
4199	ME1	-1.56193	5.19152	-9.30657	2.81388e-08	1.06278e-06	9.0516
149478	BTBD19	-1.56211	3.3137	-4.18926	0.000557699	0.00239519	-0.910758
27098	CLUL1	-1.56213	2.47142	-6.24374	7.06044e-06	7.8476e-05	3.55402
55127	HEATR1	-1.56282	5.56065	-5.03453	8.77134e-05	0.000551927	0.81663
26254	OPTC	-1.56368	-1.1565	-5.11556	7.36953e-05	0.000482619	1.40984
29947	DNMT3L	-1.56551	0.875225	-3.59994	0.00206393	0.00695628	-2.09044
83956	RACGAP1P	-1.56575	-0.860708	-3.4997	0.00257753	0.00830289	-2.14675
23065	EMC1	-1.56683	7.02941	-6.1869	7.91562e-06	8.5749e-05	3.37486
100130557	NFYC-AS1	-1.5675	0.348093	-4.90217	0.000116736	0.000693494	0.80911
374650	GOLGA6L5P	-1.56922	4.89382	-5.39942	4.02637e-05	0.000301529	1.61793
149992	ANKRD30BP2	-1.574	0.722651	-6.26556	6.75804e-06	7.56156e-05	3.66543
9392	TGFBRAP1	-1.57472	4.71797	-8.92271	5.26528e-08	1.70644e-06	8.42499
4088	SMAD3	-1.57581	6.86164	-5.45576	3.57494e-05	0.000274959	1.82342
150967	PKI55	-1.57588	2.55438	-5.61243	2.57354e-05	0.00021255	2.23605
651302	ZNF192P1	-1.57596	1.24523	-3.70553	0.00163264	0.0057106	-1.87909
65062	TMEM237	-1.578	4.89539	-6.70278	2.84914e-06	3.90217e-05	4.32235
55332	DRAM1	-1.57907	7.40221	-3.9653	0.000916637	0.00357339	-1.38557
11282	MGAT4B	-1.58098	8.19129	-6.72783	2.71369e-06	3.75859e-05	4.57456
64359	NXN	-1.58391	5.83411	-6.17595	8.09226e-06	8.71816e-05	3.25321
63922	CHTF18	-1.58415	4.60048	-4.06891	0.000728269	0.00297611	-1.28599
10391	CORO2B	-1.58441	3.64733	-4.53307	0.000261178	0.00130622	-0.175863
100132618	ZRANB2-AS1	-1.58605	0.982682	-5.67424	2.26241e-05	0.000191607	2.42638
388662	SLC6A17	-1.5866	3.16066	-4.94282	0.000106905	0.000646231	0.760438
130574	LYPD6	-1.58674	2.63105	-5.46779	3.4855e-05	0.000269483	1.92482
80235	PIGZ	-1.58702	2.76921	-4.34688	0.000393557	0.00180216	-0.527079
353500	BMP8A	-1.59183	3.11055	-4.83114	0.000136183	0.000782514	0.519368
647288	CTAGE11P	-1.59284	1.10293	-5.89428	1.43556e-05	0.000134837	2.88181
441294	CTAGE15	-1.59341	3.50073	-3.65468	0.00182782	0.00627526	-2.10525
1107	CHD3	-1.5942	6.99533	-4.29783	0.000438598	0.00196444	-0.693896
643401	LINC01021	-1.59495	0.971391	-3.67955	0.0017296	0.00598686	-1.92191
117144	CATSPER1	-1.59809	1.95732	-4.60216	0.000224449	0.00115579	0.0714105
400931	MIRLET7BHG	-1.59923	3.79379	-6.77176	2.49207e-06	3.48854e-05	4.53803
65009	NDRG4	-1.60023	3.28437	-4.40809	0.000343846	0.00161985	-0.424271
10643	IGF2BP3	-1.60044	4.41168	-5.72676	2.02852e-05	0.000176206	2.34768
100132103	FAM66E	-1.6006	2.08767	-4.14277	0.000618221	0.00260335	-0.947767
64065	PERP	-1.60113	7.54896	-4.08944	0.000695835	0.00286383	-1.09501
305	ANXA2P3	-1.60232	2.35234	-8.20612	1.77992e-07	4.49904e-06	7.30903
58496	LY6G5B	-1.60338	3.92212	-7.63756	4.90274e-07	9.95758e-06	6.19153
64084	CLSTN2	-1.60414	4.39674	-3.41489	0.00310958	0.00965567	-2.70843
9231	DLG5	-1.60449	6.22004	-8.37046	1.33846e-07	3.51972e-06	7.47975
23499	MACF1	-1.60652	8.57527	-9.21944	3.23893e-08	1.17366e-06	9.09799
285735	LINC00326	-1.60695	-3.05221	-5.26876	5.31217e-05	0.000374225	1.7911
2047	EPHB1	-1.60771	5.11953	-7.12273	1.27353e-06	2.07915e-05	5.13949
5339	PLEC	-1.60871	9.02034	-6.25389	6.91807e-06	7.69915e-05	3.69734
23432	GPR161	-1.61132	3.32066	-6.58417	3.59225e-06	4.69719e-05	4.198
84645	C22orf23	-1.61183	4.15501	-5.28563	5.12484e-05	0.000364548	1.42635
5066	PAM	-1.61331	9.20613	-4.45636	0.000309164	0.00149413	-0.11148
3685	ITGAV	-1.61579	9.4215	-5.00264	9.39506e-05	0.000582079	1.10224
51330	TNFRSF12A	-1.6169	7.83916	-8.21173	1.76259e-07	4.46675e-06	7.32818
1953	MEGF6	-1.61752	6.24585	-3.60758	0.00202925	0.00685374	-2.29541
349152	DPY19L2P2	-1.61812	5.52328	-4.83519	0.000134989	0.000777247	0.379263
57683	ZDBF2	-1.61824	3.22118	-5.14878	6.86299e-05	0.00045583	1.2046
898	CCNE1	-1.61988	2.73855	-4.78468	0.000150658	0.000848556	0.439463
57574	MARCH4	-1.62269	3.12393	-6.53767	3.93601e-06	5.02622e-05	4.1168
286151	FBXO43	-1.6231	1.08493	-3.3774	0.00337811	0.0103214	-2.58567
26289	AK5	-1.62616	4.55291	-4.76852	0.000156055	0.000870864	0.26582
9875	URB1	-1.628	5.35367	-6.48243	4.38895e-06	5.46947e-05	3.86832
100500916	MIR3180-5	-1.62907	-5.13678	-3.42382	0.00304884	0.0095001	-2.1496
346653	FAM71F2	-1.63004	1.63056	-5.91937	1.36354e-05	0.000129825	2.91373
9354	UBE4A	-1.63101	4.27967	-4.87229	0.000124545	0.000728213	0.515938
729025	SLC15A5	-1.63135	1.68457	-5.45243	3.6001e-05	0.000276088	1.92742
9455	HOMER2	-1.63244	4.08353	-7.64845	4.8066e-07	9.83957e-06	6.19972
6769	STAC	-1.63263	3.96168	-8.04238	2.37271e-07	5.56752e-06	6.93165
100750247	HIF1A-AS2	-1.63302	-2.38634	-4.33053	0.000408031	0.00185417	-0.253549
80146	UXS1	-1.63304	6.91691	-7.08347	1.3717e-06	2.19741e-05	5.15395
9263	STK17A	-1.63306	3.86979	-4.27533	0.00046097	0.00204275	-0.765323
5445	PON2	-1.63344	7.6664	-8.24292	1.66936e-07	4.26797e-06	7.36997
642658	SCX	-1.63547	-0.614796	-3.54885	0.00231157	0.00763398	-2.06803
5426	POLE	-1.63729	5.48679	-4.3123	0.000424792	0.00191439	-0.776936
3832	KIF11	-1.63806	4.38151	-3.71697	0.00159165	0.00560117	-2.04643
64506	CPEB1	-1.63846	3.29199	-5.21309	5.98148e-05	0.000411188	1.33901
10985	GCN1L1	-1.63979	7.44723	-9.76458	1.36273e-08	5.90117e-07	9.90583
7473	WNT3	-1.6424	3.52369	-5.86629	1.52055e-05	0.000141135	2.71341
23306	TMEM194A	-1.64528	5.28971	-6.00785	1.13791e-05	0.0001131	2.89433
6928	HNF1B	-1.64568	7.28334	-4.31014	0.000426831	0.00192181	-0.635446
114823	LENG8	-1.64733	8.47099	-7.10363	1.32033e-06	2.13778e-05	5.33062
100526794	NT5C1B-RDH14	-1.64822	-2.69569	-4.51531	0.00027157	0.0013479	0.156571
9585	KIF20B	-1.64853	4.17236	-3.95471	0.000938477	0.00364623	-1.50303
25886	POC1A	-1.6495	3.24275	-9.05624	4.22567e-08	1.44084e-06	8.73949
399473	SPRED3	-1.64963	1.4918	-4.198	0.000547005	0.00235338	-0.803789
6525	SMTN	-1.65202	7.63153	-5.001	9.42847e-05	0.000583739	0.920866
55771	PRR11	-1.65209	4.5238	-3.40821	0.00315584	0.00977305	-2.7335
339442	LINC01343	-1.65226	-5.48283	-4.76841	0.000156089	0.000870864	0.782137
10130	PDIA6	-1.65268	8.6769	-4.76053	0.000158792	0.000880212	0.503002
3482	IGF2R	-1.65374	8.25494	-5.72636	2.03019e-05	0.00017622	2.53726
399744	LINC00999	-1.65425	4.39165	-5.36749	4.30773e-05	0.00031921	1.58291
57648	KIAA1522	-1.65437	6.20828	-5.76757	1.86403e-05	0.000165403	2.42522
7517	XRCC3	-1.65538	3.43026	-6.48646	4.35415e-06	5.44339e-05	3.99455
81502	HM13	-1.65554	7.90797	-7.83334	3.44216e-07	7.51991e-06	6.65202
10509	SEMA4B	-1.65577	7.45896	-6.45781	4.60796e-06	5.69175e-05	3.96806
55034	MOCOS	-1.65696	4.28442	-3.71835	0.00158679	0.00558704	-2.03489
80263	TRIM45	-1.65719	3.14388	-8.31805	1.46529e-07	3.81674e-06	7.47524
5355	PLP2	-1.65745	6.76024	-4.72795	0.000170483	0.000935274	0.231237
245910	DEFB107A	-1.65771	4.94554	-4.67065	0.000193205	0.00102917	0.025902
9518	GDF15	-1.65807	6.22502	-3.72399	0.00156702	0.00553032	-2.04144
23141	ANKLE2	-1.66072	7.62335	-8.60584	8.95141e-08	2.61227e-06	8.00176
23603	CORO1C	-1.66172	8.09614	-7.85372	3.3187e-07	7.29892e-06	6.70422
343505	NBPF7	-1.66296	1.42898	-7.12511	1.26781e-06	2.07499e-05	5.33598
23094	SIPA1L3	-1.66744	6.97474	-7.93865	2.85181e-07	6.44528e-06	6.76555
23362	PSD3	-1.66989	5.62896	-5.28313	5.15221e-05	0.000366098	1.35831
784	CACNB3	-1.67001	4.86754	-5.76532	1.87275e-05	0.000165978	2.39888
56886	UGGT1	-1.67012	7.07007	-5.8981	1.42436e-05	0.00013417	2.78038
7482	WNT2B	-1.67074	3.58735	-4.36539	0.000377804	0.00174631	-0.541793
6721	SREBF2	-1.67078	6.77037	-7.48077	6.53217e-07	1.25285e-05	5.89955
171391	LOC171391	-1.67097	1.68379	-4.12839	0.000638254	0.00267142	-0.964997
2175	FANCA	-1.67162	4.76776	-4.16104	0.000593681	0.00252051	-1.09311
57553	MICAL3	-1.67425	7.91773	-6.78858	2.41223e-06	3.39128e-05	4.66996
79682	CENPU	-1.67587	3.42537	-3.61268	0.00200639	0.00678821	-2.19133
6522	SLC4A2	-1.67777	7.77577	-7.54721	5.78201e-07	1.13672e-05	6.11265
5905	RANGAP1	-1.6789	7.33276	-5.74629	1.948e-05	0.000171334	2.48826
147841	SPC24	-1.67936	1.49404	-4.09211	0.000691725	0.00285169	-1.03792
101101772	LINC00601	-1.68	-1.30291	-4.68406	0.000187623	0.00100598	0.486107
21	ABCA3	-1.68108	6.90678	-5.50978	3.19088e-05	0.000251885	1.94348
3703	STT3A	-1.68182	8.04128	-6.2881	6.45967e-06	7.29126e-05	3.67926
29089	UBE2T	-1.68277	2.73086	-3.44556	0.00290568	0.00916452	-2.50919
55714	TENM3	-1.68541	5.22226	-4.06275	0.000738289	0.00301142	-1.32987
100133991	MAP3K14-AS1	-1.68556	0.282029	-5.08287	7.90523e-05	0.000508878	1.20648
9703	KIAA0100	-1.68627	7.23196	-7.64036	4.87783e-07	9.92752e-06	6.23927
387522	TMEM189-UBE2V1	-1.6885	2.53359	-5.83487	1.62219e-05	0.00014853	2.70556
81029	WNT5B	-1.6891	5.0187	-4.28725	0.00044898	0.00199999	-0.825905
54480	CHPF2	-1.69039	6.68971	-7.08206	1.37536e-06	2.19968e-05	5.13035
93426	SYCE1	-1.69189	-3.84856	-4.23022	0.000509342	0.00221905	-0.436854
2239	GPC4	-1.69303	7.0246	-5.49204	3.31213e-05	0.000259371	1.91765
6709	SPTAN1	-1.69372	8.56839	-7.07837	1.38503e-06	2.20975e-05	5.29003
55959	SULF2	-1.69425	7.59764	-3.71898	0.00158458	0.00558127	-1.90696
5754	PTK7	-1.69459	6.25271	-4.92693	0.000110644	0.000664539	0.619339
100190939	TPT1-AS1	-1.69543	7.81338	-7.52511	6.02099e-07	1.1743e-05	6.07456
51166	AADAT	-1.69599	3.43879	-4.96029	0.000102944	0.000625175	0.779211
393046	OR2A5	-1.69616	-3.8751	-3.41846	0.00308515	0.00958934	-2.20285
4825	NKX6-1	-1.70268	-4.71619	-3.51878	0.00247088	0.00803843	-1.95916
5881	RAC3	-1.70457	2.15089	-4.38174	0.000364422	0.00169848	-0.421775
63827	BCAN	-1.7052	3.81552	-3.75613	0.00145903	0.0052167	-1.90903
54441	STAG3L1	-1.7072	7.0832	-7.2537	9.95577e-07	1.72959e-05	5.49687
7739	ZNF185	-1.70824	5.04311	-3.55639	0.00227328	0.00752776	-2.4422
55357	TBC1D2	-1.70933	5.48297	-6.17173	8.16146e-06	8.77826e-05	3.23414
3915	LAMC1	-1.70937	9.06097	-6.68812	2.93166e-06	4.00402e-05	4.56983
55558	PLXNA3	-1.7097	6.29959	-4.57918	0.000236044	0.00120633	-0.14177
51495	HACD3	-1.71102	7.24244	-8.26971	1.59338e-07	4.10682e-06	7.38319
10257	ABCC4	-1.71263	7.22685	-6.49241	4.30332e-06	5.39013e-05	4.01559
6326	SCN2A	-1.71492	2.24114	-3.64815	0.00185451	0.00635313	-2.0439
2086	ERV3-1	-1.71533	4.06569	-4.83591	0.000134779	0.000776721	0.454835
51752	ERAP1	-1.71555	6.59126	-6.49516	4.27998e-06	5.37117e-05	3.96035
131368	ZPLD1	-1.71669	4.49257	-3.52071	0.00246032	0.00801495	-2.48606
55872	PBK	-1.71907	2.16549	-3.74897	0.00148243	0.00528595	-1.81965
146429	SLC22A31	-1.72159	-2.50473	-4.3215	0.00041625	0.00188411	-0.271153
2317	FLNB	-1.72257	8.42472	-6.44227	4.75191e-06	5.79675e-05	4.02607
23333	DPY19L1	-1.72259	6.32227	-8.95543	4.98802e-08	1.6437e-06	8.49878
6624	FSCN1	-1.723	6.88173	-4.60853	0.000221336	0.00114275	-0.0190694
8877	SPHK1	-1.72343	4.74812	-3.42689	0.00302817	0.00945286	-2.70929
147744	TMEM190	-1.72639	-2.47966	-4.4126	0.000340448	0.00160692	-0.0721777
23413	NCS1	-1.72667	5.51358	-6.84743	2.15319e-06	3.10718e-05	4.59868
286077	FAM83H	-1.72674	5.56728	-5.38551	4.14652e-05	0.000308915	1.57766
285598	ARL10	-1.72938	2.5606	-4.08123	0.000708623	0.0029055	-1.10385
302	ANXA2	-1.73003	10.1087	-9.2863	2.90726e-08	1.08553e-06	9.27474
29127	RACGAP1	-1.73027	4.8653	-4.19054	0.000556126	0.00239	-1.03332
23344	ESYT1	-1.73168	8.23306	-8.81008	6.34932e-08	1.99202e-06	8.39485
64285	RHBDF1	-1.73221	6.14359	-8.45185	1.16371e-07	3.16556e-06	7.61832
29893	PSMC3IP	-1.73424	2.33144	-4.22703	0.000512959	0.00222986	-0.770967
8601	RGS20	-1.73488	3.71955	-7.05199	1.45608e-06	2.28962e-05	5.0929
27006	FGF22	-1.73504	-0.849126	-3.77688	0.00139329	0.00502556	-1.54443
3619	INCENP	-1.73529	4.14028	-4.69167	0.000184533	0.000994846	0.131035
55607	PPP1R9A	-1.73886	5.62304	-8.59187	9.16593e-08	2.65499e-06	7.84038
79134	TMEM185B	-1.73894	5.29617	-11.9442	5.85646e-10	4.81259e-08	13.0154
23657	SLC7A11	-1.73941	1.39361	-4.45951	0.000307026	0.00148595	-0.222217
54429	TAS2R5	-1.7402	-0.707429	-3.86332	0.00114976	0.00429711	-1.37074
6573	SLC19A1	-1.74163	4.19748	-5.07177	8.09596e-05	0.000517593	0.958965
221806	VWDE	-1.74335	1.93149	-3.81529	0.00127929	0.00469454	-1.66503
647042	GOLGA6L10	-1.74519	3.21405	-5.83043	1.6371e-05	0.000149308	2.6595
3491	CYR61	-1.74958	10.1424	-6.17139	8.16718e-06	8.77961e-05	3.61969
355	FAS	-1.75011	6.21853	-7.13167	1.2522e-06	2.05457e-05	5.18701
57552	NCEH1	-1.7519	7.80976	-4.76501	0.00015725	0.00087465	0.423702
149775	GNAS-AS1	-1.7566	-0.155433	-4.84283	0.000132767	0.000766926	0.722335
7015	TERT	-1.75936	0.403136	-3.94807	0.000952408	0.00368868	-1.29342
55238	SLC38A7	-1.76189	4.66913	-9.76393	1.36412e-08	5.90117e-07	9.81227
51454	GULP1	-1.76583	5.08213	-5.70623	2.11684e-05	0.000182622	2.26507
729873	TBC1D3	-1.77	6.58285	-6.11867	9.08516e-06	9.52656e-05	3.19087
9601	PDIA4	-1.77019	8.7313	-5.55412	2.90743e-05	0.000232974	2.21915
100874042	HM13-AS1	-1.7711	2.54481	-6.0984	9.46604e-06	9.80554e-05	3.25265
10326	SIRPB1	-1.77265	6.02816	-7.58252	5.42032e-07	1.08186e-05	6.03284
221468	TMEM217	-1.77491	3.64857	-6.19246	7.8274e-06	8.49332e-05	3.38067
151246	SGOL2	-1.77499	3.55961	-4.56553	0.000243216	0.00123399	-0.0971291
29775	CARD10	-1.77635	6.04266	-6.36172	5.57659e-06	6.53097e-05	3.64558
11010	GLIPR1	-1.77831	6.14678	-5.74744	1.94338e-05	0.00017108	2.37808
728053	#N/A	-1.78296	5.60328	-6.30582	6.23473e-06	7.09445e-05	3.51169
3710	ITPR3	-1.78324	7.60866	-6.11826	9.09271e-06	9.52939e-05	3.29039
140885	SIRPA	-1.78429	8.71269	-5.86833	1.51419e-05	0.000140742	2.87723
304	ANXA2P2	-1.78524	8.0767	-10.087	8.29589e-09	3.97618e-07	10.4475
391267	ANKRD20A11P	-1.78537	0.456101	-5.70784	2.10976e-05	0.000182215	2.52794
196463	PLBD2	-1.78552	6.07953	-7.19985	1.10133e-06	1.85985e-05	5.30904
29927	SEC61A1	-1.78853	6.30851	-5.80778	1.7154e-05	0.000154473	2.5181
8792	TNFRSF11A	-1.78908	3.7301	-5.29836	4.98809e-05	0.000356889	1.49007
285989	ZNF789	-1.78978	4.68909	-7.95081	2.79077e-07	6.3146e-06	6.71535
80336	PABPC1L	-1.79658	6.14652	-5.2747	5.24542e-05	0.000370576	1.36767
84296	GINS4	-1.7967	2.71739	-4.15286	0.000604541	0.00255832	-0.953462
100506499	#N/A	-1.79983	2.16425	-5.33399	4.6246e-05	0.000337021	1.65764
554202	MIR31HG	-1.80117	3.65543	-5.34371	4.53028e-05	0.00033188	1.5938
57205	ATP10D	-1.80175	6.70652	-5.08354	7.89372e-05	0.000508304	1.00407
4363	ABCC1	-1.80191	7.26511	-10.3358	5.70082e-09	2.9542e-07	10.7804
79642	ARSJ	-1.80446	5.36154	-5.92397	1.35073e-05	0.000128903	2.71891
10626	TRIM16	-1.806	6.36153	-9.6177	1.71498e-08	7.06126e-07	9.59506
27122	DKK3	-1.80676	7.64162	-3.6874	0.0016997	0.0058979	-1.97141
79172	CENPO	-1.80708	2.88531	-7.78108	3.78109e-07	8.15154e-06	6.5201
3778	KCNMA1	-1.81181	7.06771	-4.09122	0.00069309	0.00285552	-1.14364
25825	BACE2	-1.81229	7.15619	-4.89176	0.000119397	0.000705581	0.632509
147700	KLC3	-1.81424	3.09366	-5.97721	1.21133e-05	0.000118775	2.97338
100506394	GAS6-AS2	-1.81523	1.86918	-5.16042	6.69416e-05	0.000447426	1.2937
4864	NPC1	-1.81552	7.454	-3.84672	0.00119297	0.00442874	-1.64166
642929	LOC642929	-1.81605	-3.198	-4.00597	0.00083748	0.00333363	-0.94645
5454	POU3F2	-1.8173	-4.20029	-3.56133	0.00224849	0.00745734	-1.88438
124222	PAQR4	-1.81762	3.33439	-3.74131	0.00150786	0.00536202	-1.90207
2535	FZD2	-1.81808	2.54308	-4.08639	0.000700567	0.00287788	-1.09159
283659	PRTG	-1.81858	3.3469	-6.28971	6.43893e-06	7.27203e-05	3.60109
649	BMP1	-1.82206	7.30918	-4.79744	0.000146532	0.000830558	0.442031
8000	PSCA	-1.82306	-0.402732	-3.48603	0.00265676	0.00850926	-2.22817
54058	C21orf58	-1.82327	3.4581	-4.42035	0.000334684	0.00158581	-0.409972
442582	STAG3L2	-1.82357	5.45498	-6.39737	5.19466e-06	6.21335e-05	3.69605
268	AMH	-1.82497	0.676912	-3.76743	0.00142286	0.00510597	-1.71086
80727	TTYH3	-1.82583	8.38704	-5.14843	6.86819e-05	0.000456005	1.31772
2030	SLC29A1	-1.82626	6.83713	-4.12337	0.000645388	0.00269289	-1.09748
728537	LINC01125	-1.82644	3.64584	-6.37027	5.48239e-06	6.4437e-05	3.74411
27346	TMEM97	-1.82645	3.92976	-4.0442	0.000769321	0.00311215	-1.28283
220042	DDIAS	-1.82677	2.60114	-4.57449	0.000238483	0.00121657	-0.0157031
7991	TUSC3	-1.8287	6.35641	-7.00144	1.60304e-06	2.45967e-05	4.94467
1809	DPYSL3	-1.83072	6.74084	-4.27395	0.000462374	0.00204758	-0.774096
1047	CLGN	-1.83081	3.05098	-4.25884	0.00047809	0.00210717	-0.73875
92092	ZC3HAV1L	-1.83231	3.11131	-6.32738	5.9718e-06	6.87493e-05	3.69257
729993	SHISA9	-1.83398	6.31884	-3.88759	0.00108941	0.00411304	-1.67209
155060	LOC155060	-1.83752	4.36072	-4.75041	0.000162335	0.000897092	0.241296
1902	LPAR1	-1.83957	4.38365	-6.34947	5.7143e-06	6.63185e-05	3.64284
260436	FDCSP	-1.84017	-4.32115	-3.83123	0.00123476	0.00455582	-1.29427
4771	NF2	-1.84018	6.56233	-7.69669	4.40368e-07	9.2402e-06	6.28519
204010	RPSAP52	-1.84195	1.69167	-7.47769	6.56933e-07	1.25875e-05	5.99735
100133612	LINC01134	-1.8421	1.23715	-4.75597	0.000160379	0.000888033	0.436486
653149	NBPF6	-1.8517	-3.6257	-3.50692	0.00253665	0.00819808	-2.02038
3995	FADS3	-1.85193	6.96662	-7.68265	4.51716e-07	9.36822e-06	6.29441
4627	MYH9	-1.85239	11.0455	-8.09	2.18161e-07	5.24458e-06	7.29854
55215	FANCI	-1.85316	4.9129	-4.14569	0.000614233	0.00258952	-1.13532
23015	GOLGA8A	-1.85377	8.13405	-5.6996	2.14616e-05	0.000184104	2.4693
2194	FASN	-1.85382	6.2767	-6.13988	8.70374e-06	9.22512e-05	3.20776
857	CAV1	-1.85732	8.63616	-7.1428	1.22617e-06	2.0203e-05	5.41918
253650	ANKRD18A	-1.85966	2.25313	-8.25722	1.62834e-07	4.17502e-06	7.40268
645644	FLJ42627	-1.8613	3.87327	-10.6705	3.47634e-09	2.02597e-07	11.2539
9955	HS3ST3A1	-1.8627	2.64881	-6.0025	1.15039e-05	0.000114052	3.04965
440482	ANKRD20A5P	-1.86463	2.10675	-4.47156	0.000298992	0.00145568	-0.221793
23162	MAPK8IP3	-1.86655	7.47241	-6.05094	1.04233e-05	0.000105577	3.13813
26086	GPSM1	-1.86785	4.67145	-6.09158	9.59783e-06	9.9159e-05	3.09246
57110	HRASLS	-1.86933	0.354904	-3.72713	0.00155613	0.00549979	-1.77533
414059	TBC1D3B	-1.87017	5.54759	-6.53479	3.95835e-06	5.0449e-05	3.97553
6804	STX1A	-1.87175	2.27928	-7.11683	1.2878e-06	2.09721e-05	5.29427
260294	NSUN5P2	-1.87326	5.55659	-8.15354	1.9513e-07	4.85107e-06	7.06325
1687	DFNA5	-1.88057	5.78078	-5.34381	4.5293e-05	0.00033188	1.49472
7138	TNNT1	-1.883	1.36931	-3.41323	0.00312102	0.00968968	-2.5219
121952	METTL21EP	-1.88365	0.0985332	-3.65971	0.00180752	0.0062144	-1.90097
166647	ADGRA3	-1.88428	5.96331	-8.0685	2.26583e-07	5.38099e-06	6.92417
440452	TBC1D3P2	-1.88507	4.13913	-6.59692	3.50354e-06	4.61189e-05	4.16234
222696	ZSCAN23	-1.88533	0.134685	-4.50309	0.000278962	0.00137718	-0.0478851
79026	AHNAK	-1.8854	10.7453	-6.6617	3.08657e-06	4.16063e-05	4.63765
25894	PLEKHG4	-1.88625	5.07436	-3.61434	0.00199902	0.00676908	-2.31636
2131	EXT1	-1.88636	7.14597	-6.83278	2.21484e-06	3.17979e-05	4.68578
89797	NAV2	-1.88805	6.63635	-9.70608	1.49297e-08	6.30579e-07	9.75583
220001	VWCE	-1.89413	3.95753	-4.27772	0.000458532	0.00203424	-0.767863
26509	MYOF	-1.89453	8.48555	-8.93703	5.142e-08	1.67756e-06	8.62498
25800	SLC39A6	-1.89461	7.3694	-6.56782	3.70942e-06	4.81391e-05	4.18065
57707	TLDC1	-1.89494	5.02905	-7.96938	2.70019e-07	6.17389e-06	6.73387
9508	ADAMTS3	-1.89762	5.18411	-3.72449	0.00156529	0.00552522	-2.07724
23471	TRAM1	-1.89978	9.09095	-6.96955	1.70358e-06	2.57333e-05	5.12177
143379	C10orf82	-1.90028	-0.797445	-3.91109	0.00103398	0.00394011	-1.25596
56	ACRV1	-1.90205	-0.880974	-6.64958	3.16049e-06	4.24569e-05	4.55452
3149	HMGB3	-1.90623	4.02949	-6.18317	7.97536e-06	8.62533e-05	3.33105
23594	ORC6	-1.90717	3.59585	-5.26408	5.36531e-05	0.000376884	1.42689
100192378	ZFHX4-AS1	-1.90827	-0.523837	-5.65387	2.3604e-05	0.000198452	2.49548
100506123	LOC100506123	-1.90994	5.02759	-5.27496	5.24255e-05	0.000370506	1.34382
23528	ZNF281	-1.91097	4.47626	-5.49694	3.27813e-05	0.000257358	1.85399
441459	ANKRD18B	-1.91146	2.09614	-9.10118	3.92602e-08	1.35752e-06	8.85468
55033	FKBP14	-1.91177	5.32718	-5.62482	2.50779e-05	0.00020817	2.08776
79739	TTLL7	-1.91322	2.93747	-5.83954	1.60663e-05	0.00014745	2.69517
5074	PAWR	-1.91348	5.48646	-7.90801	3.01182e-07	6.76025e-06	6.6165
1969	EPHA2	-1.91384	7.64093	-5.47376	3.44196e-05	0.000267088	1.94152
160897	GPR180	-1.91635	5.24491	-8.94541	5.07129e-08	1.66365e-06	8.44617
9787	DLGAP5	-1.91744	3.47202	-3.48543	0.0026603	0.00851644	-2.47285
79158	GNPTAB	-1.91854	7.12384	-5.6862	2.20681e-05	0.000188197	2.34037
4808	NHLH2	-1.91948	-4.70268	-3.50383	0.00255406	0.00824044	-1.99181
56938	ARNTL2	-1.91948	4.16066	-6.00268	1.14997e-05	0.000114052	2.94673
64116	SLC39A8	-1.91959	6.39806	-4.55205	0.000250522	0.00126192	-0.192876
646903	LOC646903	-1.92212	-0.520575	-4.22455	0.000515776	0.00224013	-0.59692
4012	LNPEP	-1.92357	5.33845	-5.10555	7.52941e-05	0.000489661	0.969651
102	ADAM10	-1.9241	7.96152	-7.54541	5.80103e-07	1.13932e-05	6.1249
55247	NEIL3	-1.93018	2.16943	-4.14299	0.000617916	0.00260315	-0.950341
26586	CKAP2	-1.93149	5.03055	-6.38222	5.35359e-06	6.34928e-05	3.67113
4173	MCM4	-1.93312	5.40215	-4.21664	0.000524891	0.00227368	-0.989766
257068	PLCXD2	-1.93473	3.07218	-4.50577	0.000277327	0.00137081	-0.194109
65078	RTN4R	-1.93553	2.70485	-6.11721	9.11211e-06	9.53954e-05	3.28411
26064	RAI14	-1.93887	7.08736	-6.32628	5.9849e-06	6.88194e-05	3.66564
55002	TMCO3	-1.94188	7.03406	-12.7239	2.11584e-10	2.18711e-08	14.1057
100506564	THEGL	-1.94401	4.52359	-5.52074	3.11824e-05	0.000247244	1.90127
4907	NT5E	-1.9454	6.6337	-8.28212	1.55942e-07	4.02986e-06	7.3545
3693	ITGB5	-1.9473	8.43857	-8.21214	1.76131e-07	4.46675e-06	7.37368
401207	C5orf63	-1.94969	2.7453	-5.90379	1.4078e-05	0.000133095	2.83968
2683	B4GALT1	-1.95011	8.33368	-4.72443	0.000171796	0.000941163	0.389085
7357	UGCG	-1.95113	6.5246	-6.21687	7.4522e-06	8.17204e-05	3.38774
79412	KREMEN2	-1.95146	0.388863	-6.02595	1.09671e-05	0.000109727	3.195
4919	ROR1	-1.9537	5.40942	-6.59314	3.52958e-06	4.63375e-05	4.09145
115701	ALPK2	-1.95552	8.31126	-3.52556	0.00243406	0.00795555	-2.25138
642852	LOC642852	-1.9562	4.97404	-5.26069	5.40421e-05	0.000379202	1.31508
29128	UHRF1	-1.95636	4.71041	-4.22655	0.000513498	0.00223171	-0.944088
6790	AURKA	-1.96085	3.76309	-4.30609	0.000430665	0.00193553	-0.687832
283373	ANKRD52	-1.96468	6.60192	-12.5781	2.54986e-10	2.54209e-08	13.8986
860	RUNX2	-1.96587	5.02559	-5.89563	1.43157e-05	0.000134656	2.66606
407975	MIR17HG	-1.96803	1.82503	-4.3524	0.000388792	0.00178659	-0.474901
79888	LPCAT1	-1.9686	8.50085	-5.67484	2.25957e-05	0.000191449	2.45233
90355	C5orf30	-1.9701	3.99361	-5.67832	2.24328e-05	0.000190347	2.27999
646243	CXADRP2	-1.97134	-0.835494	-4.02541	0.000802093	0.00322215	-1.00073
79745	CLIP4	-1.98317	4.99472	-4.93772	0.00010809	0.000652393	0.611077
84959	UBASH3B	-1.98695	5.34475	-8.59866	9.06095e-08	2.6325e-06	7.8495
84559	GOLGA2P2Y	-1.98895	1.20143	-6.1965	7.76398e-06	8.44789e-05	3.50145
64403	CDH24	-1.98898	4.47409	-6.32475	6.00332e-06	6.89504e-05	3.58559
1869	E2F1	-1.98921	3.18465	-3.59111	0.00210479	0.00706513	-2.22077
730005	SEC14L6	-1.99009	5.54153	-7.40496	7.51314e-07	1.40111e-05	5.679
8910	SGCE	-1.99159	6.32657	-6.18052	8.01806e-06	8.66197e-05	3.29565
1956	EGFR	-1.99361	7.38932	-6.18061	8.01665e-06	8.66197e-05	3.39723
83742	MARVELD1	-1.9956	6.21844	-7.48875	6.43693e-07	1.24098e-05	5.86904
10733	PLK4	-1.99627	2.86952	-3.75143	0.00147433	0.00526279	-1.84854
89839	ARHGAP11B	-1.99641	2.98472	-4.51697	0.00027058	0.00134469	-0.163875
9633	MTL5	-1.99672	2.63477	-6.37739	5.4053e-06	6.39134e-05	3.81894
55388	MCM10	-2.00079	2.47303	-3.43051	0.00300405	0.00940982	-2.52852
84856	LINC00839	-2.00127	4.8684	-5.3617	4.36082e-05	0.000322101	1.53808
9590	AKAP12	-2.00203	8.33464	-3.48663	0.00265322	0.0085007	-2.33344
23705	CADM1	-2.00872	6.28236	-4.68254	0.000188249	0.00100879	0.08485
3667	IRS1	-2.00903	4.86733	-8.07813	2.22772e-07	5.32268e-06	6.93755
5352	PLOD2	-2.01027	8.81973	-3.92018	0.0010133	0.00388194	-1.33218
7516	XRCC2	-2.01302	2.56069	-5.26466	5.35873e-05	0.00037684	1.49241
53358	SHC3	-2.01346	3.5053	-4.39664	0.000352636	0.00165214	-0.466097
407032	MIR30C2	-2.01544	-3.81732	-3.39168	0.00327322	0.0100667	-2.26217
81930	KIF18A	-2.01604	3.33824	-7.56979	5.54788e-07	1.0995e-05	6.10457
64770	CCDC14	-2.01667	6.44246	-7.63198	4.95283e-07	1.00385e-05	6.15486
121457	IKBIP	-2.01708	6.74009	-10.1828	7.17419e-09	3.57617e-07	10.5117
647024	C6orf132	-2.02001	4.03972	-5.03395	8.78216e-05	0.000552295	0.890353
114758	CSPG4P1Y	-2.02092	-2.14897	-4.08256	0.000706543	0.00289818	-0.801251
2817	GPC1	-2.02101	6.4848	-7.93288	2.88121e-07	6.50425e-06	6.71347
5361	PLXNA1	-2.02361	6.68738	-8.48385	1.1017e-07	3.0347e-06	7.71468
440270	GOLGA8B	-2.02378	8.08599	-6.214	7.49532e-06	8.20512e-05	3.53232
24147	FJX1	-2.02726	5.26803	-7.77757	3.80507e-07	8.18528e-06	6.37652
146223	CMTM4	-2.03591	6.10022	-5.98329	1.19637e-05	0.000117663	2.86961
152519	NIPAL1	-2.03785	1.33509	-3.98182	0.000883624	0.00347853	-1.27492
5954	RCN1	-2.03823	8.65553	-7.571	5.53563e-07	1.09818e-05	6.22767
51702	PADI3	-2.04044	0.828394	-9.87909	1.14101e-08	5.12803e-07	10.1387
85371	KIAA1656	-2.04158	1.29052	-7.22504	1.05047e-06	1.79871e-05	5.5321
8974	P4HA2	-2.04199	7.7164	-5.21046	6.01514e-05	0.000412833	1.38389
9156	EXO1	-2.04577	2.7739	-4.15472	0.000602057	0.00254946	-0.952494
10505	SEMA4F	-2.04591	4.94628	-5.92969	1.335e-05	0.000127889	2.74048
100500849	MIR3916	-2.0482	0.564523	-5.44865	3.62895e-05	0.000277866	1.97222
161159	ACTN1-AS1	-2.05067	-0.598757	-7.89715	3.07071e-07	6.87268e-06	6.88428
84451	KIAA1804	-2.05224	4.85309	-5.18431	6.36062e-05	0.000430174	1.15539
6646	SOAT1	-2.0537	7.34489	-8.48572	1.09818e-07	3.02926e-06	7.77153
65999	LRRC61	-2.05428	5.27173	-4.07192	0.000723426	0.00295878	-1.3103
100128338	FAM83H-AS1	-2.05762	2.01264	-5.0957	7.69033e-05	0.000497931	1.14865
8759	ADAM1A	-2.05767	2.38869	-8.58294	9.30589e-08	2.68381e-06	7.96858
64859	NABP1	-2.06306	6.42793	-4.89332	0.000118996	0.000704364	0.561255
55625	ZDHHC7	-2.06375	7.55662	-8.08145	2.21473e-07	5.29809e-06	7.07288
54733	SLC35F2	-2.06651	6.14183	-8.38866	1.29713e-07	3.44266e-06	7.50687
8323	FZD6	-2.06653	6.31067	-6.87651	2.03603e-06	2.97305e-05	4.6962
7162	TPBG	-2.06694	5.36577	-6.76025	2.54827e-06	3.55455e-05	4.42517
8660	IRS2	-2.06858	5.50796	-4.00113	0.000846518	0.00336279	-1.46695
1062	CENPE	-2.0712	3.72246	-4.05369	0.000753293	0.00306118	-1.24349
100379249	BOK-AS1	-2.07136	0.852945	-6.70739	2.82369e-06	3.88085e-05	4.54484
80178	C16orf59	-2.07175	1.928	-5.72608	2.03137e-05	0.00017622	2.49946
55740	ENAH	-2.07179	6.8967	-10.0216	9.16609e-09	4.30675e-07	10.2724
56751	BARHL1	-2.07334	-4.53535	-4.4435	0.000318043	0.0015265	0.0499048
574407	C1orf145	-2.07577	0.864781	-4.97943	9.87763e-05	0.000603787	0.943191
9333	TGM5	-2.07974	1.12345	-6.99077	1.63596e-06	2.50236e-05	5.08771
8836	GGH	-2.07989	5.07846	-4.86434	0.000126712	0.000738463	0.447026
87	ACTN1	-2.08002	8.94451	-10.7572	3.06449e-09	1.82938e-07	11.4863
57181	SLC39A10	-2.08031	6.57387	-9.1583	3.5769e-08	1.26577e-06	8.85747
1739	DLG1	-2.0827	7.42904	-5.18985	6.28579e-05	0.000426582	1.30973
3156	HMGCR	-2.08302	6.30666	-7.96615	2.7157e-07	6.17389e-06	6.76035
2125	EVPL	-2.08807	4.93392	-9.61929	1.71071e-08	7.05848e-07	9.5688
124056	NOXO1	-2.09195	0.134704	-6.34271	5.7919e-06	6.70713e-05	3.85964
494514	TYMSOS	-2.09196	0.159984	-6.22648	7.30962e-06	8.06522e-05	3.62205
84962	AJUBA	-2.09202	6.25594	-5.31607	4.80393e-05	0.000346617	1.46562
100288413	ERVMER34-1	-2.0929	0.723285	-4.36624	0.000377095	0.00174385	-0.393305
9401	RECQL4	-2.09508	3.70205	-4.49491	0.000284029	0.00139587	-0.264787
197342	EME2	-2.09673	2.8035	-7.56455	5.60135e-07	1.10786e-05	6.12279
124872	B4GALNT2	-2.09686	4.71584	-4.6604	0.000197584	0.00104625	0.0161483
155185	AMZ1	-2.10242	3.15543	-4.49435	0.000284377	0.0013963	-0.224796
4233	MET	-2.10339	8.74355	-6.25382	6.91904e-06	7.69915e-05	3.6732
23596	OPN3	-2.10474	3.59275	-6.9136	1.89608e-06	2.80415e-05	4.83216
4796	TONSL	-2.1069	4.21637	-5.52896	3.06493e-05	0.000243954	1.9435
9928	KIF14	-2.10707	3.41499	-4.42482	0.000331405	0.00157407	-0.396846
745	MYRF	-2.11275	5.62398	-4.25206	0.000485314	0.00213107	-0.907758
147710	IGSF23	-2.11502	2.15361	-7.89433	3.08624e-07	6.89308e-06	6.75411
1829	DSG2	-2.11615	5.90189	-3.91737	0.00101964	0.00389986	-1.63785
352999	C6orf58	-2.11641	-1.83285	-4.35581	0.00038588	0.00177627	-0.208799
10635	RAD51AP1	-2.1195	2.7576	-3.90967	0.00103724	0.00394871	-1.49334
146822	CDRT15	-2.12033	-1.57837	-4.88099	0.000122217	0.000718237	0.928184
57556	SEMA6A	-2.12186	6.64244	-4.70768	0.000178191	0.000967799	0.174488
55504	TNFRSF19	-2.12223	5.70841	-3.70636	0.0016296	0.00570202	-2.11306
56256	SERTAD4	-2.12461	1.89606	-3.81907	0.00126858	0.00465873	-1.65543
8438	RAD54L	-2.12797	3.85177	-4.01854	0.000814429	0.00326237	-1.33263
286527	TMSB15B	-2.13119	3.22419	-8.6196	8.74517e-08	2.56351e-06	7.99813
79572	ATP13A3	-2.13448	8.1649	-8.57351	9.45598e-08	2.70722e-06	7.98578
7159	TP53BP2	-2.13521	6.93346	-6.76418	2.52892e-06	3.53258e-05	4.53024
8187	ZNF239	-2.13781	3.90741	-6.67653	2.99863e-06	4.07846e-05	4.34004
153769	SH3RF2	-2.13887	4.97002	-5.01368	9.17425e-05	0.000570558	0.778205
6712	SPTBN2	-2.13915	4.02261	-4.76573	0.000157004	0.00087353	0.30451
899	CCNF	-2.13973	3.75803	-4.42164	0.000333735	0.00158323	-0.431576
219790	RTKN2	-2.13981	2.80158	-4.67941	0.00018954	0.00101377	0.204803
114569	MAL2	-2.14037	6.27705	-5.34951	4.47497e-05	0.000329047	1.53948
11130	ZWINT	-2.14216	4.15254	-4.06133	0.00074063	0.00301721	-1.26514
3213	HOXB3	-2.14246	4.006	-6.07395	9.94737e-06	0.000102032	3.10756
656	BMP8B	-2.14248	2.55521	-5.66614	2.30084e-05	0.000194275	2.34968
4124	MAN2A1	-2.14399	6.61229	-6.53794	3.93385e-06	5.02622e-05	4.04847
147166	TRIM16L	-2.14721	5.82071	-9.43464	2.29193e-08	8.96682e-07	9.26897
10769	PLK2	-2.15133	8.29342	-5.84177	1.59927e-05	0.000146911	2.78274
340596	LHFPL1	-2.15574	0.347475	-8.25977	1.62114e-07	4.16744e-06	7.47226
56666	PANX2	-2.15723	0.496378	-4.6222	0.000214807	0.00111513	0.185653
84419	C15orf48	-2.15809	4.2291	-4.50892	0.000275412	0.00136524	-0.280233
80131	LRRC8E	-2.15828	4.45095	-5.65099	2.37459e-05	0.00019907	2.18417
6382	SDC1	-2.16516	7.48138	-5.80205	1.73581e-05	0.000155916	2.62036
2260	FGFR1	-2.16541	8.14791	-7.43572	7.0978e-07	1.33654e-05	5.93496
11187	PKP3	-2.1689	0.322727	-4.29124	0.000445032	0.00198556	-0.530091
55040	EPN3	-2.17123	-0.198215	-4.76387	0.000157642	0.000876581	0.554085
9780	PIEZO1	-2.17207	8.76518	-10.0172	9.22861e-09	4.32578e-07	10.3739
654364	NME1-NME2	-2.17308	0.909067	-7.23171	1.03742e-06	1.78281e-05	5.56002
55789	DEPDC1B	-2.17601	3.37291	-5.70726	2.11231e-05	0.000182355	2.38978
8714	ABCC3	-2.18832	7.83088	-6.70616	2.83045e-06	3.88491e-05	4.49929
51232	CRIM1	-2.19045	9.41662	-6.06078	1.0217e-05	0.000104131	3.33668
84141	EVA1A	-2.19056	5.8343	-5.27753	5.21398e-05	0.000369418	1.35406
26278	SACS	-2.19349	6.07622	-10.0792	8.39474e-09	4.00177e-07	10.3098
144453	BEST3	-2.19587	2.02029	-10.3419	5.64901e-09	2.93509e-07	10.8236
3038	HAS3	-2.20046	4.07219	-6.22741	7.29589e-06	8.05913e-05	3.4184
244	#N/A	-2.20632	0.345413	-3.4249	0.00304153	0.00948185	-2.43311
57507	ZNF608	-2.21086	5.90513	-8.45563	1.15621e-07	3.16267e-06	7.6118
79801	SHCBP1	-2.2121	3.37303	-4.21503	0.000526768	0.00227879	-0.858069
990	CDC6	-2.2167	3.38122	-3.96402	0.000919258	0.00358077	-1.41427
100506305	LINC00958	-2.22166	3.43088	-5.4432	3.67089e-05	0.000279877	1.82429
221150	SKA3	-2.22421	2.7222	-4.22281	0.000517767	0.00224728	-0.798947
83716	CRISPLD2	-2.22624	6.23743	-5.04848	8.51174e-05	0.000537699	0.883666
51351	ZNF117	-2.228	4.70588	-5.21023	6.01802e-05	0.000412833	1.22025
6307	MSMO1	-2.23117	6.3418	-7.19324	1.11509e-06	1.87824e-05	5.31527
100528022	BLOC1S1-RDH5	-2.23627	-3.94274	-3.39923	0.00321908	0.00992828	-2.2419
285704	RGMB	-2.23684	5.51309	-3.9406	0.000968354	0.00374306	-1.60097
83849	SYT15	-2.24251	3.68306	-5.6127	2.5721e-05	0.00021252	2.16652
3083	HGFAC	-2.24495	-1.29772	-3.97452	0.000898072	0.00352059	-1.06905
6541	SLC7A1	-2.24857	7.01029	-7.23871	1.02391e-06	1.76555e-05	5.46152
94158	CDRT15P1	-2.2509	-1.14507	-7.28109	9.45882e-07	1.66761e-05	5.78717
9319	TRIP13	-2.25117	3.73098	-4.13419	0.000630094	0.00264764	-1.06591
9620	CELSR1	-2.25236	7.61098	-6.19403	7.80284e-06	8.47609e-05	3.44627
340037	PRR7-AS1	-2.25377	1.01301	-5.02527	8.9479e-05	0.000560028	1.0349
121551	BTBD11	-2.25699	4.83417	-6.16767	8.22864e-06	8.82153e-05	3.24023
5795	PTPRJ	-2.25888	6.86011	-7.06904	1.40973e-06	2.23927e-05	5.12074
3912	LAMB1	-2.2595	9.11077	-6.15714	8.40535e-06	8.98156e-05	3.50807
11004	KIF2C	-2.26167	3.98751	-3.72819	0.00155247	0.00548984	-1.98616
84658	ADGRE3	-2.26429	10.3465	-10.2213	6.76973e-09	3.42674e-07	10.7256
2316	FLNA	-2.27518	11.0064	-8.78935	6.57297e-08	2.03939e-06	8.48802
2744	GLS	-2.27721	9.60901	-8.97577	4.82333e-08	1.59747e-06	8.74972
5792	PTPRF	-2.2775	8.66489	-7.53679	5.89337e-07	1.15513e-05	6.16485
440297	#N/A	-2.27889	2.68099	-7.57297	5.51571e-07	1.09755e-05	6.14386
202915	TMEM184A	-2.28106	4.25885	-8.2415	1.67348e-07	4.26801e-06	7.26786
2583	B4GALNT1	-2.28222	0.941449	-4.10082	0.000678486	0.00280536	-0.992562
3486	IGFBP3	-2.29024	12.4293	-3.633	0.00191796	0.00653516	-1.63108
157773	C8orf48	-2.29742	0.333651	-3.8817	0.00110376	0.00415363	-1.4341
100507421	TMEM178B	-2.30098	6.04895	-6.88042	2.02078e-06	2.95298e-05	4.68504
1301	COL11A1	-2.30128	4.68914	-3.79372	0.00134211	0.00487179	-1.9013
653145	ANXA8	-2.30175	3.39007	-3.67735	0.00173806	0.00601073	-2.04682
283932	FBXL19-AS1	-2.30372	2.44858	-7.15097	1.20744e-06	1.99976e-05	5.354
157506	RDH10	-2.30398	5.69794	-4.49435	0.000284378	0.0013963	-0.368274
84830	ADTRP	-2.30739	2.62773	-4.63036	0.000211007	0.001101	0.106037
10970	CKAP4	-2.30744	7.6515	-6.52624	4.02555e-06	5.10076e-05	4.12396
4356	MPP3	-2.30959	4.55015	-10.9193	2.42493e-09	1.52158e-07	11.5855
91624	NEXN	-2.31351	5.44929	-11.9153	6.08747e-10	4.96091e-08	12.9759
196051	PPAPDC1A	-2.31373	2.75328	-5.44591	3.64998e-05	0.000279136	1.87199
51512	GTSE1	-2.32256	3.59644	-4.1238	0.000644775	0.00269231	-1.07759
7804	LRP8	-2.33166	4.04125	-4.93431	0.00010889	0.00065561	0.672616
55507	GPRC5D	-2.3362	-0.0431497	-5.46043	3.53995e-05	0.000272859	2.04289
401089	FOXL2NB	-2.33704	-1.87975	-3.37487	0.00339699	0.0103727	-2.34688
9019	MPZL1	-2.33823	8.13488	-7.74622	4.02639e-07	8.58614e-06	6.51064
51473	DCDC2	-2.34058	6.15968	-4.73129	0.000169244	0.000929256	0.182154
214	ALCAM	-2.34242	7.79546	-6.3819	5.35701e-06	6.34928e-05	3.84658
55359	STYK1	-2.34591	3.17017	-9.09216	3.98432e-08	1.37526e-06	8.80292
4909	NTF4	-2.34679	0.135915	-4.72267	0.000172457	0.000943957	0.43391
1021	CDK6	-2.34822	6.77044	-8.14284	1.98824e-07	4.91183e-06	7.11714
2590	GALNT2	-2.35196	7.86033	-7.64357	4.84945e-07	9.89026e-06	6.29897
8318	CDC45	-2.35264	3.0131	-3.48722	0.00264981	0.00849254	-2.43583
9133	CCNB2	-2.35684	3.64005	-6.1894	7.87585e-06	8.53651e-05	3.37502
10675	CSPG5	-2.35861	0.909071	-5.89394	1.43657e-05	0.000134867	2.89041
148229	ATP8B3	-2.36633	4.32295	-7.40261	7.5459e-07	1.40342e-05	5.71969
78990	OTUB2	-2.37313	3.42626	-6.33415	5.89167e-06	6.79462e-05	3.68635
29967	LRP12	-2.37541	5.25406	-7.84301	3.38301e-07	7.41543e-06	6.49739
150468	CKAP2L	-2.37556	2.29518	-3.47287	0.00273532	0.00871681	-2.42862
140767	NRSN1	-2.37948	-0.474286	-3.51868	0.0024714	0.0080388	-2.1494
2707	GJB3	-2.3814	1.08705	-3.82166	0.00126132	0.00463734	-1.61615
332	BIRC5	-2.38486	3.62104	-3.80257	0.00131598	0.00480048	-1.78985
203447	NRK	-2.38528	3.64273	-3.93745	0.000975159	0.0037613	-1.49386
55362	TMEM63B	-2.38869	7.25812	-10.1397	7.65869e-09	3.76984e-07	10.4797
114787	GPRIN1	-2.38971	3.79975	-7.62089	5.05384e-07	1.01907e-05	6.16944
645249	MNX1-AS1	-2.39047	-2.58865	-4.32552	0.000412567	0.00187013	-0.260718
2305	FOXM1	-2.39251	3.16061	-4.24259	0.000495596	0.0021683	-0.781979
2048	EPHB2	-2.39411	5.7107	-4.79299	0.000147957	0.000835744	0.291504
7093	TLL2	-2.3944	4.58754	-5.84299	1.59525e-05	0.000146611	2.5795
5738	PTGFRN	-2.39554	6.75715	-4.66562	0.000195343	0.00103719	0.0936566
5063	PAK3	-2.39602	5.4159	-5.01679	9.11295e-05	0.000567284	0.776067
80128	TRIM46	-2.39801	3.16368	-4.18137	0.000567534	0.0024286	-0.917708
5831	PYCR1	-2.40862	4.42232	-3.83505	0.00122433	0.00452403	-1.78951
134	ADORA1	-2.41217	3.59024	-4.28686	0.000449359	0.00200077	-0.715894
56895	AGPAT4	-2.41639	5.8956	-11.4985	1.07337e-09	7.74588e-08	12.4056
90381	TICRR	-2.41794	3.15568	-6.4742	4.46099e-06	5.53117e-05	3.98725
8372	HYAL3	-2.42142	2.85813	-5.31954	4.76864e-05	0.000344815	1.59543
1141	CHRNB2	-2.42199	-0.0646349	-5.43592	3.72766e-05	0.000283668	1.9926
1894	ECT2	-2.42326	5.33606	-7.18574	1.13091e-06	1.90001e-05	5.25812
89795	NAV3	-2.42395	4.76393	-10.7892	2.92528e-09	1.76235e-07	11.3843
375790	AGRN	-2.43023	10.156	-8.58062	9.34256e-08	2.69044e-06	8.11081
147111	NOTUM	-2.43405	-1.12979	-3.91397	0.00102738	0.00392095	-1.21545
84675	TRIM55	-2.43518	5.53202	-3.82148	0.00126181	0.00463734	-1.86409
7252	TSHB	-2.44057	-3.40776	-4.00631	0.000836846	0.00333363	-0.939901
135228	CD109	-2.44103	6.51665	-5.41814	3.87023e-05	0.000291902	1.70852
80114	BICC1	-2.44241	6.84537	-8.37714	1.32313e-07	3.5022e-06	7.54022
51209	RAB9B	-2.44862	1.923	-6.03087	1.08578e-05	0.000108855	3.13566
728463	TGFB2-AS1	-2.451	-3.57106	-4.19857	0.000546321	0.00235095	-0.514309
100861555	LINC00565	-2.45286	-1.86498	-3.61867	0.00197994	0.00671143	-1.82082
3694	ITGB6	-2.45514	5.99136	-9.24171	3.12429e-08	1.14343e-06	8.95862
1717	DHCR7	-2.46532	5.56232	-9.82505	1.24052e-08	5.51219e-07	9.8919
100130987	LOC100130987	-2.46653	1.69133	-5.28505	5.13123e-05	0.000364871	1.56854
100534611	TM4SF19-TCTEX1D2	-2.46755	1.14404	-4.20103	0.000543357	0.00233973	-0.781859
254958	REXO1L1P	-2.4705	-3.56709	-4.09765	0.000683275	0.00282219	-0.735365
388591	RNF207	-2.47091	5.81641	-7.96654	2.71383e-07	6.17389e-06	6.7321
813	CALU	-2.47118	8.88175	-8.14702	1.97373e-07	4.88829e-06	7.28883
84069	PLEKHN1	-2.47315	3.95596	-4.98114	9.8411e-05	0.000602814	0.78244
57715	SEMA4G	-2.47582	2.34535	-4.95064	0.000105113	0.000637361	0.820843
54478	FAM64A	-2.47751	1.74441	-3.40787	0.00315819	0.00977724	-2.54852
84848	MIR503HG	-2.48332	3.86183	-5.40803	3.9537e-05	0.000296603	1.715
55143	CDCA8	-2.48594	3.3772	-4.55108	0.000251055	0.001264	-0.11508
6713	SQLE	-2.48732	6.00207	-10.5211	4.32932e-09	2.38173e-07	10.9841
3909	LAMA3	-2.48769	7.82503	-7.68604	4.48946e-07	9.35026e-06	6.37462
1543	CYP1A1	-2.48815	-3.02524	-4.78435	0.000150767	0.000848822	0.749403
60401	EDA2R	-2.49631	4.78083	-9.76755	1.35644e-08	5.89392e-07	9.81282
11182	SLC2A6	-2.49731	5.20369	-7.67261	4.60024e-07	9.50039e-06	6.18263
399815	LOC399815	-2.50759	2.04003	-7.3551	8.24088e-07	1.49309e-05	5.75658
64105	CENPK	-2.51406	3.66339	-6.03567	1.07523e-05	0.000107978	3.05588
554279	LINC00862	-2.5143	2.24298	-4.78667	0.000150007	0.00084586	0.466343
1515	CTSV	-2.51627	1.35731	-4.91014	0.000114737	0.000684221	0.768535
113130	CDCA5	-2.51651	3.16572	-3.83398	0.00122724	0.00453234	-1.68589
8754	ADAM9	-2.5171	8.94518	-7.6421	4.86239e-07	9.90636e-06	6.38045
442213	PTCHD4	-2.52016	3.66923	-6.07944	9.837e-06	0.00010131	3.1461
81624	DIAPH3	-2.52071	5.45829	-14.3583	2.92603e-11	4.46672e-09	16.061
9480	ONECUT2	-2.52528	0.779212	-5.2771	5.21869e-05	0.000369485	1.59186
6273	S100A2	-2.52799	4.57942	-3.97214	0.000902833	0.00353174	-1.4989
2880	GPX5	-2.52816	-3.49924	-3.71808	0.00158773	0.00558937	-1.56654
7204	TRIO	-2.53198	7.59681	-12.1165	4.6558e-10	3.95844e-08	13.3323
7414	VCL	-2.53275	8.7496	-12.3519	3.41704e-10	3.1656e-08	13.6679
114614	MIR155HG	-2.53278	3.8692	-3.46017	0.00281326	0.00891457	-2.56198
340547	VSIG1	-2.53536	2.53632	-4.63797	0.000207519	0.00108627	0.127259
728228	LINC01433	-2.53964	-2.28437	-4.55028	0.000251495	0.0012656	0.22532
56034	PDGFC	-2.54652	6.85574	-10.3988	5.18936e-09	2.76203e-07	10.8497
1836	SLC26A2	-2.54989	6.60633	-8.45283	1.16176e-07	3.16463e-06	7.65376
57722	IGDCC4	-2.5514	4.20388	-3.38822	0.00329834	0.0101249	-2.74908
9902	MRC2	-2.5631	6.58959	-4.13172	0.000633551	0.00265704	-1.10514
259217	HSPA12A	-2.56466	6.78371	-8.12927	2.03613e-07	4.99245e-06	7.0939
442523	DPY19L2P4	-2.56614	2.61936	-7.03817	1.49482e-06	2.32817e-05	5.12954
960	CD44	-2.56925	9.10761	-6.00484	1.1449e-05	0.00011368	3.19532
54749	EPDR1	-2.57062	6.47338	-6.32435	6.00806e-06	6.89645e-05	3.60313
81543	LRRC3	-2.57603	1.32162	-3.4254	0.00303821	0.009473	-2.49343
25907	TMEM158	-2.57752	1.24016	-4.25193	0.000485459	0.00213107	-0.673962
23467	NPTXR	-2.58074	3.47349	-4.63716	0.00020789	0.00108763	0.0675678
3688	ITGB1	-2.58104	11.3937	-10.6666	3.49622e-09	2.03153e-07	11.3649
22974	TPX2	-2.58725	5.19769	-5.03274	8.80505e-05	0.000553557	0.812661
404217	CTXN1	-2.58972	2.26959	-5.08955	7.79255e-05	0.000502778	1.12601
29798	C2orf27A	-2.5968	5.32514	-12.3338	3.49852e-10	3.21079e-08	13.5408
284069	FAM171A2	-2.60241	1.28009	-5.20215	6.12285e-05	0.000418271	1.40544
147920	IGFL2	-2.60384	0.0801593	-4.70379	0.000179709	0.000973987	0.397354
147372	CCBE1	-2.61074	4.28555	-4.90526	0.000115956	0.000689696	0.587696
340393	TMEM249	-2.61147	-0.147845	-7.04942	1.4632e-06	2.29752e-05	5.27418
100616396	MIR4712	-2.61507	-3.50248	-3.49546	0.00260185	0.00836277	-2.04889
2274	FHL2	-2.61513	6.39772	-13.6007	7.14207e-11	8.8324e-09	15.1783
196913	LINC01599	-2.61592	-2.34195	-6.04266	1.06004e-05	0.00010682	3.39258
79669	C3orf52	-2.6168	4.1727	-5.97881	1.20737e-05	0.000118564	2.89605
4148	MATN3	-2.61851	3.07766	-8.70738	7.54134e-08	2.28568e-06	8.15641
7020	TFAP2A	-2.61978	2.40769	-3.44532	0.00290726	0.00916803	-2.49338
80201	HKDC1	-2.62443	6.18204	-5.73298	2.00252e-05	0.000174642	2.35018
2731	GLDC	-2.62509	6.7368	-5.59828	2.65077e-05	0.000217102	2.11482
4241	MFI2	-2.62646	4.22177	-5.65124	2.37336e-05	0.00019907	2.20326
439990	LINC00857	-2.63365	1.27374	-5.25873	5.42685e-05	0.000380519	1.52764
283165	KIRREL3-AS3	-2.6343	-4.23023	-3.40965	0.00314583	0.00974974	-2.21003
406938	MIR146A	-2.63487	-3.28551	-5.04944	8.49426e-05	0.00053694	1.32772
55190	NUDT11	-2.63504	-0.420515	-4.30807	0.000428783	0.00192884	-0.423768
2621	GAS6	-2.63578	5.44593	-7.2456	1.01079e-06	1.7506e-05	5.37347
2195	FAT1	-2.64116	8.59525	-9.03967	4.34208e-08	1.47032e-06	8.80277
165545	DQX1	-2.64507	-1.88545	-5.35198	4.45153e-05	0.000327506	1.94706
701	BUB1B	-2.65071	3.49544	-4.94897	0.000105493	0.000639271	0.750228
27012	KCNV1	-2.65156	-0.293698	-4.27589	0.000460398	0.00204159	-0.507799
7474	WNT5A	-2.65383	3.69151	-3.57473	0.00218267	0.00727558	-2.29632
55165	CEP55	-2.65565	4.01581	-4.38012	0.000365723	0.0017037	-0.546236
55240	STEAP3	-2.66211	6.38693	-3.70862	0.00162145	0.00568076	-2.0606
3696	ITGB8	-2.66398	8.10815	-6.44257	4.74911e-06	5.79675e-05	3.99811
84623	KIRREL3	-2.66859	4.1607	-7.15412	1.20029e-06	1.99103e-05	5.25665
153478	PLEKHG4B	-2.66941	1.70717	-4.36102	0.000381463	0.00175949	-0.451645
9260	PDLIM7	-2.67268	7.26457	-8.10769	2.1148e-07	5.15319e-06	7.09586
6513	SLC2A1	-2.67471	9.177	-12.1093	4.70032e-10	3.97906e-08	13.3543
79465	ULBP3	-2.68849	1.15959	-4.43314	0.000325385	0.00155262	-0.270027
254910	LCE5A	-2.68932	-4.25598	-4.89304	0.000119068	0.000704364	1.01721
93429	DKFZp434J0226	-2.69017	0.915594	-5.33516	4.6132e-05	0.000336672	1.70884
5522	PPP2R2C	-2.69321	3.5199	-12.249	3.9093e-10	3.50587e-08	13.4872
3992	FADS1	-2.69398	6.22006	-8.11367	2.09267e-07	5.11358e-06	7.02138
1305	COL13A1	-2.69462	3.59474	-3.84972	0.00118505	0.00440313	-1.68367
55236	UBA6	-2.6995	6.66892	-11.7153	7.97647e-10	6.0253e-08	12.7447
41	ASIC1	-2.70582	1.12711	-8.24231	1.67112e-07	4.26797e-06	7.40773
8507	ENC1	-2.71288	6.75177	-7.39696	7.6252e-07	1.41415e-05	5.73955
9824	ARHGAP11A	-2.71889	4.06519	-4.62647	0.00021281	0.00110887	-0.0060118
404266	HOXB-AS3	-2.719	1.46651	-5.74202	1.96533e-05	0.000172521	2.54852
57089	ENTPD7	-2.73692	5.99629	-11.1549	1.73399e-09	1.14665e-07	11.9195
8710	SERPINB7	-2.74646	3.5661	-4.83635	0.000134648	0.000776422	0.498267
146909	KIF18B	-2.74708	3.36324	-3.66365	0.00179176	0.00617261	-2.07485
83461	CDCA3	-2.74936	2.52938	-3.69609	0.00166721	0.00580173	-1.95159
23255	MTCL1	-2.75535	6.95362	-8.81561	6.291e-08	1.98005e-06	8.3094
3161	HMMR	-2.76001	3.30782	-3.79926	0.00132567	0.00482599	-1.7725
29943	PADI1	-2.76433	3.34686	-6.13397	8.80828e-06	9.30579e-05	3.28177
284266	SIGLEC15	-2.79354	1.46131	-4.31176	0.000425304	0.00191626	-0.551183
146956	EME1	-2.79417	2.05951	-5.4706	3.46491e-05	0.000268445	1.95367
7168	TPM1	-2.81086	10.5961	-9.05946	4.20341e-08	1.43574e-06	8.92155
387104	SOGA3	-2.82253	3.84193	-6.56661	3.71826e-06	4.81706e-05	4.12545
283417	DPY19L2	-2.82601	6.31248	-6.94993	1.76867e-06	2.65571e-05	4.84049
26287	ANKRD2	-2.82746	1.937	-8.54612	9.90681e-08	2.80172e-06	7.91701
4751	NEK2	-2.83409	2.12332	-3.85198	0.00117911	0.00438566	-1.59131
9645	MICAL2	-2.84193	7.12349	-12.0693	4.95638e-10	4.14226e-08	13.2497
8061	FOSL1	-2.84796	5.44835	-5.20651	6.066e-05	0.000415543	1.18923
100101266	HAVCR1P1	-2.85729	0.02466	-7.61764	5.08388e-07	1.02303e-05	6.33289
558	AXL	-2.85762	8.34797	-11.9072	6.15457e-10	4.99487e-08	13.0753
5021	OXTR	-2.85872	2.70334	-7.62677	5.00005e-07	1.01238e-05	6.24305
128239	IQGAP3	-2.86045	5.25983	-3.85342	0.00117535	0.00437691	-1.79411
347148	QRFP	-2.86394	-2.61711	-4.67213	0.00019258	0.00102668	0.496889
5347	PLK1	-2.86799	3.4252	-4.29885	0.000437615	0.00196048	-0.676375
26154	ABCA12	-2.87208	4.53552	-9.18783	3.40931e-08	1.22635e-06	8.88069
333	APLP1	-2.88012	2.77881	-3.77009	0.00141446	0.00508141	-1.8022
554236	DPY19L2P1	-2.8839	5.46522	-9.17347	3.48975e-08	1.24616e-06	8.82942
100287314	LINC00941	-2.88639	0.965454	-9.34642	2.63928e-08	1.01439e-06	9.28605
29968	PSAT1	-2.88892	4.3871	-4.92864	0.000110234	0.00066266	0.630371
767811	H2BFXP	-2.89063	0.178338	-6.72223	2.74338e-06	3.79436e-05	4.61401
2743	GLRB	-2.89186	3.42525	-8.75912	6.91407e-08	2.12508e-06	8.22739
440300	LOC440300	-2.90325	0.113061	-8.94598	5.06647e-08	1.66365e-06	8.66076
100529251	CKLF-CMTM1	-2.91185	-2.92534	-6.66545	3.06411e-06	4.14457e-05	4.64573
400745	SH2D5	-2.91454	3.97073	-7.20153	1.09786e-06	1.8556e-05	5.36272
284836	LINC00319	-2.92122	-1.95979	-3.92285	0.00100729	0.00386391	-1.15484
93109	TMEM44	-2.92624	5.12321	-9.98626	9.67584e-09	4.48192e-07	10.1479
2780	GNAT2	-2.92966	0.486648	-8.41356	1.24276e-07	3.34354e-06	7.73474
63950	DMRTA2	-2.94221	-4.00183	-3.38979	0.00328689	0.0101009	-2.26019
891	CCNB1	-2.94342	4.76733	-5.85508	1.55603e-05	0.000143882	2.59331
79369	B3GNT4	-2.95629	2.6392	-4.01511	0.000820643	0.00328322	-1.25402
9415	FADS2	-2.98084	6.40776	-7.23229	1.0363e-06	1.78281e-05	5.39561
7425	VGF	-2.9809	-1.12863	-4.01484	0.00082114	0.00328322	-0.994258
139067	SPANXN3	-2.98684	-3.76359	-3.77279	0.001406	0.00505562	-1.43936
4684	NCAM1	-2.99451	4.31932	-4.34656	0.000393838	0.0018026	-0.647598
284344	LOC284344	-2.99698	3.07607	-5.23246	5.73923e-05	0.000397316	1.39497
54841	BIVM	-3.00185	3.57661	-9.73439	1.42838e-08	6.1252e-07	9.82897
7301	TYRO3	-3.00263	3.9932	-9.86247	1.1707e-08	5.22556e-07	10.0082
85455	DISP2	-3.00736	1.35501	-5.37002	4.28467e-05	0.00031779	1.76328
286436	H2BFM	-3.01006	-0.257886	-6.56432	3.73498e-06	4.83554e-05	4.33421
9212	AURKB	-3.01776	2.93816	-3.70223	0.00164464	0.00574339	-1.96089
51809	GALNT7	-3.02453	6.57416	-12.5708	2.57389e-10	2.55309e-08	13.8879
256691	MAMDC2	-3.02499	4.1424	-6.39506	5.21857e-06	6.23056e-05	3.75484
3918	LAMC2	-3.02741	8.62377	-4.92112	0.000112042	0.000671295	0.848206
79070	KDELC1	-3.02986	5.96186	-6.36312	5.56099e-06	6.52436e-05	3.64354
3219	HOXB9	-3.04037	3.0054	-5.72909	2.01872e-05	0.000175744	2.45923
2571	GAD1	-3.04979	2.66703	-7.35621	8.22378e-07	1.49185e-05	5.73698
284080	LOC284080	-3.0513	2.57759	-8.0947	2.16365e-07	5.22683e-06	7.10237
10644	IGF2BP2	-3.06072	5.35236	-18.281	5.06113e-13	2.76113e-10	20.1281
9200	HACD1	-3.06087	3.54994	-13.266	1.07356e-10	1.21177e-08	14.7897
1946	EFNA5	-3.06511	5.59158	-7.12305	1.27275e-06	2.07915e-05	5.13917
7272	TTK	-3.07058	2.4905	-4.62872	0.000211766	0.00110438	0.10899
100528064	NEDD8-MDP1	-3.07675	-2.27545	-4.92936	0.000110064	0.000661865	1.04866
221687	RNF182	-3.07708	3.60653	-5.91424	1.37796e-05	0.000130866	2.8075
5332	PLCB4	-3.07842	7.10386	-6.39242	5.24605e-06	6.2569e-05	3.80165
10100	TSPAN2	-3.09214	4.05983	-5.46103	3.53549e-05	0.000272623	1.81166
7039	TGFA	-3.09226	7.6147	-7.71796	4.23731e-07	8.93885e-06	6.41594
11015	KDELR3	-3.10251	5.2445	-9.1746	3.48336e-08	1.24614e-06	8.83176
4603	MYBL1	-3.105	5.27664	-9.02654	4.43669e-08	1.49719e-06	8.58308
152816	C4orf26	-3.10635	2.69977	-3.78412	0.00137106	0.00496178	-1.7669
7042	TGFB2	-3.10775	5.79065	-6.70476	2.83819e-06	3.88989e-05	4.32345
4488	MSX2	-3.12406	-0.566425	-3.58903	0.00211453	0.00708692	-1.98617
56971	CEACAM19	-3.14166	4.18351	-8.60899	8.90369e-08	2.60221e-06	7.91971
1627	DBN1	-3.14845	7.24566	-10.5584	4.09771e-09	2.27764e-07	11.1148
9088	PKMYT1	-3.14903	2.94482	-3.65457	0.00182826	0.00627526	-2.06588
164312	LRRN4	-3.16569	4.17104	-4.9824	9.81458e-05	0.000601888	0.766318
79776	ZFHX4	-3.18751	2.65522	-7.14513	1.2208e-06	2.01823e-05	5.33453
339366	ADAMTSL5	-3.1938	2.50918	-7.09149	1.35102e-06	2.17136e-05	5.23716
5865	RAB3B	-3.20109	4.42708	-6.86049	2.09972e-06	3.04793e-05	4.66379
7022	TFAP2C	-3.20371	-0.753989	-4.40571	0.000345657	0.00162642	-0.173396
8140	SLC7A5	-3.2212	7.54689	-4.90885	0.00011506	0.000685612	0.711
347273	MURC	-3.22258	1.02547	-9.43017	2.3083e-08	9.01294e-07	9.41992
1268	CNR1	-3.23136	2.32735	-6.06429	1.01444e-05	0.0001035	3.19101
154860	FEZF1-AS1	-3.24137	-4.25435	-3.45488	0.00284644	0.00900517	-2.11211
90019	SYT8	-3.24622	-2.24008	-3.61031	0.00201698	0.00681709	-1.83119
408029	C2orf27B	-3.24691	2.37642	-8.40208	1.26752e-07	3.39157e-06	7.6542
5013	OTX1	-3.24702	-2.20315	-3.85193	0.00117926	0.00438566	-1.30536
54908	SPDL1	-3.26108	5.3248	-11.8499	6.64731e-10	5.20132e-08	12.886
1789	DNMT3B	-3.26294	4.69094	-10.1588	7.43927e-09	3.68028e-07	10.4323
5649	RELN	-3.28165	5.57148	-5.1548	6.77515e-05	0.000450912	1.07882
388115	C15orf52	-3.30366	6.36421	-8.14444	1.98267e-07	4.90423e-06	7.08716
1000	CDH2	-3.32144	7.98578	-6.97739	1.67826e-06	2.54589e-05	5.04534
57126	CD177	-3.32276	0.503454	-5.10206	7.58609e-05	0.000492532	1.2319
6533	SLC6A6	-3.32573	7.15397	-9.22465	3.21174e-08	1.16738e-06	9.01155
10112	KIF20A	-3.34881	2.9631	-3.62559	0.00194974	0.00662508	-2.13054
26762	HAVCR1	-3.35937	6.65712	-7.04933	1.46344e-06	2.29752e-05	5.06389
3340	NDST1	-3.3645	8.4841	-10.8203	2.79662e-09	1.70896e-07	11.5625
2250	FGF5	-3.36857	2.41679	-4.05639	0.000748793	0.00304541	-1.15209
122786	FRMD6	-3.40206	6.63564	-8.56342	9.61961e-08	2.74166e-06	7.84938
9493	KIF23	-3.40232	4.29523	-6.66398	3.07289e-06	4.15359e-05	4.28405
306	ANXA3	-3.42466	5.11807	-3.96865	0.000909857	0.00355456	-1.5361
1907	EDN2	-3.43957	5.09321	-4.49776	0.000282253	0.00138899	-0.361981
570	BAAT	-3.45934	1.5676	-5.0251	8.9512e-05	0.000560056	1.01076
10317	B3GALT5	-3.46089	2.75773	-9.71781	1.46585e-08	6.2236e-07	9.83776
30820	KCNIP1	-3.48224	4.67214	-9.72662	1.44581e-08	6.17272e-07	9.75253
6695	SPOCK1	-3.48796	7.77456	-5.13326	7.09504e-05	0.00046792	1.22292
7153	TOP2A	-3.50788	2.22402	-4.37095	0.000373199	0.00172991	-0.448431
2200	FBN1	-3.51918	8.24465	-5.59088	2.69208e-05	0.000219661	2.25044
203430	ZCCHC5	-3.52088	-3.12421	-3.74474	0.00149643	0.00532907	-1.51915
283860	LINC00304	-3.52947	-1.65087	-4.55686	0.000247891	0.00125188	0.225644
7054	TH	-3.53913	-3.30332	-5.60773	2.5989e-05	0.000214278	2.51171
1462	VCAN	-3.55858	9.28767	-5.63064	2.47755e-05	0.000206096	2.43162
3866	KRT15	-3.56306	0.647383	-9.79065	1.30857e-08	5.74951e-07	10.0061
162461	TMEM92	-3.58139	3.65584	-5.4478	3.63544e-05	0.000278255	1.81713
7477	WNT7B	-3.5925	3.58992	-3.71171	0.00161036	0.00565606	-1.98729
5054	SERPINE1	-3.59274	10.0593	-4.70193	0.000180442	0.000976813	0.507254
2558	GABRA5	-3.61	-2.84382	-4.6756	0.000191124	0.00102058	0.50912
3897	L1CAM	-3.61346	6.63768	-3.51519	0.0024906	0.00808119	-2.45915
5817	PVR	-3.61736	8.05039	-13.5998	7.15047e-11	8.8324e-09	15.2154
692210	SNORD93	-3.62167	-3.01992	-7.19866	1.10379e-06	1.86123e-05	5.66955
151887	CCDC80	-3.65179	6.68131	-5.80194	1.73619e-05	0.000155916	2.54005
84553	FAXC	-3.65351	2.32222	-10.6066	3.81741e-09	2.16063e-07	11.2145
26002	MOXD1	-3.65373	5.13971	-10.1795	7.21016e-09	3.585e-07	10.4491
144501	KRT80	-3.6593	5.35736	-15.3818	9.31926e-12	1.86765e-09	17.2157
440387	CTRB2	-3.66665	-3.15454	-4.5211	0.000268136	0.0013349	0.179746
3976	LIF	-3.6864	7.45416	-9.2239	3.21565e-08	1.16738e-06	9.03231
4288	MKI67	-3.7112	5.22733	-3.62417	0.0019559	0.00664172	-2.29873
8091	HMGA2	-3.78917	5.0333	-12.2718	3.79452e-10	3.41855e-08	13.4616
10290	SPEG	-3.79404	4.32025	-7.58588	5.38716e-07	1.07634e-05	6.0652
54972	TMEM132A	-3.81402	7.70477	-12.8033	1.91285e-10	2.009e-08	14.2288
285489	DOK7	-3.8262	2.05319	-5.21025	6.01777e-05	0.000412833	1.39511
55635	DEPDC1	-3.89956	2.514	-4.18587	0.00056191	0.00241064	-0.870143
257144	GCSAM	-3.9167	1.50515	-8.52558	1.02594e-07	2.87848e-06	7.89228
127343	DMBX1	-3.94507	-1.96659	-6.62081	3.34337e-06	4.43674e-05	4.54518
4017	LOXL2	-3.94996	9.00256	-8.85453	5.896e-08	1.87983e-06	8.51724
55243	KIRREL	-3.95569	6.45025	-9.97149	9.89757e-09	4.55242e-07	10.1634
3675	ITGA3	-3.95986	10.3283	-13.6501	6.72996e-11	8.69582e-09	15.2118
1917	EEF1A2	-3.96092	2.88675	-4.82051	0.000139364	0.000795901	0.509771
5365	PLXNB3	-4.02283	3.36434	-8.51348	1.04734e-07	2.91355e-06	7.80656
388698	FLG2	-4.02295	-0.267582	-15.2122	1.12124e-11	2.09725e-09	16.9986
3690	ITGB3	-4.06734	8.2993	-13.3806	9.3292e-11	1.0778e-08	14.9526
9052	GPRC5A	-4.11797	6.0944	-6.99575	1.62051e-06	2.48065e-05	4.91421
22854	NTNG1	-4.1241	4.78622	-12.9881	1.51571e-10	1.63564e-08	14.4014
7057	THBS1	-4.13176	11.4868	-10.8654	2.62065e-09	1.61854e-07	11.6411
100874392	ANKRD20A12P	-4.14337	2.04733	-5.59949	2.64403e-05	0.000216821	2.22814
11250	GPR45	-4.14342	-1.91176	-7.80328	3.63308e-07	7.87567e-06	6.76894
3955	LFNG	-4.14554	6.90278	-7.40703	7.48443e-07	1.39728e-05	5.77221
2304	FOXE1	-4.15282	1.50268	-4.3488	0.000391897	0.00179749	-0.47098
79098	C1orf116	-4.17271	2.52023	-6.36048	5.59035e-06	6.53928e-05	3.78965
8038	ADAM12	-4.18369	5.97779	-10.2088	6.89838e-09	3.47396e-07	10.5061
51764	GNG13	-4.18806	-2.17448	-7.96612	2.71585e-07	6.17389e-06	7.06244
728239	MAGED4	-4.19618	3.9643	-4.41971	0.000335157	0.0015869	-0.453992
55355	HJURP	-4.1994	3.68614	-5.27517	5.24024e-05	0.000370506	1.44364
27132	CPNE7	-4.22446	5.47333	-6.82642	2.24218e-06	3.21199e-05	4.55669
7045	TGFBI	-4.22723	11.2789	-6.04418	1.05677e-05	0.000106599	3.43932
259266	ASPM	-4.26315	3.99779	-5.11796	7.33156e-05	0.000480614	1.07687
2318	FLNC	-4.28143	5.16775	-6.38499	5.32418e-06	6.32501e-05	3.67287
388697	HRNR	-4.28405	1.92368	-8.79959	6.46146e-08	2.01754e-06	8.35212
338707	B4GALNT4	-4.29543	2.38761	-5.55545	2.8993e-05	0.000232607	2.12224
347902	AMIGO2	-4.30256	7.06566	-9.0685	4.1416e-08	1.41709e-06	8.74529
5308	PITX2	-4.31188	-1.43088	-6.38593	5.31416e-06	6.3178e-05	4.06628
1718	DHCR24	-4.3143	9.03121	-8.69901	7.64834e-08	2.30742e-06	8.25628
64881	PCDH20	-4.3197	3.12135	-8.13993	1.99843e-07	4.93056e-06	7.15955
135398	C6orf141	-4.37638	0.30327	-4.18115	0.00056781	0.002429	-0.771446
100128076	LOC100128076	-4.44149	0.336337	-5.97732	1.21106e-05	0.000118775	3.09809
6508	SLC4A3	-4.45335	3.7837	-7.13466	1.24516e-06	2.04613e-05	5.24816
57586	SYT13	-4.46085	6.20709	-7.7292	4.15204e-07	8.78729e-06	6.31781
345651	ACTBL2	-4.46836	-0.63046	-6.81214	2.30485e-06	3.27787e-05	4.85276
388610	TRNP1	-4.56161	4.03533	-8.45476	1.15794e-07	3.16299e-06	7.66098
2152	F3	-4.58159	6.02566	-5.1799	6.42096e-05	0.000433657	1.1537
1437	CSF2	-4.58499	2.28122	-5.33501	4.61467e-05	0.000336672	1.65548
90853	SPOCD1	-4.58661	3.29108	-6.59577	3.51144e-06	4.61921e-05	4.2231
5675	PSG6	-4.58726	0.414976	-7.11831	1.2842e-06	2.09309e-05	5.36901
54443	ANLN	-4.59606	5.63352	-6.14387	8.6338e-06	9.16583e-05	3.17956
693199	MIR614	-4.61791	-0.484971	-6.65812	3.10825e-06	4.18124e-05	4.53871
10512	SEMA3C	-4.63691	7.42342	-14.5029	2.47882e-11	4.0911e-09	16.2641
84620	ST6GAL2	-4.67138	2.667	-9.08881	4.0062e-08	1.37796e-06	8.81783
23089	PEG10	-4.67161	6.69374	-6.61901	3.35517e-06	4.44457e-05	4.21869
84929	FIBCD1	-4.70492	3.96862	-6.63495	3.25219e-06	4.35528e-05	4.25219
652995	UCA1	-4.74798	1.44498	-5.20723	6.05679e-05	0.000415142	1.40977
148534	TMEM56	-4.76204	-1.6067	-7.89328	3.09206e-07	6.89308e-06	6.92554
144455	E2F7	-4.78609	3.62515	-11.2253	1.5702e-09	1.06341e-07	12.0743
64866	CDCP1	-4.83188	7.28016	-13.4444	8.6304e-11	1.01498e-08	15.0156
89792	GAL3ST3	-4.8355	-1.01175	-7.25052	1.0015e-06	1.73606e-05	5.72151
131566	DCBLD2	-5.02595	8.96864	-18.7827	3.19012e-13	2.08846e-10	20.3864
2674	GFRA1	-5.02679	7.62377	-6.37457	5.43567e-06	6.40655e-05	3.81549
1294	COL7A1	-5.04559	7.11638	-16.763	2.20022e-12	7.11889e-10	18.6626
84631	SLITRK2	-5.16867	0.556427	-4.42973	0.000327836	0.00155976	-0.242092
3169	FOXA1	-5.17675	-0.40892	-9.31083	2.79463e-08	1.05932e-06	9.28537
5672	PSG4	-5.23033	1.83374	-4.83471	0.00013513	0.000777372	0.58615
387914	SHISA2	-5.35742	4.06407	-7.61185	5.13783e-07	1.02966e-05	6.13294
2831	NPBWR1	-5.45017	-1.76571	-5.66203	2.32062e-05	0.000195525	2.59717
400533	FLJ26245	-5.46419	-1.86938	-5.25452	5.47575e-05	0.000383264	1.73939
728279	KRTAP2-2	-5.56543	0.661145	-8.52475	1.0274e-07	2.87848e-06	7.91977
730755	KRTAP2-3	-5.58461	2.90928	-9.00241	4.61631e-08	1.54454e-06	8.66426
5671	PSG3	-5.6194	-0.550536	-9.42235	2.33728e-08	9.10798e-07	9.47104
51200	CPA4	-5.64056	4.66447	-5.06934	8.13833e-05	0.000519456	0.916788
85294	KRTAP2-4	-5.65801	0.840746	-8.10594	2.1213e-07	5.16258e-06	7.17625
81872	KRTAP2-1	-5.72196	0.812631	-8.69071	7.75598e-08	2.32206e-06	8.19872
90226	UCN2	-5.77888	2.1404	-13.1294	1.271e-10	1.41031e-08	14.6397
4879	NPPB	-5.97754	-0.455577	-4.53344	0.000260969	0.00130551	0.0753293
27063	ANKRD1	-6.02021	4.56674	-9.60784	1.74182e-08	7.15093e-07	9.56716
85416	ZIC5	-6.20122	-3.14359	-6.58873	3.56023e-06	4.66776e-05	4.49912
91156	IGFN1	-6.21443	6.88962	-7.96916	2.7012e-07	6.17389e-06	6.8137
114794	ELFN2	-6.33461	5.85717	-16.5846	2.6352e-12	7.96236e-10	18.4856
2312	FLG	-6.60332	3.85985	-12.2843	3.73287e-10	3.37851e-08	13.5218
5678	PSG9	-7.58851	1.71045	-15.9915	4.86199e-12	1.17888e-09	17.8647

## Sheet: Tumor genes
Additional Table 6. Differentially Expressed Genes Between Matched Tumour Tissue and VHLmut cultures
PROBES UP IN Tumor vs. VHLmut CELLS
Gene.ID	Gene.symbol	logFC	AveExpr	P.Value	adj.P.Val		Gene.ID	Gene.symbol	logFC	AveExpr	P.Value	adj.P.Val
11326	VSIG4	10.3831	-1.19274	9.67971e-13	4.1077e-10		169981	SPIN3	-0.995113	3.68929	0.000327221	0.00155781
199	AIF1	10.2781	-1.1632	1.08225e-14	2.65691e-11		114791	TUBGCP5	-0.995607	4.32812	0.000852433	0.00338492
712	C1QA	10.2089	1.28475	2.34253e-13	1.7118e-10		55805	LRP2BP	-0.996796	1.823	0.00153266	0.00543055
168537	GIMAP7	10.0308	-1.36341	1.6105e-13	1.40517e-10		27330	RPS6KA6	-0.996882	1.38857	0.00232448	0.00766758
6039	RNASE6	9.97312	-1.33233	8.48018e-15	2.3793e-11		8566	PDXK	-0.997353	6.99373	0.0023804	0.0078166
713	C1QB	9.87801	1.43663	7.99075e-13	3.82777e-10		55421	C17orf85	-0.99794	6.08332	0.000126342	0.0007374
5996	RGS1	9.87437	2.4349	2.82845e-12	8.29116e-10		60561	RINT1	-0.999636	4.46913	1.21734e-05	0.000119245
6035	RNASE1	9.83485	0.855004	3.89694e-13	2.39175e-10		120227	CYP2R1	-0.999809	4.47226	4.62106e-05	0.000336937
714	C1QC	9.80231	0.968433	2.42748e-13	1.7118e-10		692312	PPAN-P2RY11	-0.99992	0.354076	0.00317819	0.00982833
55365	TMEM176A	9.79527	2.42359	2.70375e-11	4.30187e-09		1288	COL4A6	-1.00028	3.01113	1.64706e-05	0.000150038
11082	ESM1	9.78341	2.06513	1.33841e-09	9.3214e-08		285961	SEPT7P9	-1.00061	3.31368	0.00031208	0.00150585
3122	HLA-DRA	9.75088	4.17694	1.2181e-16	2.39234e-12		2054	STX2	-1.0011	5.46837	0.000131447	0.000760867
2701	GJA4	9.64751	0.62157	1.67758e-14	2.95141e-11		79053	ALG8	-1.00121	5.67716	7.94916e-05	0.000511076
6279	S100A8	9.61522	-1.57296	1.56575e-10	1.6804e-08		79980	DSN1	-1.002	4.33105	0.00161446	0.0056662
161198	CLEC14A	9.57936	-0.22061	9.38724e-11	1.07816e-08		1427	CRYGS	-1.00204	2.67888	0.00137376	0.00496971
5105	PCK1	9.51125	0.788723	4.74894e-12	1.16587e-09		130540	ALS2CR12	-1.00223	2.57423	3.0304e-05	0.000241743
474344	GIMAP6	9.49668	-0.922951	2.33236e-11	3.88865e-09		727924	LOC727924	-1.00273	2.44006	5.48402e-05	0.000383705
2999	GZMH	9.45399	-2.2314	3.36624e-11	4.97089e-09		66037	BOLL	-1.00349	3.55299	1.24767e-05	0.000121489
6280	S100A9	9.38397	0.146601	2.12966e-07	5.17016e-06		55769	ZNF83	-1.00435	7.3656	0.000465321	0.00205831
55303	GIMAP4	9.34143	0.00545302	4.32274e-15	2.12246e-11		122258	SPACA7	-1.00696	0.991796	9.46467e-05	0.000584732
219972	MPEG1	9.27198	-1.1154	4.20033e-13	2.49983e-10		488	ATP2A2	-1.00711	8.36505	0.000332845	0.00157982
54567	DLL4	9.2549	0.67021	1.37332e-14	2.69721e-11		9569	GTF2IRD1	-1.00723	5.68333	3.79433e-05	0.000287799
9034	CCRL2	9.25269	-2.46084	4.04239e-12	1.06659e-09		399821	FLJ37035	-1.00777	1.76369	3.5897e-06	4.69698e-05
2	A2M	9.24923	4.34245	7.66743e-16	5.09019e-12		9851	KIAA0753	-1.00912	5.10072	1.08889e-05	0.000109111
915	CD3D	9.24872	-2.32121	7.47015e-11	9.11266e-09		55000	TUG1	-1.00997	7.60496	1.06637e-05	0.000107292
9027	NAT8	9.23697	1.32929	2.55212e-11	4.14245e-09		10002	NR2E3	-1.01014	-0.53593	0.00056898	0.00243247
3043	HBB	9.19348	-0.946134	5.05439e-09	2.70485e-07		7094	TLN1	-1.01028	9.08192	0.000436358	0.00195574
2938	GSTA1	9.19325	1.24019	4.07304e-12	1.06659e-09		7984	ARHGEF5	-1.0119	6.16161	0.000302226	0.00146778
7177	TPSAB1	9.19286	-0.252105	9.83003e-13	4.1077e-10		9914	ATP2C2	-1.01201	3.53076	1.42004e-05	0.000133852
387763	C11orf96	9.16652	1.25156	1.80277e-13	1.47526e-10		131	ADH7	-1.01208	0.90193	0.000186581	0.00100274
54345	SOX18	9.16147	-1.32758	2.189e-10	2.23916e-08		645840	TXNRD3NB	-1.01226	2.77935	0.00060084	0.00254651
54546	RNF186	9.15207	-2.07247	4.64892e-12	1.15576e-09		148206	ZNF714	-1.01272	2.98778	0.00308029	0.00957987
2213	FCGR2B	9.13084	-1.13355	5.56306e-13	2.95293e-10		9986	RCE1	-1.0132	4.62263	4.72859e-06	5.77546e-05
1910	EDNRB	9.12225	1.2867	5.29155e-12	1.24162e-09		374462	PTPRQ	-1.01381	3.54807	2.9582e-06	4.02906e-05
22918	CD93	8.97977	1.10047	9.76469e-14	1.02215e-10		10539	GLRX3	-1.01417	5.86698	5.51206e-05	0.000385393
28984	RGCC	8.93674	1.82353	1.30334e-14	2.69721e-11		64132	XYLT2	-1.01421	6.00977	0.000612401	0.00258268
64321	SOX17	8.87949	-0.520167	2.2178e-09	1.41821e-07		158158	RASEF	-1.01435	5.06998	0.00108192	0.00408871
28999	KLF15	8.87078	-0.880876	1.44447e-10	1.56737e-08		55159	RFWD3	-1.01524	5.07362	0.00181308	0.00623187
10266	RAMP2	8.84976	-0.0696953	1.50548e-11	2.73774e-09		26960	NBEA	-1.01616	5.09955	3.33467e-05	0.000260824
7805	LAPTM5	8.81152	2.63422	1.00444e-13	1.02215e-10		59339	PLEKHA2	-1.01623	6.8396	0.000214789	0.00111513
54209	TREM2	8.79757	-1.15656	3.96193e-12	1.06592e-09		2677	GGCX	-1.01655	6.20132	0.000259832	0.00130082
388372	CCL4L1	8.79097	-0.565358	4.74818e-09	2.56899e-07		9734	HDAC9	-1.01686	5.40045	0.000433588	0.00194422
10578	GNLY	8.78432	-1.02081	1.23953e-09	8.78858e-08		79827	CLMP	-1.01727	3.97252	0.00115018	0.00429785
28959	TMEM176B	8.7437	3.22484	5.43684e-12	1.24162e-09		353116	RILPL1	-1.01736	5.39487	7.24157e-05	0.000475349
4256	MGP	8.73561	2.8992	7.1708e-07	1.3486e-05		100288069	LOC100288069	-1.01872	3.58877	0.000214851	0.00111513
4818	NKG7	8.6866	-0.404123	1.3801e-10	1.52276e-08		1497	CTNS	-1.01879	5.69509	6.32038e-05	0.000428338
2353	FOS	8.66911	4.21465	1.43112e-09	9.76782e-08		55181	SMG8	-1.01911	4.47392	0.000389789	0.00178912
124460	SNX20	8.66337	-2.37917	3.35938e-11	4.97089e-09		23560	GTPBP4	-1.01969	6.0368	2.1044e-05	0.000181912
3117	HLA-DQA1	8.64972	2.53892	7.52518e-12	1.58825e-09		7587	ZNF37A	-1.02045	4.83164	6.388e-06	7.22697e-05
6351	CCL4	8.64884	-0.0249031	2.25763e-08	8.88573e-07		57460	PPM1H	-1.02151	5.90655	0.000534185	0.0023058
929	CD14	8.63839	1.11769	2.73027e-12	8.12461e-10		283489	CHAMP1	-1.02169	4.46721	7.3891e-06	8.12552e-05
134288	TMEM174	8.62716	-2.95206	9.14917e-08	2.65421e-06		9988	DMTF1	-1.02195	6.28803	9.78398e-05	0.000600492
143503	OR51E1	8.60953	-3.22227	1.8033e-14	2.95141e-11		90990	KIFC2	-1.02373	5.38921	0.0030672	0.00955277
7305	TYROBP	8.60161	0.880737	8.38002e-15	2.3793e-11		6732	SRPK1	-1.02389	5.93615	9.53126e-05	0.000587736
64231	MS4A6A	8.55779	0.860401	5.91462e-12	1.2907e-09		64417	C5orf28	-1.02431	4.5227	3.94197e-06	5.02729e-05
2215	FCGR3B	8.53513	0.221663	7.03617e-14	8.12884e-11		6447	SCG5	-1.02483	2.68203	0.00232979	0.00768123
1536	CYBB	8.50097	0.425868	7.84554e-09	3.81885e-07		84057	MND1	-1.02512	2.32741	0.00284022	0.00898837
202309	GAPT	8.45799	-3.09026	1.46715e-12	5.23906e-10		503497	MS4A13	-1.02594	1.8066	0.000125246	0.00073144
6348	CCL3	8.43774	-0.057258	1.15491e-06	1.93371e-05		100268168	LOC100268168	-1.02751	1.66843	0.00125515	0.00462065
1579	CYP4A11	8.39778	-0.049995	2.69206e-06	3.73391e-05		100131626	LOC100131626	-1.02752	0.46636	0.00326824	0.010053
1234	CCR5	8.3965	-1.70376	3.06608e-10	2.90908e-08		80759	KHDC1	-1.02816	2.94421	7.81244e-05	0.000503896
284541	CYP4A22	8.3699	-1.85566	1.61178e-06	2.4704e-05		11194	ABCB8	-1.02862	5.63264	6.65752e-05	0.000445802
8320	EOMES	8.36316	-2.47109	4.08753e-09	2.27764e-07		84912	SLC35B4	-1.02939	5.21415	0.000786786	0.00317039
64499	TPSB2	8.33913	0.301315	2.94648e-12	8.38679e-10		56624	ASAH2	-1.02951	1.4371	0.000195032	0.00103609
2214	FCGR3A	8.31965	1.94548	4.77785e-14	5.86481e-11		64078	SLC28A3	-1.02961	2.32755	0.000366722	0.00170754
56920	SEMA3G	8.29956	-1.20214	7.89033e-08	2.35869e-06		10745	PHTF1	-1.03168	5.3005	9.44822e-05	0.000584083
6886	TAL1	8.28966	-1.71937	2.04659e-08	8.18635e-07		55176	SEC61A2	-1.03198	5.24968	0.00152217	0.00540215
7122	CLDN5	8.24195	-0.889735	5.79863e-10	4.78509e-08		170384	FUT11	-1.0321	4.61045	7.584e-06	8.28419e-05
6688	SPI1	8.23113	-2.39439	6.18791e-12	1.3355e-09		2618	GART	-1.03243	6.14626	8.03447e-05	0.000514835
11035	RIPK3	8.21296	0.202572	2.27685e-12	7.11889e-10		100288077	WTAPP1	-1.03266	-0.203592	0.000171576	0.000940222
9002	F2RL3	8.16376	-1.04763	6.15883e-08	1.94782e-06		114786	XKR4	-1.03309	3.99177	0.000737648	0.00300943
245802	MS4A6E	8.12986	-3.16409	4.45771e-11	6.25353e-09		645455	CEP170P1	-1.03389	3.57215	0.000390353	0.00179125
1749	DLX5	8.11195	-2.88471	2.71605e-11	4.30187e-09		169714	QSOX2	-1.03394	5.37211	0.000263957	0.00131811
3002	GZMB	8.08843	-1.95482	1.68967e-09	1.12492e-07		134637	ADAT2	-1.03422	4.13908	0.00243773	0.0079649
2532	ACKR1	8.04204	-1.50547	1.1212e-09	8.03667e-08		388199	PRR25	-1.03469	1.2016	0.00117912	0.00438566
5166	PDK4	8.02648	4.28343	1.81825e-11	3.24707e-09		81928	CABLES2	-1.03527	3.07714	0.0024549	0.00800238
3553	IL1B	7.9682	0.280628	5.11672e-07	1.02771e-05		162655	ZNF519	-1.03629	2.20464	0.00178502	0.0061505
3040	HBA2	7.94995	-0.155156	1.22178e-08	5.44121e-07		54801	HAUS6	-1.03641	5.15795	0.000367802	0.00171054
3039	HBA1	7.94246	-0.197054	1.38306e-08	5.96996e-07		54621	VSIG10	-1.03641	5.24223	4.91036e-05	0.000352999
255877	BCL6B	7.93053	-0.307584	1.40572e-12	5.11265e-10		57136	APMAP	-1.03655	7.71894	1.57233e-05	0.000145116
8404	SPARCL1	7.92185	4.3388	7.77524e-16	5.09019e-12		81844	TRIM56	-1.03672	4.66219	0.000608061	0.00257101
23166	STAB1	7.88506	2.12703	2.0563e-14	3.10659e-11		636	BICD1	-1.0375	5.66245	6.49526e-07	1.24821e-05
3118	HLA-DQA2	7.8424	1.33576	2.3198e-12	7.11889e-10		1557	CYP2C19	-1.03754	3.05059	5.62889e-05	0.000391749
924	CD7	7.815	-1.85428	8.20183e-09	3.94813e-07		675	BRCA2	-1.0378	3.71465	0.000817218	0.0032722
116085	SLC22A12	7.80502	-1.18819	4.1345e-08	1.41709e-06		553103	LOC553103	-1.03821	5.57129	0.000586271	0.00249553
56892	C8orf4	7.75409	2.66051	3.42945e-08	1.23134e-06		1767	DNAH5	-1.03887	4.08961	0.0012181	0.00450367
9865	TRIL	7.72814	-0.643627	3.01696e-10	2.87637e-08		9015	TAF1A	-1.03916	2.83348	0.00117752	0.00438252
1281	COL3A1	7.71104	3.26696	0.000100518	0.000613009		23400	ATP13A2	-1.0397	6.26355	0.000886995	0.00348761
23430	TPSD1	7.69916	-2.31986	6.65459e-09	3.39149e-07		55672	NBPF1	-1.04036	7.32036	1.19394e-06	1.98551e-05
27036	SIGLEC7	7.68067	-2.74322	1.97584e-10	2.06413e-08		89782	LMLN	-1.04067	5.10412	0.000535448	0.00231024
1493	CTLA4	7.67616	-3.00099	3.11276e-08	1.1427e-06		10879	SMR3B	-1.04142	0.60811	0.000606392	0.00256505
348	APOE	7.66629	4.10211	3.08859e-12	8.6657e-10		81614	NIPA2	-1.04244	6.16365	0.000893246	0.00350516
348158	ACSM2B	7.66043	2.22487	6.69114e-11	8.69582e-09		79027	ZNF655	-1.04312	6.36283	7.64411e-05	0.000495643
100506742	CASP12	7.65788	-3.1473	6.90852e-11	8.81061e-09		374491	TPTE2P6	-1.04369	1.56757	0.000560175	0.00240372
3003	GZMK	7.64759	-0.786434	5.73299e-08	1.83083e-06		7003	TEAD1	-1.04379	6.65802	2.91394e-06	3.98259e-05
151	ADRA2B	7.61369	-1.50953	1.33145e-09	9.3169e-08		92255	LMBRD2	-1.04405	3.52849	0.000718136	0.0029396
2487	FRZB	7.61086	2.51222	2.84656e-09	1.72551e-07		54566	EPB41L4B	-1.04438	2.97459	0.00148319	0.00528672
57124	CD248	7.60016	0.309462	4.50617e-05	0.000330722		219902	TMEM136	-1.04495	4.46043	0.000317424	0.00152557
4776	NFATC4	7.54276	1.77957	1.66171e-08	6.89978e-07		80856	KIAA1715	-1.04507	5.49715	0.000281957	0.00138823
9023	CH25H	7.50796	-2.93611	2.94384e-08	1.09089e-06		66000	TMEM108	-1.04638	3.83601	0.000116631	0.000693292
2702	GJA5	7.50294	-0.404663	5.54629e-09	2.88937e-07		81	ACTN4	-1.04663	9.24118	3.72784e-05	0.000283668
3311	HSPA7	7.48312	1.91612	1.07981e-06	1.83774e-05		66035	SLC2A11	-1.0469	4.67145	0.00300499	0.00941126
3001	GZMA	7.46857	-0.681064	9.00034e-10	6.67044e-08		57482	KIAA1211	-1.04715	2.85962	6.42334e-05	0.00043367
123876	ACSM2A	7.43819	2.67947	3.53063e-11	5.17475e-09		57231	SNX14	-1.04861	6.85829	6.35306e-07	1.23051e-05
7940	LST1	7.42651	0.0143461	1.76489e-08	7.20632e-07		64718	UNKL	-1.04925	5.0864	0.000180173	0.000975896
83552	MFRP	7.41472	1.34169	2.57535e-08	9.91763e-07		83851	SYT16	-1.04985	2.25533	0.00043925	0.00196589
947	CD34	7.41227	2.68365	9.748e-13	4.1077e-10		51427	ZNF107	-1.05057	4.16978	0.00155955	0.00550739
4069	LYZ	7.39896	2.77669	5.99026e-15	2.35297e-11		7007	TECTA	-1.05063	2.42061	5.97536e-05	0.000410911
7123	CLEC3B	7.38592	1.18093	8.85104e-13	4.01245e-10		51000	SLC35B3	-1.05163	5.59923	2.21522e-05	0.000188668
23601	CLEC5A	7.37511	-1.7767	3.27008e-09	1.92289e-07		23139	MAST2	-1.05167	6.06282	9.10413e-05	0.000567032
3741	KCNA5	7.36165	-2.76843	9.02879e-11	1.05551e-08		164781	DAW1	-1.05174	1.14032	0.00159281	0.00560423
100423062	IGLL5	7.35475	-0.614551	7.32048e-06	8.06664e-05		55144	LRRC8D	-1.05249	5.65699	0.00107938	0.00408146
83483	PLVAP	7.34865	4.6505	1.12189e-13	1.04923e-10		728262	FAM157A	-1.05264	4.47115	1.79536e-05	0.000160203
55911	APOBR	7.34225	-0.873694	2.08195e-10	2.16347e-08		55370	PPP4R1L	-1.05316	4.16575	0.00033674	0.00159172
4689	NCF4	7.34224	-0.676952	4.55385e-12	1.14664e-09		6309	SC5D	-1.05322	5.29848	0.000182937	0.000987328
3791	KDR	7.32923	2.03879	4.58966e-13	2.6512e-10		6870	TACR3	-1.05348	3.60562	2.4899e-05	0.000206773
83888	FGFBP2	7.32607	-2.1229	5.70246e-07	1.12333e-05		64779	MTHFSD	-1.05412	4.73715	6.3999e-07	1.23593e-05
1003	CDH5	7.314	2.51965	7.21293e-13	3.69191e-10		222545	GPRC6A	-1.05414	1.74848	0.00014769	0.000835119
356	FASLG	7.31391	-2.97572	2.69591e-09	1.6598e-07		7514	XPO1	-1.05429	7.52711	5.10728e-05	0.000363695
10249	GLYAT	7.2741	0.584914	7.79016e-13	3.82497e-10		995	CDC25C	-1.05523	3.03918	0.000751345	0.0030539
51673	TPPP3	7.24286	0.477006	7.19611e-11	8.83322e-09		341883	LRRC9	-1.05538	3.13415	3.23518e-05	0.000254723
3115	HLA-DPB1	7.2292	4.0084	8.36691e-10	6.24814e-08		54680	ZNHIT6	-1.05583	5.29431	8.25615e-05	0.000525099
6004	RGS16	7.20376	0.207497	7.87492e-09	3.81885e-07		10874	NMU	-1.057	2.28449	0.00152299	0.0054031
5551	PRF1	7.17889	0.313899	1.4363e-10	1.56716e-08		4589	MUC7	-1.05736	1.12379	3.74865e-05	0.000284811
441478	NRARP	7.1663	1.29867	1.62993e-09	1.09256e-07		27165	GLS2	-1.05825	2.35697	0.000387295	0.00178096
3113	HLA-DPA1	7.15712	4.82525	2.16828e-07	5.23158e-06		375690	WASH5P	-1.05836	6.49668	0.000318564	0.0015276
4634	MYL3	7.1519	-2.12979	1.29314e-07	3.44136e-06		100131827	ZNF717	-1.05902	3.88686	0.00198594	0.00672828
5168	ENPP2	7.14157	4.76826	2.06358e-11	3.58662e-09		1315	COPB1	-1.05943	7.43274	3.9824e-05	0.000298642
397	ARHGDIB	7.11725	3.58538	1.43729e-11	2.63817e-09		9777	TM9SF4	-1.06005	7.13147	1.30987e-05	0.000126107
3310	HSPA6	7.10021	2.51319	7.49908e-06	8.20512e-05		642517	AGAP9	-1.06035	6.24766	7.39536e-05	0.000483346
1396	CRIP1	7.08204	2.75331	1.88696e-07	4.70304e-06		8871	SYNJ2	-1.0611	4.91803	0.00198147	0.00671547
2219	FCN1	7.06393	-0.465489	5.52078e-11	7.43563e-09		374654	KIF7	-1.06126	3.58332	0.000234419	0.00119958
2294	FOXF1	7.05678	-2.22596	6.19657e-10	5.00826e-08		284252	KCTD1	-1.06268	4.87908	9.7125e-06	0.000100185
122618	PLD4	7.04076	-0.957559	1.09407e-08	4.9625e-07		344787	ZNF860	-1.06389	2.45193	0.000214557	0.00111479
3127	HLA-DRB5	7.03263	2.91141	6.40012e-09	3.2734e-07		3077	HFE	-1.06424	3.89284	0.00137477	0.00497156
3561	IL2RG	7.03048	0.53159	2.22407e-09	1.41821e-07		80758	PRR7	-1.06447	3.62436	0.00200817	0.00679293
187	APLNR	6.99771	-1.44158	2.42472e-10	2.44213e-08		54732	TMED9	-1.06467	8.42594	0.00245558	0.00800324
633	BGN	6.96845	4.52747	1.06439e-05	0.000107148		25807	RHBDD3	-1.06477	5.0322	0.000181441	0.000980332
3458	IFNG	6.95811	-2.98712	0.000157697	0.000876637		6502	SKP2	-1.06481	3.68836	0.000406422	0.00184857
9935	MAFB	6.95054	1.36359	9.8001e-09	4.5288e-07		10517	FBXW10	-1.065	2.53475	1.52349e-05	0.000141338
2003	ELK2AP	6.9478	-0.101943	9.16305e-06	9.55721e-05		26263	FBXO22	-1.06542	4.29613	4.6622e-05	0.000339384
94	ACVRL1	6.91043	1.96143	6.3264e-11	8.28337e-09		730051	ZNF814	-1.06599	4.64825	2.33908e-05	0.000196828
9507	ADAMTS4	6.91026	2.13342	5.3859e-12	1.24162e-09		135152	B3GAT2	-1.0663	2.77927	2.13995e-05	0.00018387
3164	NR4A1	6.90507	4.38241	8.24945e-11	9.81935e-09		7274	TTPA	-1.06641	0.544815	0.000832489	0.00332049
388125	C2CD4B	6.90424	-1.8856	1.54623e-05	0.00014311		7706	TRIM25	-1.06702	6.21746	0.000123707	0.000724825
388585	HES5	6.90169	-3.4372	1.7833e-07	4.5018e-06		1136	CHRNA3	-1.06724	1.59627	2.14663e-05	0.000184104
9103	FCGR2C	6.87781	1.24518	2.09719e-12	6.98115e-10		23765	IL17RA	-1.06755	5.84172	0.000115398	0.000687416
283120	H19	6.87244	0.453286	1.34976e-06	2.17136e-05		10618	TGOLN2	-1.06831	8.8806	0.0001194	0.000705581
7293	TNFRSF4	6.85946	-0.752693	7.752e-12	1.60262e-09		280664	WFDC10B	-1.06853	1.87428	4.1477e-05	0.000308915
9547	CXCL14	6.85138	4.37312	6.80366e-10	5.28158e-08		9816	URB2	-1.06958	4.01079	0.00203107	0.0068587
100293534	C4B_2	6.80052	6.30653	2.87176e-10	2.79213e-08		57583	TMEM181	-1.06991	5.91893	0.000194791	0.00103509
3045	HBD	6.77441	-4.0103	1.29964e-08	5.72306e-07		317761	C14orf39	-1.07028	1.57223	5.17395e-05	0.000367169
153579	BTNL9	6.76135	1.93964	4.84183e-09	2.6053e-07		9097	USP14	-1.07082	6.24664	1.67868e-06	2.54589e-05
57105	CYSLTR2	6.7441	-2.75758	6.76338e-08	2.09185e-06		51306	FAM13B	-1.07125	4.73256	0.000741135	0.00301864
169693	TMEM252	6.73155	-2.67533	9.39734e-08	2.6983e-06		10616	RBCK1	-1.07259	7.58199	0.000198526	0.00104936
10008	KCNE3	6.71142	2.36063	2.18089e-11	3.72458e-09		54879	ST7L	-1.07269	5.26933	0.00043083	0.00193583
6355	CCL8	6.70018	-3.60238	2.5471e-11	4.14245e-09		221937	FOXK1	-1.07346	5.77009	9.88736e-06	0.000101722
1960	EGR3	6.69849	-0.353292	3.37246e-08	1.21756e-06		28982	FLVCR1	-1.07346	4.17082	0.00104152	0.00395887
2939	GSTA2	6.69316	1.76182	1.84007e-11	3.25577e-09		10650	SLMO1	-1.07465	3.07483	8.34395e-05	0.000529484
27240	SIT1	6.6772	-3.01419	1.57325e-07	4.06027e-06		283755	HERC2P3	-1.07502	6.3412	0.00227328	0.00752776
2207	FCER1G	6.67533	1.45099	2.44045e-13	1.7118e-10		255520	ELMOD2	-1.07536	5.65319	0.000865234	0.00342382
54510	PCDH18	6.67352	-1.84018	2.78628e-06	3.8348e-05		284001	CCDC57	-1.07639	6.09823	1.71546e-06	2.5857e-05
54210	TREM1	6.66062	-1.33938	1.39442e-08	6.00579e-07		653645	TBC1D3P1-DHX40P1	-1.07702	5.18704	2.78291e-05	0.000225666
5330	PLCB2	6.6537	1.32797	3.29681e-12	8.99297e-10		7579	ZSCAN20	-1.07708	2.26162	2.61143e-06	3.6349e-05
53841	CDHR5	6.65249	1.62054	1.37946e-06	2.20338e-05		64855	FAM129B	-1.07721	8.09474	0.00302698	0.00945286
2212	FCGR2A	6.62748	2.14567	1.64557e-13	1.40517e-10		79183	TTPAL	-1.07738	4.48545	6.1323e-05	0.00041877
23237	ARC	6.61806	-0.909945	1.85095e-08	7.47997e-07		117155	CATSPER2	-1.07768	4.92668	5.0008e-05	0.000357538
55273	TMEM100	6.60741	-2.39242	1.32644e-08	5.80208e-07		7922	SLC39A7	-1.07777	7.88243	0.00060928	0.00257394
974	CD79B	6.57855	-2.1075	1.71026e-09	1.13478e-07		284443	ZNF493	-1.07781	3.79073	0.000433401	0.00194382
10763	NES	6.5691	2.67588	2.82577e-08	1.06522e-06		285407	ALG1L9P	-1.07931	2.22909	9.24232e-06	9.61155e-05
729230	CCR2	6.54588	-1.66392	3.1751e-12	8.78295e-10		9586	CREB5	-1.07952	6.23128	0.00183924	0.00630854
79927	FAM110D	6.5434	-1.79915	3.52636e-09	2.043e-07		64900	LPIN3	-1.07978	6.22981	5.46153e-05	0.000382541
6943	TCF21	6.53776	-2.51692	7.70935e-06	8.40242e-05		57657	HCN3	-1.08049	3.56871	0.00176253	0.00608687
2243	FGA	6.53575	-2.65325	1.96957e-05	0.000172535		1798	DPAGT1	-1.08098	5.85533	0.000240085	0.00122221
3059	HCLS1	6.52548	2.42401	2.93731e-14	3.84592e-11		29057	FAM156A	-1.0817	6.43507	1.50946e-05	0.000140378
53637	S1PR5	6.52211	-1.50019	1.17982e-07	3.20493e-06		1479	CSTF3	-1.08215	3.72631	4.28219e-05	0.000317727
916	CD3E	6.51907	0.673836	3.03251e-09	1.81581e-07		2135	EXTL2	-1.08267	4.75935	7.1998e-05	0.000473502
4066	LYL1	6.5067	-0.887619	2.33507e-10	2.36395e-08		283726	SAXO2	-1.08271	0.806828	0.00031809	0.0015265
2220	FCN2	6.49832	-4.0104	1.73257e-10	1.84933e-08		145858	C15orf32	-1.0829	0.502724	0.000151486	0.000851464
8698	S1PR4	6.47964	-1.79154	2.20006e-08	8.67653e-07		441666	LOC441666	-1.08294	2.74939	0.000158832	0.000880212
4332	MNDA	6.47596	-0.22091	2.04716e-12	6.94386e-10		340811	AKR1C8P	-1.08407	1.3652	3.12592e-05	0.000247752
1844	DUSP2	6.4697	0.879773	1.2459e-05	0.000121377		171423	PDIA3P1	-1.08417	7.99343	0.00336238	0.0102854
8490	RGS5	6.46967	6.46801	9.52329e-12	1.87037e-09		10683	DLL3	-1.08428	-0.0490471	0.00306019	0.00953246
54538	ROBO4	6.46903	2.08008	1.27838e-09	9.03145e-08		80174	DBF4B	-1.08458	3.92608	0.00126141	0.00463734
387758	FIBIN	6.46615	1.70093	8.26904e-06	8.86001e-05		114803	MYSM1	-1.08492	5.28028	0.000198603	0.00104936
53831	GPR84	6.45502	-3.23695	1.03335e-08	4.70917e-07		84464	SLX4	-1.08642	3.98377	1.55775e-06	2.40331e-05
1278	COL1A2	6.45128	5.0588	0.000325662	0.00155318		56052	ALG1	-1.08644	4.67724	9.85251e-05	0.000602814
338328	GPIHBP1	6.45013	-1.64352	7.52318e-07	1.40111e-05		5936	RBM4	-1.08689	2.3727	6.1374e-06	7.00693e-05
50489	CD207	6.42379	-3.94813	4.09877e-10	3.60986e-08		9334	B4GALT5	-1.08706	7.51797	0.000880749	0.00346929
5967	REG1A	6.41356	-3.20219	0.000512608	0.00222883		651746	ANKRD33B	-1.08715	5.66561	0.00215456	0.00719039
5008	OSM	6.40302	-0.776005	4.61207e-08	1.54454e-06		79829	NAA40	-1.08728	5.24472	2.71601e-07	6.17389e-06
159963	SLC5A12	6.39174	1.37457	3.47794e-06	4.59043e-05		56913	C1GALT1	-1.08834	6.15534	3.45844e-05	0.000268071
2307	FOXS1	6.39058	-1.78564	5.66568e-06	6.59597e-05		9866	TRIM66	-1.08848	4.27839	6.30539e-05	0.000427765
128346	C1orf162	6.3629	1.32394	1.04089e-13	1.02215e-10		84928	TMEM209	-1.08983	4.97141	3.434e-05	0.000266787
2167	FABP4	6.36094	-2.41781	4.02703e-05	0.000301529		203102	ADAM32	-1.09017	4.00015	0.00283341	0.00896973
969	CD69	6.31268	1.63505	1.07653e-05	0.000108038		93273	LEMD1	-1.09031	2.0438	1.80447e-05	0.000160798
51294	PCDH12	6.2814	1.0459	2.94262e-12	8.38679e-10		79628	SH3TC2	-1.091	3.48047	0.000192069	0.00102451
4062	LY6H	6.27261	-4.17244	1.80587e-07	4.52479e-06		729665	CCDC175	-1.09117	2.587	6.96771e-06	7.74892e-05
92304	SCGB3A1	6.26907	-4.04467	7.89222e-07	1.44323e-05		56889	TM9SF3	-1.09138	8.42035	2.02827e-05	0.000176206
390205	LRRC10B	6.2662	-2.26507	5.07396e-08	1.66365e-06		84539	MCHR2	-1.09182	2.34407	0.000101153	0.000616206
914	CD2	6.24883	0.519524	4.84603e-10	4.06735e-08		1763	DNA2	-1.09293	4.04503	0.00145411	0.00520196
116	ADCYAP1	6.23671	-3.92567	2.26657e-08	8.90307e-07		90060	CCDC120	-1.093	4.22092	0.00084105	0.00334446
6909	TBX2	6.22597	2.08028	2.07058e-07	5.07061e-06		23251	KIAA1024	-1.09304	0.95774	0.000419258	0.00189423
147138	TMC8	6.21605	1.25009	4.46e-10	3.85878e-08		155400	NSUN5P1	-1.09335	4.99863	0.000192243	0.00102516
84636	GPR174	6.21092	-4.02524	1.48917e-06	2.32311e-05		154807	VKORC1L1	-1.09348	4.45602	7.35816e-06	8.09604e-05
5159	PDGFRB	6.20797	3.23117	1.6592e-08	6.89978e-07		11056	DDX52	-1.09467	5.29544	4.38322e-07	9.21697e-06
90952	ESAM	6.19597	3.28299	1.88594e-06	2.79758e-05		55744	COA1	-1.09606	5.6383	1.04618e-07	2.91355e-06
6362	CCL18	6.1904	-2.66646	2.99149e-06	4.07157e-05		55705	IPO9	-1.09614	6.51074	8.61015e-05	0.000543042
7852	CXCR4	6.1814	4.02068	7.40476e-07	1.38504e-05		89845	ABCC10	-1.09618	5.2333	3.89332e-05	0.00029298
7450	VWF	6.18004	5.50576	8.98919e-13	4.01245e-10		85465	EPT1	-1.09638	5.77885	0.000486972	0.00213485
56849	TCEAL7	6.15553	-1.97646	3.66682e-08	1.28601e-06		57724	EPG5	-1.09671	5.77067	7.34198e-05	0.000481136
64926	RASAL3	6.15511	1.00582	4.2753e-11	6.08456e-09		1213	CLTC	-1.09681	8.82411	0.000123602	0.000724425
10365	KLF2	6.14935	2.69749	7.09696e-08	2.16484e-06		9081	PRY	-1.09757	-2.24348	0.00193167	0.00657163
29125	C11orf21	6.14868	-2.71824	5.12607e-07	1.02836e-05		23353	SUN1	-1.09798	5.27475	0.000234314	0.00119936
482	ATP1B2	6.14632	-0.0796247	1.93226e-11	3.38835e-09		821	CANX	-1.09836	10.3751	0.00209569	0.00704301
3270	HRC	6.1444	-0.549977	6.83917e-12	1.46001e-09		220064	ORAOV1	-1.10054	4.74092	2.12418e-06	3.08116e-05
5788	PTPRC	6.13695	2.43461	2.90214e-10	2.79396e-08		100129480	MKRN2OS	-1.10108	-0.33604	0.000233184	0.00119481
29116	MYLIP	6.12882	2.53063	1.04988e-12	4.12249e-10		89837	ULK4P3	-1.10235	3.28032	4.30868e-05	0.00031921
51655	RASD1	6.12727	2.245	1.65643e-06	2.5258e-05		152404	IGSF11	-1.1025	4.1238	1.88326e-06	2.79572e-05
10268	RAMP3	6.12097	1.5693	5.65128e-08	1.81062e-06		95681	CEP41	-1.10348	3.61	9.09891e-05	0.00056695
64098	PARVG	6.1159	1.54397	3.88143e-13	2.39175e-10		10690	FUT9	-1.10501	2.42869	0.000451585	0.00200841
3560	IL2RB	6.10394	0.170752	3.90705e-08	1.35334e-06		22993	HMGXB3	-1.10574	6.58206	1.44842e-05	0.000135655
9332	CD163	6.08716	2.6353	6.21859e-11	8.19686e-09		80018	NAA25	-1.1061	5.30007	5.44264e-06	6.40848e-05
1441	CSF3R	6.06876	1.00091	1.22512e-12	4.53988e-10		374860	ANKRD30B	-1.10626	2.6323	0.00102552	0.00391579
2266	FGG	6.03376	-3.02317	0.000985309	0.00379217		9600	PITPNM1	-1.10679	6.36986	2.15185e-05	0.000184471
358	AQP1	6.02922	4.43903	3.11813e-05	0.000247244		51665	ASB1	-1.10847	4.869	5.07542e-05	0.000362083
200772	LOC200772	6.0238	-3.90353	9.5103e-12	1.87037e-09		283461	C12orf40	-1.10896	2.80734	1.37596e-05	0.00013074
341	APOC1	6.02123	2.08972	5.53387e-11	7.43563e-09		646643	SBK2	-1.10899	-0.327206	0.00110027	0.00414313
911	CD1C	6.01783	-3.55246	2.75661e-08	1.04922e-06		9557	CHD1L	-1.11011	5.77526	5.47514e-05	0.000383264
6285	S100B	6.01406	-4.08419	2.15361e-10	2.2145e-08		6560	SLC12A4	-1.11034	6.99285	1.17042e-05	0.00011557
119467	CLRN3	5.98957	0.579186	2.8395e-08	1.06835e-06		79315	OR7E91P	-1.11109	-1.26158	0.00242249	0.007923
5730	PTGDS	5.98707	-1.59896	2.04526e-06	2.98211e-05		9538	EI24	-1.1124	7.03165	9.16338e-05	0.000570063
8639	AOC3	5.95916	1.09566	4.04352e-10	3.57724e-08		6566	SLC16A1	-1.11344	7.25057	0.000833375	0.00332335
963	CD53	5.94896	2.30196	1.63118e-12	5.72077e-10		25827	FBXL2	-1.11462	4.6324	1.63173e-05	0.000148987
5133	PDCD1	5.94878	-1.24361	8.42381e-07	1.5163e-05		348980	HCN1	-1.11726	4.22969	1.35632e-05	0.000129311
8547	FCN3	5.94104	0.956124	3.21169e-09	1.89993e-07		89838	ULK4P1	-1.11836	2.40817	8.3514e-05	0.000529785
221472	FGD2	5.93973	0.516891	4.94742e-09	2.65485e-07		7407	VARS	-1.11868	6.91007	4.93948e-05	0.000354444
639	PRDM1	5.93615	1.57907	4.84137e-09	2.6053e-07		10558	SPTLC1	-1.11957	6.37794	8.06152e-05	0.000515895
2793	GNGT2	5.91158	-1.46583	1.11755e-07	3.06975e-06		342125	TMC3	-1.11963	0.89878	0.000618954	0.00260584
247	ALOX15B	5.90915	-0.960968	2.83369e-06	3.88643e-05		6674	SPAG1	-1.11981	5.00654	1.39831e-05	0.000132455
343413	FCRL6	5.90867	-1.90591	1.27136e-06	2.07906e-05		53838	C11orf24	-1.1206	5.68616	9.44349e-05	0.000584057
2350	FOLR2	5.90612	0.229744	6.66556e-09	3.39149e-07		115123	MARCH3	-1.12109	4.15496	0.000438721	0.00196454
4973	OLR1	5.89511	2.23362	1.49753e-07	3.88715e-06		100874054	FALEC	-1.12188	-1.41744	0.00113411	0.00424751
10870	HCST	5.89389	0.332392	6.83673e-11	8.77603e-09		7746	ZSCAN9	-1.12273	4.49801	8.31552e-07	1.50107e-05
7033	TFF3	5.89081	-1.98777	4.32995e-07	9.12449e-06		57558	USP35	-1.12484	4.35627	0.000582936	0.00248294
7454	WAS	5.86728	0.490347	3.66612e-10	3.33346e-08		3981	LIG4	-1.12667	4.28894	2.94306e-06	4.01123e-05
7075	TIE1	5.84921	2.36493	5.65432e-12	1.24776e-09		9697	TRAM2	-1.127	1.3777	0.00066387	0.0027577
54855	FAM46C	5.83612	0.805474	1.43259e-08	6.12985e-07		54928	IMPAD1	-1.12714	7.09745	0.00128922	0.00472482
4929	NR4A2	5.83284	1.70042	1.08499e-06	1.83858e-05		7064	THOP1	-1.12722	5.53911	0.000342568	0.00161499
6275	S100A4	5.81616	3.61246	4.66241e-06	5.73385e-05		100507053	LOC100507053	-1.12781	3.92686	5.56958e-06	6.53054e-05
155038	GIMAP8	5.80767	1.42254	5.50364e-12	1.24243e-09		100133315	LOC100133315	-1.12783	4.04948	2.02137e-05	0.000175896
340024	SLC6A19	5.80139	-1.09313	0.000349381	0.00163924		644838	LOC644838	-1.12819	2.48784	0.000174039	0.000950535
4283	CXCL9	5.79966	0.585078	6.98062e-10	5.37645e-08		10785	WDR4	-1.12828	4.734	0.000854217	0.00339063
3738	KCNA3	5.78798	-3.09548	0.000161945	0.000895186		11128	POLR3A	-1.12854	5.25782	6.71651e-09	3.40858e-07
1521	CTSW	5.77985	0.315561	1.56038e-06	2.40548e-05		10592	SMC2	-1.12907	4.78675	0.000889387	0.00349212
7140	TNNT3	5.75715	-4.17345	1.68631e-09	1.12492e-07		84188	FAR1	-1.12907	6.20616	3.69974e-08	1.29524e-06
10647	SCGB1D2	5.75384	-3.81831	4.14405e-06	5.23067e-05		10613	ERLIN1	-1.13086	6.22577	0.000125173	0.00073144
2321	FLT1	5.74177	4.95913	3.11327e-13	2.08846e-10		50807	ASAP1	-1.13121	6.75391	0.00139047	0.00501724
64005	MYO1G	5.73942	0.15199	5.06882e-09	2.7052e-07		51768	TM7SF3	-1.13142	7.60539	0.000163649	0.000903843
4885	NPTX2	5.73479	2.17635	2.66273e-05	0.000217809		728040	LOC728040	-1.13144	-1.47512	0.000774865	0.00313006
5552	SRGN	5.73086	4.51209	1.59002e-05	0.000146335		9397	NMT2	-1.13178	5.17241	4.03605e-05	0.000302089
7133	TNFRSF1B	5.71806	2.85664	5.13548e-12	1.23001e-09		118611	C10orf90	-1.13191	2.70492	1.98059e-05	0.000173115
7291	TWIST1	5.71561	-3.74472	6.25797e-08	1.97599e-06		11200	CHEK2	-1.13256	4.27652	0.000827245	0.00330293
9256	BZRAP1	5.71397	1.72983	8.73453e-07	1.56235e-05		731	C8A	-1.1329	-1.15046	0.0017799	0.00613714
22899	ARHGEF15	5.70962	1.11749	2.28716e-12	7.11889e-10		131544	CRYBG3	-1.13338	4.33896	0.00166071	0.00578305
3587	IL10RA	5.69868	2.15291	1.07669e-09	7.74588e-08		54503	ZDHHC13	-1.13363	5.19173	2.26466e-07	5.38099e-06
10859	LILRB1	5.69768	0.652264	1.2198e-09	8.68004e-08		123606	NIPA1	-1.13544	5.4558	0.00043899	0.0019653
1233	CCR4	5.69168	-3.84524	1.70464e-06	2.57333e-05		57473	ZNF512B	-1.13631	5.82339	0.000112132	0.00067163
100049587	SIGLEC14	5.68763	-1.12714	7.08525e-11	8.8324e-09		2629	GBA	-1.13662	4.76897	0.000241441	0.0012272
150763	GPAT2	5.67083	-0.106333	1.75211e-05	0.00015713		154214	RNF217	-1.13704	4.08127	0.000323132	0.00154299
248	ALPI	5.65142	-4.02792	6.61847e-05	0.000443944		100129654	TCF24	-1.13706	1.62508	9.98841e-06	0.00010228
353345	GPR141	5.64774	-3.77893	1.08647e-06	1.83899e-05		6505	SLC1A1	-1.13776	3.3915	0.00314756	0.00975148
4855	NOTCH4	5.63159	2.83907	2.93726e-11	4.46672e-09		6675	UAP1	-1.13803	6.16946	0.00153704	0.00544408
2012	EMP1	5.63059	4.32349	2.29707e-05	0.000194041		9191	DEDD	-1.13833	2.55194	4.44674e-05	0.000327339
128218	TMEM125	5.62574	0.123008	7.64364e-07	1.41547e-05		25921	ZDHHC5	-1.13866	7.42066	6.03581e-07	1.17602e-05
221357	GSTA5	5.62552	-0.968529	1.32511e-08	5.80208e-07		5820	PVT1	-1.139	5.90176	0.000107405	0.000648858
5997	RGS2	5.59004	2.9112	1.01296e-06	1.75283e-05		23230	VPS13A	-1.13957	6.64055	0.00059528	0.00252676
56265	CPXM1	5.5861	-1.32917	2.47455e-06	3.4699e-05		259232	NALCN	-1.14066	4.16654	8.00714e-05	0.000513787
147495	APCDD1	5.58127	0.276444	2.32242e-13	1.7118e-10		140707	BRI3BP	-1.14117	2.8668	0.000368073	0.00171059
3671	ISLR	5.57493	-1.48731	0.000963785	0.0037276		245934	DEFB121	-1.14348	-2.19673	0.000279734	0.0013797
51338	MS4A4A	5.57486	1.16274	1.21479e-12	4.53988e-10		23463	ICMT	-1.144	6.7937	3.27987e-05	0.000257358
3119	HLA-DQB1	5.54644	4.74703	1.90839e-05	0.000168529		1760	DMPK	-1.14568	5.97205	4.4588e-06	5.53117e-05
8530	CST7	5.5462	0.883182	7.20116e-08	2.19273e-06		4293	MAP3K9	-1.14584	2.98301	4.20201e-05	0.000312816
4005	LMO2	5.5444	1.82483	5.57898e-12	1.24513e-09		26046	LTN1	-1.14605	5.57708	2.14607e-06	3.09917e-05
3111	HLA-DOA	5.5231	1.93129	2.78109e-06	3.83243e-05		197320	ZNF778	-1.14635	2.58263	4.77017e-05	0.000344815
6846	XCL2	5.52212	-1.67324	4.3298e-06	5.41984e-05		9783	RIMS3	-1.14664	3.18323	0.000580172	0.00247224
56833	SLAMF8	5.52195	-1.03773	3.45896e-06	4.56853e-05		10166	SLC25A15	-1.14781	-0.204086	8.70086e-05	0.000548059
387751	GVINP1	5.51319	-0.532324	8.19958e-09	3.94813e-07		121260	SLC15A4	-1.14812	7.03865	3.91063e-06	5.01665e-05
56241	SUSD2	5.51191	0.673599	6.25066e-10	5.01987e-08		119016	AGAP4	-1.14863	6.09858	1.25759e-05	0.00012205
127733	UBXN10	5.50775	-0.629076	8.18048e-06	8.78429e-05		9123	SLC16A3	-1.14983	8.66172	0.00320599	0.0098956
6320	CLEC11A	5.48948	0.538907	1.32251e-05	0.000127075		391253	SPINT4	-1.14995	-2.21934	9.70228e-05	0.000596596
79812	MMRN2	5.48632	3.09754	3.22984e-10	3.03512e-08		5198	PFAS	-1.15193	5.17973	0.000771211	0.00311658
9535	GMFG	5.48622	1.77635	1.0705e-12	4.12249e-10		5834	PYGB	-1.15197	5.8213	1.0413e-05	0.000105577
1901	S1PR1	5.4728	2.74962	2.20671e-05	0.000188197		5116	PCNT	-1.15275	5.62869	7.74935e-05	0.000500814
1440	CSF3	5.46701	-3.94123	3.16543e-05	0.000250227		143	PARP4	-1.1535	7.00121	7.58079e-06	8.28419e-05
23584	VSIG2	5.46697	-1.42164	8.62702e-06	9.16358e-05		57484	RNF150	-1.15373	3.77709	3.41025e-05	0.000265783
10316	NMUR1	5.46674	-1.03921	2.87956e-09	1.74014e-07		667	DST	-1.154	7.88669	8.05325e-06	8.69043e-05
1043	CD52	5.45081	0.691135	8.33758e-10	6.24814e-08		283768	GOLGA8G	-1.15416	2.9588	0.00270062	0.00861741
4854	NOTCH3	5.44091	4.30206	1.00801e-07	2.83941e-06		152225	LOC152225	-1.15513	1.66841	6.92038e-05	0.000458867
199675	MCEMP1	5.43205	-3.26615	2.93626e-07	6.60576e-06		9829	DNAJC6	-1.15609	4.18728	0.000351134	0.00164707
115362	GBP5	5.43028	1.00366	4.10531e-09	2.27764e-07		5638	PRRG1	-1.15748	5.28725	9.14893e-06	9.55114e-05
79166	LILRP2	5.42798	-4.19235	4.56171e-10	3.91231e-08		440224	CXADRP3	-1.15817	0.0886095	0.0026056	0.00837052
51267	CLEC1A	5.42444	0.0281027	3.82581e-11	5.52492e-09		5584	PRKCI	-1.15854	5.9553	4.07557e-06	5.15416e-05
5341	PLEK	5.41939	1.63658	4.91676e-05	0.000353331		55720	TSR1	-1.15857	5.28158	0.000112786	0.000675137
84634	KISS1R	5.41453	-0.513528	1.22567e-05	0.000119563		100132916	FAM159B	-1.15925	1.59966	9.55531e-05	0.000588664
8991	SELENBP1	5.41267	2.25189	3.84981e-08	1.34061e-06		222662	LHFPL5	-1.15965	0.994706	1.77697e-06	2.66613e-05
3120	HLA-DQB2	5.40949	1.85659	4.76701e-06	5.80795e-05		166752	FREM3	-1.15991	3.04815	3.8925e-06	5.00552e-05
3625	INHBB	5.40739	2.8269	0.00146825	0.00524585		10973	ASCC3	-1.1603	6.18885	1.41717e-05	0.000133685
3109	HLA-DMB	5.39224	3.84009	5.61629e-07	1.10858e-05		149998	LIPI	-1.16045	2.76848	2.01192e-06	2.94442e-05
430	ASCL2	5.3914	-3.14512	1.8157e-06	2.71695e-05		340441	POTEA	-1.16102	2.48257	3.01425e-05	0.00024065
2843	GPR20	5.37978	-3.03667	8.43078e-07	1.5163e-05		144448	TSPAN19	-1.16262	-0.709761	0.000616478	0.0025982
201633	TIGIT	5.37954	-0.906258	7.5658e-07	1.40579e-05		160492	LMNTD1	-1.16369	3.61301	1.12976e-06	1.8997e-05
221395	ADGRF5	5.37896	3.85836	1.38897e-07	3.64211e-06		8394	PIP5K1A	-1.16498	6.40595	2.34492e-06	3.322e-05
6003	RGS13	5.37668	-3.19732	3.33806e-10	3.10708e-08		91749	KIAA1919	-1.16526	3.54898	0.0002993	0.00145609
340542	BEX5	5.355	-0.203915	1.02194e-06	1.76525e-05		10888	GPR83	-1.16553	1.20857	4.71384e-06	5.76822e-05
8642	DCHS1	5.34905	1.497	7.28882e-08	2.21598e-06		85440	DOCK7	-1.16593	5.93768	3.26776e-07	7.22411e-06
951	CD37	5.34899	1.39815	5.26406e-08	1.70644e-06		22877	MLXIP	-1.16744	5.69751	3.80815e-05	0.000288438
1831	TSC22D3	5.34872	5.7738	8.78675e-13	4.01245e-10		11190	CEP250	-1.1678	5.87979	4.37561e-06	5.45978e-05
284422	SMIM24	5.33279	1.46765	0.000164105	0.000906108		124149	ANKRD26P1	-1.16804	2.73868	1.61566e-05	0.00014814
1236	CCR7	5.31755	-1.20259	1.25082e-07	3.36062e-06		57221	ARFGEF3	-1.16887	4.89731	0.00157956	0.00556559
6539	SLC6A12	5.31582	1.91174	3.65984e-10	3.33346e-08		56951	C5orf15	-1.16945	7.70757	0.000209676	0.00109551
2819	GPD1	5.31564	2.08172	9.24131e-11	1.07396e-08		5829	PXN	-1.17181	6.55104	0.000189231	0.00101267
5414	SEPT4	5.31563	1.5282	4.30213e-10	3.77204e-08		54822	TRPM7	-1.17204	6.43907	4.81563e-07	9.84173e-06
1636	ACE	5.31265	2.84108	2.82577e-11	4.40461e-09		79738	BBS10	-1.17207	4.42711	2.0074e-05	0.000174913
2847	MCHR1	5.31086	-2.95528	3.66671e-05	0.000279877		83394	PITPNM3	-1.17225	3.22372	9.54948e-05	0.000588664
64123	ADGRL4	5.30795	4.39941	6.60873e-10	5.19182e-08		84280	BTBD10	-1.17234	5.65836	1.89121e-06	2.80327e-05
5017	OVOL1	5.29243	-1.09777	0.000233364	0.00119543		200312	RNF215	-1.17247	5.23994	0.000843757	0.00335385
6366	CCL21	5.29235	-4.4178	2.04512e-06	2.98211e-05		5407	PNLIPRP1	-1.1727	-0.959114	0.00192446	0.00655163
414332	LCN10	5.26582	-3.87618	1.00206e-05	0.000102484		26266	SLC13A4	-1.17417	1.74315	0.000340801	0.00160782
8534	CHST1	5.26384	-1.63661	2.74817e-06	3.79831e-05		22891	ZNF365	-1.17567	4.11894	5.73038e-05	0.000396983
11314	CD300A	5.25984	1.64253	7.33119e-13	3.69191e-10		65985	AACS	-1.17637	5.26701	2.35121e-05	0.000197763
11178	LZTS1	5.258	2.60591	3.53371e-07	7.68573e-06		338657	CCDC84	-1.17712	5.46864	9.21483e-05	0.000572252
117289	TAGAP	5.25736	1.11581	2.67747e-06	3.71892e-05		259239	WFDC11	-1.17771	1.68274	0.000525724	0.00227628
1672	DEFB1	5.25391	1.00328	1.93705e-06	2.85185e-05		137735	ABRA	-1.17918	-1.35996	0.000455403	0.00202218
10590	SCGN	5.24485	1.49297	3.23591e-05	0.000254723		347744	C6orf52	-1.17926	1.36073	4.75086e-05	0.00034394
913	CD1E	5.23991	-3.98948	5.63088e-07	1.11035e-05		25961	NUDT13	-1.1805	3.55837	7.10882e-05	0.000468514
2210	FCGR1B	5.23956	0.362401	1.29597e-07	3.44266e-06		126549	ANKLE1	-1.18061	0.634884	0.000582217	0.00248042
150771	ITPRIPL1	5.22873	-0.94153	1.94087e-05	0.000170957		55298	RNF121	-1.18079	5.91273	5.99884e-05	0.000412236
115761	ARL11	5.22002	-2.21645	2.04056e-09	1.33145e-07		1504	CTRB1	-1.18136	-0.469557	0.000981139	0.00377909
124599	CD300LB	5.21769	-0.88943	3.02638e-09	1.81581e-07		25	ABL1	-1.18162	7.23643	0.000139902	0.000798509
219623	TMEM26	5.2138	0.090528	8.44181e-11	9.98778e-09		54629	FAM63B	-1.18163	4.52533	0.000102603	0.000623492
9351	SLC9A3R2	5.21267	3.95255	7.72204e-09	3.79152e-07		7779	SLC30A1	-1.18168	4.75233	0.000860208	0.00340747
2628	GATM	5.21233	4.31256	1.80932e-08	7.32735e-07		25841	ABTB2	-1.18285	5.82385	0.000440145	0.00196912
84734	FAM167B	5.20923	1.67886	1.18291e-06	1.97218e-05		30001	ERO1L	-1.18349	6.98826	1.51497e-05	0.000140748
100132417	FCGR1C	5.20826	0.328101	1.33784e-07	3.51972e-06		9406	ZRANB2	-1.18447	4.73796	7.91755e-05	0.000509504
8645	KCNK5	5.20265	2.23257	1.49826e-07	3.88715e-06		10371	SEMA3A	-1.18457	4.79986	0.000321918	0.00153977
2865	FFAR3	5.20231	-4.18345	4.71398e-05	0.000341854		160418	TMTC3	-1.18559	5.62998	3.42857e-05	0.000266787
3087	HHEX	5.18698	0.616897	8.22471e-06	8.82153e-05		57106	NAT14	-1.18606	4.44119	0.000901816	0.00353174
2346	FOLH1	5.17221	1.78387	1.81862e-11	3.24707e-09		91687	CENPL	-1.1874	3.2782	0.000247815	0.00125188
5345	SERPINF2	5.16999	3.59308	7.68448e-11	9.31625e-09		3953	LEPR	-1.18823	5.22529	0.000139201	0.000795204
1154	CISH	5.16887	1.6732	1.41038e-06	2.23927e-05		9654	TTLL4	-1.18889	5.11582	5.96292e-05	0.000410342
55244	SLC47A1	5.16145	3.98352	4.33354e-12	1.11988e-09		728609	SDHAP3	-1.18958	7.21882	0.00238294	0.00782233
1961	EGR4	5.15223	-4.11625	3.92478e-06	5.02622e-05		339105	PRSS53	-1.1897	3.86125	0.000180744	0.000977636
84894	LINGO1	5.15072	1.00505	1.64613e-08	6.87872e-07		8993	PGLYRP1	-1.18974	-1.36403	0.00196478	0.00666579
51299	NRN1	5.14651	0.0969453	0.00124509	0.0045879		57585	CRAMP1L	-1.19022	5.41049	0.000158372	0.000879039
3394	IRF8	5.1348	1.6266	6.786e-10	5.28158e-08		23310	NCAPD3	-1.19039	4.70969	0.00223691	0.00742653
6352	CCL5	5.13248	3.06135	5.92308e-08	1.8854e-06		4343	MOV10	-1.19091	6.49258	7.7247e-07	1.42439e-05
8832	CD84	5.11668	0.946002	3.88637e-09	2.18685e-07		2742	GLRA2	-1.19176	2.57424	8.11919e-08	2.41242e-06
90586	AOC4P	5.11183	-2.53556	6.91772e-09	3.47478e-07		378950	RBMY1E	-1.19196	1.40291	0.000285465	0.00140023
7538	ZFP36	5.1106	6.16608	1.05632e-06	1.80402e-05		374887	YJEFN3	-1.19224	1.39699	0.00129333	0.00473608
4239	MFAP4	5.10617	0.108692	4.41801e-07	9.2505e-06		2492	FSHR	-1.19232	2.53329	1.24205e-06	2.04303e-05
6097	RORC	5.10004	2.57616	1.365e-11	2.52912e-09		64834	ELOVL1	-1.19334	7.31059	1.44233e-05	0.000135214
3937	LCP2	5.09811	1.66888	2.0984e-09	1.36466e-07		2232	FDXR	-1.19356	4.7303	0.000148432	0.000837941
23462	HEY1	5.09609	1.43771	3.40242e-09	1.98879e-07		255061	TAC4	-1.1936	1.44757	0.000723914	0.00296017
972	CD74	5.09516	8.84556	2.17032e-11	3.72458e-09		57720	GPR107	-1.19391	7.33456	4.20486e-05	0.000312816
171389	NLRP6	5.09156	-0.832952	3.78037e-09	2.15207e-07		5029	P2RY2	-1.19656	2.35701	0.00150209	0.00534344
54440	SASH3	5.0726	1.4989	2.33636e-11	3.88865e-09		10748	KLRAP1	-1.19801	2.05055	0.000506943	0.00221056
6752	SSTR2	5.07044	-0.191675	1.21247e-10	1.35301e-08		134430	WDR36	-1.19805	5.47251	0.000158124	0.00087827
641700	ECSCR	5.05892	1.37028	2.2138e-11	3.7482e-09		90102	PHLDB2	-1.19875	7.15506	0.000198652	0.00104936
6375	XCL1	5.05118	-1.2243	2.68037e-06	3.72031e-05		1663	DDX11	-1.19939	5.89344	0.000432934	0.00194306
2056	EPO	5.04812	-3.67629	0.00100526	0.00385688		10599	SLCO1B1	-1.20061	2.64251	0.000111215	0.000667155
26508	HEYL	5.0479	2.70696	2.47208e-09	1.54132e-07		5370	PMCHL2	-1.20174	-2.27477	0.00252311	0.00816508
27319	BHLHE22	5.04738	-4.58664	3.20236e-09	1.89993e-07		100529063	BCL2L2-PABPN1	-1.20253	2.58331	0.000290127	0.00142097
11024	LILRA1	5.04603	-1.65934	9.89385e-09	4.55242e-07		79627	OGFRL1	-1.20453	5.68171	7.95238e-05	0.000511076
197257	LDHD	5.04236	0.453555	0.000124744	0.00072916		64750	SMURF2	-1.20478	6.16745	0.000523955	0.00227013
27287	VENTX	5.03903	-1.12042	2.93732e-11	4.46672e-09		114818	KLHL29	-1.20485	5.51572	1.2085e-05	0.000118616
10320	IKZF1	5.03114	1.19234	5.99831e-10	4.90862e-08		79709	COLGALT1	-1.20541	7.8177	0.00112526	0.00422241
57172	CAMK1G	5.02219	-1.14293	2.63029e-07	6.07752e-06		647310	TEX22	-1.20663	1.83799	0.0003226	0.00154101
1511	CTSG	5.02048	-4.59164	2.92154e-08	1.08719e-06		641649	TMEM91	-1.20776	2.61148	3.84403e-05	0.000290372
81693	AMN	5.01332	1.50601	0.00059066	0.0025104		5708	PSMD2	-1.20853	8.17339	0.000136469	0.000783014
9314	KLF4	5.00711	3.96316	1.43548e-05	0.000134837		2165	F13B	-1.20868	-0.579703	0.000197727	0.00104665
645369	TMEM200C	5.00587	-2.91436	0.000123922	0.000725639		80851	SH3BP5L	-1.20878	6.07616	3.36392e-05	0.000262589
6614	SIGLEC1	5.00567	0.902637	3.69848e-09	2.11773e-07		100534595	HNRNPUL2-BSCL2	-1.21108	0.140169	0.000247737	0.00125188
4023	LPL	4.99844	1.52666	1.21304e-05	0.000118883		25788	RAD54B	-1.21117	4.43062	3.37807e-06	4.4677e-05
83758	RBP5	4.99536	3.97578	1.41716e-07	3.70613e-06		9520	NPEPPS	-1.21151	7.60147	1.19838e-06	1.98954e-05
120425	AMICA1	4.99458	1.45249	9.86594e-12	1.91849e-09		55676	SLC30A6	-1.21206	5.80836	4.45498e-06	5.53071e-05
126393	HSPB6	4.9945	-0.609372	5.53448e-09	2.88937e-07		201562	HACD2	-1.21208	4.39183	2.89182e-05	0.000232387
1359	CPA3	4.9863	0.925935	6.28762e-10	5.01987e-08		100132403	FAM157B	-1.21278	3.53631	3.09415e-06	4.16798e-05
9450	LY86	4.98297	0.267821	4.7281e-11	6.53943e-09		23160	WDR43	-1.21317	5.92395	2.6062e-05	0.000214706
81501	DCSTAMP	4.98122	-4.01787	9.00995e-08	2.62545e-06		91147	TMEM67	-1.21357	4.32977	0.000121667	0.000715862
27334	P2RY10	4.98113	-1.77864	3.84643e-06	4.9537e-05		85377	MICALL1	-1.21457	5.49651	0.000153034	0.00085776
1050	CEBPA	4.97569	-0.207227	2.19895e-06	3.15928e-05		1821	DRP2	-1.21457	0.30353	0.00156926	0.00553723
140689	CBLN4	4.96799	-3.45663	0.00065085	0.0027128		387775	SLC22A10	-1.21465	3.68394	6.73513e-06	7.5415e-05
27253	PCDH17	4.96404	1.23217	1.00743e-12	4.12206e-10		284904	SEC14L4	-1.21835	1.36148	0.000151351	0.000851242
10205	MPZL2	4.95494	3.34465	1.64443e-06	2.50945e-05		360132	FKBP9P1	-1.21999	6.47716	0.000860368	0.00340747
113730	KLHDC7B	4.95452	-2.03613	4.25786e-05	0.000316519		3171	FOXA3	-1.22033	0.625281	0.00329119	0.0101096
342510	CD300E	4.94989	0.160534	1.01418e-09	7.42404e-08		80184	CEP290	-1.22096	5.06167	3.51549e-06	4.62143e-05
84701	COX4I2	4.94963	0.136953	2.95659e-11	4.46672e-09		7355	SLC35A2	-1.22152	5.63191	2.55931e-05	0.000211642
2563	GABRD	4.94372	0.480998	8.19405e-10	6.16594e-08		54517	PUS7	-1.22187	5.27544	3.56168e-05	0.000274212
1958	EGR1	4.91027	5.21342	4.1233e-05	0.000307448		26033	ATRNL1	-1.22233	5.20012	1.39275e-06	2.22026e-05
51237	MZB1	4.89091	-2.00814	1.22052e-05	0.000119259		414212	GLUD1P7	-1.22367	0.50177	0.00221111	0.0073529
79742	CXorf36	4.88827	2.56876	1.04448e-11	1.99162e-09		2196	FAT2	-1.22536	1.15352	0.00339508	0.01037
81848	SPRY4	4.88549	4.30433	8.58161e-09	4.06127e-07		23215	PRRC2C	-1.22574	8.03559	0.000151847	0.000852322
338442	HCAR2	4.88384	-1.42813	0.000655532	0.00272999		389400	GFRAL	-1.22627	2.24116	2.49079e-06	3.48854e-05
2878	GPX3	4.88274	6.86694	5.46031e-09	2.85975e-07		29980	DONSON	-1.22651	4.56399	0.000209435	0.00109502
2268	FGR	4.87391	2.15942	1.09611e-11	2.06996e-09		140458	ASB5	-1.22779	1.27446	0.00151482	0.00538188
189	AGXT	4.87245	-4.10028	3.85776e-05	0.000291185		91433	RCCD1	-1.22939	4.52944	0.000459197	0.00203673
23704	KCNE4	4.86528	2.87879	0.000237264	0.00121161		100129055	LOC100129055	-1.23042	0.213811	1.0191e-05	0.00010392
6556	SLC11A1	4.85959	1.70981	9.59366e-11	1.09546e-08		782	CACNB1	-1.23142	3.86226	0.0011912	0.00442505
920	CD4	4.85567	3.11776	8.6583e-12	1.75308e-09		89832	CHRFAM7A	-1.2316	1.73326	2.45953e-05	0.000204683
4881	NPR1	4.84113	1.64036	2.10472e-08	8.35083e-07		152485	ZNF827	-1.23215	4.47568	5.80295e-05	0.000400738
1524	CX3CR1	4.83538	0.174818	7.9572e-11	9.5877e-09		1837	DTNA	-1.23255	4.92609	0.000311557	0.00150417
89790	SIGLEC10	4.82273	0.774405	2.35057e-09	1.47966e-07		284565	NBPF15	-1.23256	8.11337	7.2252e-07	1.35404e-05
944	TNFSF8	4.80973	0.614928	1.08126e-10	1.21348e-08		84953	MICALCL	-1.23391	2.43509	3.31527e-06	4.40839e-05
5858	PZP	4.80946	2.22835	2.6446e-11	4.25738e-09		79710	MORC4	-1.23575	5.23004	8.86891e-05	0.000556503
165140	OXER1	4.80744	-0.99759	0.000108596	0.000654461		100526832	PHOSPHO2-KLHL23	-1.23777	3.42626	5.52987e-07	1.09815e-05
3090	HIC1	4.79788	0.874334	1.98124e-06	2.90602e-05		64430	PCNXL4	-1.23807	6.41304	1.12354e-05	0.000111955
79689	STEAP4	4.79691	1.67534	4.3391e-10	3.78751e-08		100526694	MSANTD3-TMEFF1	-1.23894	3.52229	1.98902e-05	0.000173696
140738	TMEM37	4.79241	3.24253	2.31889e-07	5.46078e-06		55106	SLFN12	-1.23961	3.67977	0.000101246	0.000616519
132332	TMEM155	4.79059	-2.03534	0.000457328	0.00202935		84255	SLC37A3	-1.23962	6.1641	1.79484e-05	0.000160203
730152	GSTA7P	4.78739	-4.49009	1.48845e-09	1.01153e-07		9355	LHX2	-1.23977	-0.553402	0.000196352	0.00104141
5284	PIGR	4.76692	1.36117	0.000254845	0.00127977		130162	CLHC1	-1.24123	3.83587	3.56661e-06	4.673e-05
70	ACTC1	4.75522	-1.76133	3.65212e-06	4.76279e-05		10072	DPP3	-1.24387	5.60648	9.95015e-06	0.000102032
114757	CYGB	4.7534	-0.346129	1.98896e-06	2.91516e-05		401134	LOC401134	-1.24518	0.322816	0.000334005	0.00158374
3903	LAIR1	4.752	2.19141	3.62779e-11	5.27777e-09		657	BMPR1A	-1.24604	5.59409	1.18626e-07	3.2166e-06
3662	IRF4	4.75178	-1.2102	8.48962e-06	9.0519e-05		26251	KCNG2	-1.2475	0.580453	0.000142848	0.000812965
4804	NGFR	4.7479	1.07631	2.81772e-06	3.87535e-05		112849	L3HYPDH	-1.24751	5.11854	9.06675e-05	0.000566023
7432	VIP	4.74285	-3.36505	1.9334e-07	4.81267e-06		11245	GPR176	-1.24809	6.11528	0.000201199	0.00106053
85453	TSPYL5	4.7375	1.82503	0.00180768	0.0062144		728448	PPIEL	-1.24958	3.85548	1.77127e-05	0.000158558
497190	CLEC18B	4.73613	4.46285	2.15926e-06	3.11364e-05		79703	C11orf80	-1.25072	5.67102	1.66612e-05	0.000151494
2313	FLI1	4.73556	2.20216	2.77317e-11	4.3572e-09		5214	PFKP	-1.25202	9.20625	1.0333e-05	0.000104933
687	KLF9	4.73273	4.55705	1.05972e-09	7.70847e-08		6098	ROS1	-1.25318	-1.19585	0.00308114	0.009581
1667	DEFA1	4.72977	-4.68892	2.84725e-08	1.06921e-06		9583	ENTPD4	-1.25383	6.2642	0.00028454	0.0013966
9021	SOCS3	4.72799	5.3353	9.15237e-06	9.55114e-05		1620	BRINP1	-1.2546	3.71076	0.00103877	0.00395148
10462	CLEC10A	4.72304	-0.847588	1.2714e-08	5.62394e-07		26115	TANC2	-1.25496	6.0242	0.000187318	0.00100545
140947	DCANP1	4.71209	-4.69511	7.45206e-08	2.26211e-06		157285	SGK223	-1.25674	4.99471	0.000609661	0.002575
3558	IL2	4.71159	-4.69903	9.98849e-08	2.81859e-06		388633	LDLRAD1	-1.25692	-1.29395	0.000123957	0.000725639
643733	LOC643733	4.70947	-0.23318	5.95205e-07	1.16363e-05		55760	DHX32	-1.25704	4.42955	1.80267e-06	2.70263e-05
4481	MSR1	4.709	2.62186	5.08387e-10	4.23081e-08		3376	IARS	-1.25728	7.36271	1.12454e-06	1.89253e-05
2065	ERBB3	4.70471	4.22026	3.12724e-09	1.86118e-07		1981	EIF4G1	-1.2583	8.91539	8.6933e-05	0.000547759
57523	NYNRIN	4.70063	1.45137	6.88975e-06	7.67525e-05		6840	SVIL	-1.25956	6.5517	9.16083e-05	0.000570063
9473	THEMIS2	4.69903	3.17305	9.90359e-08	2.80172e-06		2218	FKTN	-1.25988	5.29968	3.10392e-05	0.000246407
8477	GPR65	4.69747	0.260193	1.0099e-10	1.1465e-08		23197	FAF2	-1.26092	6.75987	1.10451e-05	0.000110394
3487	IGFBP4	4.69369	6.63801	1.04773e-05	0.000105905		84074	QRICH2	-1.26117	3.31733	0.000366906	0.00170799
1240	CMKLR1	4.69036	0.645511	8.14919e-11	9.75915e-09		57082	CASC5	-1.26294	3.8968	0.00261086	0.0083843
131583	FAM43A	4.68934	0.903323	9.01785e-05	0.00056315		9918	NCAPD2	-1.26403	5.64886	0.00320343	0.0098908
50486	G0S2	4.68293	2.92968	0.00302866	0.00945286		3916	LAMP1	-1.26722	9.01059	2.18619e-05	0.000186844
10633	RASL10A	4.68122	-2.11206	8.46569e-09	4.01609e-07		10046	MAMLD1	-1.26905	3.95034	0.000514153	0.00223406
3726	JUNB	4.67537	6.50141	1.17041e-06	1.95741e-05		55137	FIGN	-1.27108	3.55878	0.000385037	0.00177348
55586	MIOX	4.67159	2.02864	3.34861e-06	4.44069e-05		57486	NLN	-1.27117	5.35953	0.000142723	0.000812487
183	AGT	4.67034	2.72827	1.19826e-05	0.000117787		133690	CAPSL	-1.272	1.03079	8.85838e-06	9.34866e-05
7124	TNF	4.6673	2.75888	0.00082792	0.00330428		54872	PIGG	-1.27246	6.48946	1.69517e-06	2.56495e-05
57863	CADM3	4.66593	-2.80425	8.37708e-05	0.000531071		5832	ALDH18A1	-1.27296	6.86429	0.00170686	0.00591855
2242	FES	4.66378	2.71165	1.85938e-10	1.96335e-08		2491	CENPI	-1.27333	3.50234	0.000579811	0.00247124
5265	SERPINA1	4.66235	7.52607	3.13977e-05	0.00024855		24145	PANX1	-1.27417	5.4061	3.79531e-05	0.000287799
6523	SLC5A1	4.66214	2.8686	1.18363e-05	0.000116582		9146	HGS	-1.27424	7.35265	4.79045e-08	1.59195e-06
6540	SLC6A13	4.66128	3.82662	1.76385e-08	7.20632e-07		8629	JRK	-1.27547	4.42039	1.57473e-05	0.000145149
55867	SLC22A11	4.64296	2.44213	4.88174e-06	5.91154e-05		23324	MAN2B2	-1.27646	6.4163	0.000480134	0.00211336
120376	COLCA2	4.64274	-1.83619	2.06745e-06	3.00999e-05		29954	POMT2	-1.27687	5.70624	0.000204579	0.00107431
8013	NR4A3	4.63243	2.67153	1.67548e-07	4.26801e-06		133482	SLCO6A1	-1.27724	1.98291	0.000155232	0.000866862
5153	PDE1B	4.61723	1.15329	2.53466e-09	1.57037e-07		375593	TRIM73	-1.27759	3.87338	2.71591e-06	3.75902e-05
219595	FOLH1B	4.61698	0.678444	3.15979e-10	2.98357e-08		55536	CDCA7L	-1.27783	4.44746	0.000170256	0.000934551
10252	SPRY1	4.6081	3.55294	2.71946e-07	6.17458e-06		100129917	LOC100129917	-1.27928	1.03121	0.00228686	0.00756635
445347	TARP	4.60662	0.789352	3.26073e-09	1.92289e-07		439921	MXRA7	-1.28131	8.05618	0.00302879	0.00945286
3577	CXCR1	4.60534	-3.37297	4.03149e-06	5.105e-05		55754	TMEM30A	-1.28236	8.58754	4.48991e-05	0.000329775
728	C5AR1	4.60348	2.66311	2.19912e-09	1.41609e-07		414765	HCG25	-1.28291	-1.45346	0.000699057	0.00287439
389119	FAM212A	4.59634	-0.803682	3.51847e-08	1.25186e-06		26262	TSPAN17	-1.28297	6.07291	4.16477e-06	5.2467e-05
8613	PPAP2B	4.58688	5.25051	4.72733e-13	2.65271e-10		8795	TNFRSF10B	-1.28354	8.11203	4.08635e-05	0.000305271
25840	METTL7A	4.58425	3.22571	3.83222e-08	1.33685e-06		63979	FIGNL1	-1.28366	3.63449	0.000100998	0.00061564
28514	DLL1	4.57351	1.29441	9.83726e-07	1.7189e-05		83445	GSG1	-1.28634	0.896801	0.00139022	0.00501724
8843	HCAR3	4.57317	-1.1557	0.00058555	0.002493		80028	FBXL18	-1.28671	4.44856	1.2653e-05	0.000122537
3620	IDO1	4.56905	2.61403	6.9538e-11	8.81114e-09		23761	PISD	-1.28753	6.74755	3.40259e-05	0.000265291
6363	CCL19	4.56266	-4.30458	4.60836e-07	9.50716e-06		3797	KIF3C	-1.28946	5.06456	9.24451e-06	9.61155e-05
56729	RETN	4.56013	-4.74588	2.05063e-12	6.94386e-10		1139	CHRNA7	-1.29025	3.19089	1.0611e-06	1.81061e-05
2615	LRRC32	4.56003	3.74484	1.34835e-05	0.000128739		388813	LOC388813	-1.29042	0.951919	6.86857e-07	1.30085e-05
26	AOC1	4.55997	3.01671	0.00036443	0.00169848		2132	EXT2	-1.29221	7.41155	1.255e-05	0.000122021
27289	RND1	4.55392	2.38127	0.0010256	0.00391579		5784	PTPN14	-1.29433	6.91377	1.78646e-05	0.0001597
5197	PF4V1	4.55271	-2.03929	4.53195e-05	0.00033188		92949	ADAMTSL1	-1.2945	4.44346	3.27941e-05	0.000257358
9047	SH2D2A	4.55071	0.767474	6.04933e-06	6.92259e-05		474170	LRRC37A2	-1.29485	2.18445	0.000318566	0.0015276
64581	CLEC7A	4.54907	1.31807	3.35949e-11	4.97089e-09		57698	KIAA1598	-1.29501	6.70057	2.66059e-07	6.11872e-06
3303	HSPA1A	4.54689	8.63616	0.000824302	0.00329385		57451	TENM2	-1.29674	5.31033	0.00173116	0.00599119
6507	SLC1A3	4.54212	1.82089	6.30596e-09	3.23366e-07		399909	PCNXL3	-1.29685	6.54843	4.81953e-08	1.59747e-06
360	AQP3	4.54174	2.52366	1.26165e-07	3.38507e-06		440419	TBC1D3P5	-1.29742	-0.373015	7.3121e-05	0.000479498
3304	HSPA1B	4.53876	8.63648	0.000894649	0.00350917		6328	SCN3A	-1.29767	2.15046	0.000535819	0.00231133
339398	LINGO4	4.5267	-3.72029	1.96833e-05	0.000172521		22885	ABLIM3	-1.2979	7.14233	0.00254179	0.00821066
6330	SCN4B	4.5234	1.82486	2.97695e-08	1.10108e-06		4643	MYO1E	-1.29816	7.06411	1.53638e-05	0.000142332
1346	COX7A1	4.51365	1.10406	0.000131442	0.000760867		100132832	PMS2P9	-1.29894	3.50763	1.71383e-05	0.000154416
3795	KHK	4.51149	3.2956	3.63244e-08	1.27852e-06		169044	COL22A1	-1.30075	3.97459	0.0024016	0.00786648
229	ALDOB	4.50198	-0.123188	4.31671e-05	0.000319684		1595	CYP51A1	-1.30127	6.22719	1.44176e-05	0.000135214
4046	LSP1	4.50125	2.43043	2.91631e-10	2.79396e-08		113178	SCAMP4	-1.30239	6.3018	4.95699e-06	5.9911e-05
116448	OLIG1	4.49019	-3.15404	0.000922143	0.00359058		203068	TUBB	-1.30442	9.52121	0.000504348	0.0022012
10912	GADD45G	4.4835	0.466124	1.08411e-06	1.83858e-05		390535	GOLGA8EP	-1.30491	2.70045	0.00101951	0.00389986
22915	MMRN1	4.48241	0.802604	2.34588e-06	3.322e-05		5565	PRKAB2	-1.30535	5.10868	6.10122e-05	0.000417228
1942	EFNA1	4.48231	5.68328	8.99228e-06	9.45947e-05		100526831	SLX1B-SULT1A4	-1.30571	2.54346	0.000978639	0.00377242
145258	GSC	4.47283	-4.47062	3.15515e-08	1.15181e-06		100131257	LOC100131257	-1.30571	-0.580863	0.00187446	0.00640808
400258	C14orf180	4.45066	-4.77807	1.41108e-05	0.000133239		284098	PIGW	-1.30576	3.59167	0.000435174	0.00195088
1848	DUSP6	4.44545	4.13969	2.07835e-06	3.02362e-05		347734	SLC35B2	-1.30578	6.61602	1.51177e-06	2.35085e-05
127069	OR2T10	4.44544	-4.16006	1.3379e-05	0.000128026		9500	MAGED1	-1.30631	7.12519	0.000279012	0.00137718
28951	TRIB2	4.44409	3.73851	2.44857e-07	5.7046e-06		6444	SGCD	-1.30643	5.74575	1.03206e-05	0.000104916
92162	TMEM88	4.44219	1.0344	3.54432e-08	1.25878e-06		2700	GJA3	-1.30942	-0.580642	0.000279266	0.00137794
3158	HMGCS2	4.44196	-0.238124	0.00120129	0.00444905		80255	SLC35F5	-1.31095	6.82849	0.000404893	0.00184289
284013	VMO1	4.43423	-1.21511	7.35569e-10	5.62124e-08		252839	TMEM9	-1.31097	7.18688	0.000682328	0.00281887
124842	TMEM132E	4.43122	0.367945	4.06686e-06	5.14646e-05		79929	MAP6D1	-1.31444	1.93504	0.00228265	0.00755498
51225	ABI3	4.4304	2.2097	4.75783e-10	4.01046e-08		8560	DEGS1	-1.31489	7.81706	2.31969e-05	0.000195525
5004	ORM1	4.427	-4.18044	2.01691e-07	4.95151e-06		55367	PIDD1	-1.31526	4.77661	1.67429e-05	0.000151955
2327	FMO2	4.40456	1.21133	6.2689e-08	1.97626e-06		2863	GPR39	-1.31669	3.56515	2.11726e-05	0.000182622
10864	SLC22A7	4.40261	-3.31522	0.000101588	0.000618091		254887	ZDHHC23	-1.31746	3.77158	0.00219408	0.00730986
51179	HAO2	4.40148	-0.232755	6.1964e-07	1.20254e-05		51026	GOLT1B	-1.31754	6.14739	0.000137291	0.000786812
50619	DEF6	4.39801	2.29144	9.49389e-09	4.41848e-07		4166	CHST6	-1.31758	2.17321	1.2638e-07	3.38621e-06
5320	PLA2G2A	4.38946	-4.54649	0.000651036	0.00271299		23286	WWC1	-1.31775	7.41373	0.000674328	0.00279169
643418	LIPN	4.38899	-3.9317	3.78942e-06	4.89633e-05		162681	C18orf54	-1.31851	2.96988	0.000307995	0.00148954
284367	SIGLEC17P	4.38866	-2.30829	1.00889e-05	0.000102986		3838	KPNA2	-1.31855	6.69238	0.000817562	0.00327291
121506	ERP27	4.377	-1.2321	7.07302e-10	5.42633e-08		79581	SLC52A2	-1.31994	5.86383	6.62568e-05	0.000444276
80863	PRRT1	4.37103	-1.38168	4.58605e-07	9.48106e-06		23654	PLXNB2	-1.32119	9.34984	0.000147719	0.000835119
9619	ABCG1	4.36962	3.20668	2.65121e-14	3.71926e-11		23193	GANAB	-1.32126	9.34921	7.04467e-05	0.000465223
55503	TRPV6	4.36836	-3.5093	9.00846e-05	0.00056275		79651	RHBDF2	-1.32141	6.90247	7.41325e-06	8.14297e-05
5228	PGF	4.36168	3.58545	1.32513e-05	0.000127265		271	AMPD2	-1.32267	6.8363	2.34219e-07	5.50906e-06
126364	LRRC25	4.35983	0.709222	4.61056e-10	3.93702e-08		64283	ARHGEF28	-1.3232	6.7744	0.000245283	0.00124238
10974	ADIRF	4.35755	4.75679	6.75611e-08	2.09185e-06		50940	PDE11A	-1.32364	5.59066	6.15492e-05	0.000419553
864	RUNX3	4.35528	1.78592	9.92303e-06	0.000101929		1111	CHEK1	-1.32612	3.90005	0.000651482	0.00271428
7200	TRH	4.34351	-4.63964	2.77773e-06	3.83108e-05		65061	CDK15	-1.3264	2.9674	0.000146138	0.000828805
348645	C22orf34	4.33043	0.613411	4.46341e-12	1.13846e-09		55343	SLC35C1	-1.32702	5.29963	1.1964e-05	0.000117663
9840	TESPA1	4.32876	-0.375387	1.40398e-07	3.67654e-06		10388	SYCP2	-1.32735	2.5818	0.00333589	0.0102178
3012	HIST1H2AE	4.32687	-1.64528	1.86874e-06	2.77836e-05		2017	CTTN	-1.32928	8.01848	9.02802e-06	9.48441e-05
5187	PER1	4.32452	4.97282	9.65995e-10	7.10567e-08		57679	ALS2	-1.32993	5.71634	2.49583e-09	1.5512e-07
29944	PNMA3	4.31839	-1.02314	0.0015493	0.00548354		79065	ATG9A	-1.33106	5.96908	8.45986e-06	9.02507e-05
165	AEBP1	4.31708	4.96428	0.000709636	0.00290844		84287	ZDHHC16	-1.33621	5.58875	3.907e-06	5.01526e-05
441168	FAM26F	4.30955	1.32175	0.000462042	0.00204657		55733	HHAT	-1.33666	5.35013	0.000229965	0.00118024
1439	CSF2RB	4.30478	0.727218	2.50628e-10	2.5114e-08		92344	GORAB	-1.33762	3.82285	5.42417e-06	6.40106e-05
1	A1BG	4.30228	-1.03956	0.000138332	0.00079139		10424	PGRMC2	-1.33807	7.4309	5.91559e-05	0.000407657
11248	NXPH3	4.29384	-1.67954	0.0014295	0.00512606		9069	CLDN12	-1.33813	6.1025	0.000181174	0.000979426
11006	LILRB4	4.28708	2.14458	2.67148e-10	2.62339e-08		203286	ANKS6	-1.33846	5.36272	0.000687715	0.00283755
2324	FLT4	4.28594	2.98669	3.13496e-06	4.21428e-05		344905	ATP13A5	-1.33871	1.45815	4.27018e-06	5.36229e-05
6036	RNASE2	4.28079	-2.41984	1.69019e-05	0.000152903		27159	CHIA	-1.33895	0.117721	7.12871e-06	7.90558e-05
53347	UBASH3A	4.28002	-0.576378	5.40118e-06	6.39031e-05		728780	ANKDD1B	-1.3412	2.98968	0.000644605	0.00269231
126669	SHE	4.2779	0.940919	1.60606e-09	1.08024e-07		60559	SPCS3	-1.34194	7.77068	1.68328e-05	0.000152419
145741	C2CD4A	4.27521	-2.14596	0.000368233	0.00171093		22995	CEP152	-1.34707	3.81079	0.00136675	0.00494892
1191	CLU	4.27343	7.79916	3.50305e-06	4.61189e-05		3198	HOXA1	-1.34885	1.21086	0.00185628	0.0063581
6517	SLC2A4	4.26904	-0.773876	5.47241e-08	1.76194e-06		84102	SLC41A2	-1.3496	5.87507	3.35606e-06	4.44457e-05
7903	ST8SIA4	4.25916	2.34294	2.88596e-10	2.79213e-08		8702	B4GALT4	-1.3507	5.74417	0.000172968	0.000945766
5972	REN	4.25154	1.15743	0.000297035	0.00144902		22941	SHANK2	-1.35101	5.92082	2.55831e-07	5.94441e-06
643834	PGA3	4.24786	-1.59423	2.74078e-07	6.2158e-06		6711	SPTBN1	-1.35208	9.43498	2.57898e-05	0.00021291
3305	HSPA1L	4.2459	3.71727	0.00050874	0.00221692		53834	FGFRL1	-1.35242	6.10917	1.45257e-05	0.000135914
374569	ASPG	4.23826	0.60187	9.624e-06	9.93771e-05		2589	GALNT1	-1.35269	6.99623	5.03687e-05	0.000359724
7136	TNNI2	4.22809	-3.7267	6.46297e-07	1.24322e-05		23509	POFUT1	-1.35397	6.82452	1.57339e-05	0.000145145
115361	GBP4	4.21985	3.24977	1.28936e-09	9.07636e-08		6758	SSX5	-1.35419	-3.36949	0.00296601	0.00931686
374	AREG	4.21384	3.72857	0.000421904	0.00190443		8458	TTF2	-1.35665	4.44783	2.21846e-05	0.000188863
30061	SLC40A1	4.21095	4.00337	1.61699e-05	0.000148193		9793	CKAP5	-1.35722	6.52932	4.79093e-06	5.83347e-05
8424	BBOX1	4.20853	3.84622	1.03116e-08	4.70917e-07		64175	P3H1	-1.35741	6.61435	2.63712e-05	0.000216453
125	ADH1B	4.1971	-1.61294	3.9536e-05	0.000296603		284403	WDR62	-1.35779	4.28277	0.00135984	0.00492753
126326	GIPC3	4.19567	1.18073	2.21106e-09	1.41821e-07		80154	GOLGA2P10	-1.35838	3.07944	1.80876e-05	0.000161107
54	ACP5	4.19041	2.68092	2.12488e-05	0.000183118		51201	ZDHHC2	-1.36013	4.9129	0.00211023	0.00707736
3108	HLA-DMA	4.1898	4.15664	8.60028e-07	1.54255e-05		729987	LOC729987	-1.36027	1.51764	1.35262e-05	0.000129021
51285	RASL12	4.18979	1.68037	5.56536e-11	7.43563e-09		170679	PSORS1C1	-1.3616	3.38935	0.0027875	0.00885723
27295	PDLIM3	4.18689	2.29073	1.92015e-09	1.2589e-07		124989	EFCAB13	-1.36162	5.53675	2.59595e-05	0.00021413
6376	CX3CL1	4.1863	5.99135	4.39806e-06	5.47735e-05		80206	FHOD3	-1.36256	6.20937	0.000127542	0.000741977
643847	PGA4	4.18623	-1.43324	1.88639e-07	4.70304e-06		977	CD151	-1.3634	9.66895	8.31694e-05	0.00052794
50509	COL5A3	4.18619	2.72132	1.01961e-07	2.86483e-06		55835	CENPJ	-1.36397	4.08338	0.000193828	0.00103109
2672	GFI1	4.18214	-0.320424	2.64869e-05	0.000217102		23187	PHLDB1	-1.36426	7.39694	7.53861e-05	0.000490097
100130298	LOC100130298	4.18031	-4.69917	1.09774e-07	3.02926e-06		7286	TUFT1	-1.36445	6.32819	7.11924e-05	0.000468886
440836	ODF3B	4.18021	2.8404	1.22363e-06	2.0203e-05		339451	KLHL17	-1.36611	4.40981	3.15097e-07	7.01645e-06
10993	SDS	4.17796	1.6863	2.41948e-08	9.37102e-07		8324	FZD7	-1.36652	4.60027	0.0034393	0.0104904
285093	RTP5	4.15959	-4.88339	1.99589e-05	0.000174219		148137	PROSER3	-1.36663	3.70748	7.73647e-08	2.32206e-06
3549	IHH	4.15742	-1.64276	3.35517e-07	7.37088e-06		5480	PPIC	-1.36756	5.73326	0.000244321	0.00123831
149466	C1orf210	4.15595	0.0448988	0.000115742	0.000688828		3930	LBR	-1.36776	6.40513	0.00141987	0.00509711
2687	GGT5	4.15277	2.46582	7.13342e-09	3.5649e-07		7849	PAX8	-1.37012	8.42914	7.39315e-05	0.000483346
4064	CD180	4.15109	-1.09338	1.51597e-07	3.92276e-06		23275	POFUT2	-1.37026	6.46138	1.55317e-05	0.000143684
185	AGTR1	4.14827	0.895123	1.02349e-11	1.97073e-09		388152	GOLGA2P7	-1.37094	1.53228	0.000166999	0.000918213
1735	DIO3	4.14578	-4.31232	0.000203164	0.00106831		120114	FAT3	-1.37139	4.16354	5.22993e-05	0.000370147
948	CD36	4.13925	4.07228	2.64057e-10	2.60607e-08		222389	BEND7	-1.37294	4.90084	4.00505e-06	5.08463e-05
3754	KCNF1	4.13783	-2.90263	0.000119926	0.000708164		7586	ZKSCAN1	-1.37303	5.03905	3.57559e-05	0.000274959
284756	C20orf197	4.13735	-2.29348	4.86771e-06	5.90135e-05		113189	CHST14	-1.37317	5.75752	1.31491e-06	2.13077e-05
283375	SLC39A5	4.13599	1.43299	8.31691e-05	0.00052794		10940	POP1	-1.37363	4.05397	0.000765047	0.00309932
5196	PF4	4.12761	-3.07196	1.96531e-06	2.88913e-05		100131564	LOC100131564	-1.37516	4.80123	9.50334e-05	0.000586751
64407	RGS18	4.12428	-0.0150418	1.02618e-08	4.70894e-07		84804	MFSD9	-1.3758	3.49089	2.40715e-07	5.62146e-06
138065	RNF183	4.12337	-1.20181	3.59801e-05	0.000276035		10147	SUGP2	-1.37619	7.22301	9.38164e-08	2.69774e-06
4261	CIITA	4.11525	2.41492	5.31455e-12	1.24162e-09		91252	SLC39A13	-1.37629	7.14909	6.79662e-06	7.58873e-05
116159	CYYR1	4.11367	2.77632	1.15078e-08	5.14838e-07		283796	GOLGA8IP	-1.37685	3.28649	0.00024431	0.00123831
400550	FENDRR	4.10958	-2.98999	5.89702e-06	6.7968e-05		161779	PGBD4	-1.37718	1.418	9.73826e-06	0.000100346
85004	RERG	4.10857	2.53392	3.49158e-10	3.21079e-08		128674	PROKR2	-1.37766	0.826335	0.000805835	0.0032352
5734	PTGER4	4.10234	2.79644	1.15679e-05	0.000114571		65981	CAPRIN2	-1.37829	5.27265	3.42755e-05	0.000266787
342931	RFPL4A	4.09393	-4.0898	2.78056e-05	0.000225654		26575	RGS17	-1.37933	2.23885	1.39956e-05	0.000132469
79849	PDZD3	4.09276	0.141825	5.83083e-06	6.73633e-05		2037	EPB41L2	-1.37975	7.49015	0.000441613	0.00197344
8436	SDPR	4.08763	3.27277	7.78995e-05	0.000502778		5913	RAPSN	-1.38014	1.09545	7.1113e-05	0.00046852
89858	SIGLEC12	4.07807	-3.27273	5.75323e-05	0.000397724		22889	KIAA0907	-1.38032	6.3699	0.00024546	0.0012428
4070	TACSTD2	4.0735	3.29545	7.61166e-08	2.29989e-06		8914	TIMELESS	-1.38224	5.01183	0.00184247	0.00631853
4846	NOS3	4.06973	0.758543	2.17027e-09	1.40211e-07		3200	HOXA3	-1.38286	5.01974	0.000445593	0.00198761
2357	FPR1	4.06785	1.93568	5.94008e-08	1.88775e-06		51360	MBTPS2	-1.38377	5.50828	3.80419e-07	8.18528e-06
1116	CHI3L1	4.06374	0.790935	9.58423e-05	0.000590076		57045	TWSG1	-1.38384	6.5742	4.98881e-06	6.01475e-05
3112	HLA-DOB	4.05647	-1.2217	2.2768e-06	3.2521e-05		5921	RASA1	-1.38393	6.88079	0.000196496	0.0010419
3249	HPN	4.05556	2.11779	2.26653e-12	7.11889e-10		221044	UCMA	-1.38443	-0.61347	2.32741e-05	0.000196013
342979	PALM3	4.05393	-0.0292668	9.83713e-07	1.7189e-05		4734	NEDD4	-1.3847	5.76214	0.00118213	0.00439551
2669	GEM	4.0455	3.45007	7.96206e-07	1.4533e-05		50804	MYEF2	-1.38675	5.45256	9.34142e-07	1.64987e-05
222171	PRR15	4.04509	-1.24316	2.28093e-05	0.00019301		729786	GOLGA8CP	-1.38724	2.69206	0.000510275	0.00222164
51705	EMCN	4.04402	2.9091	1.89359e-06	2.80415e-05		23556	PIGN	-1.38912	5.82162	3.70031e-06	4.80649e-05
51266	CLEC1B	4.0434	-4.91716	6.56347e-10	5.17915e-08		283232	TMEM80	-1.38936	5.05741	6.36062e-07	1.23076e-05
866	SERPINA6	4.03903	1.37946	0.000104641	0.000634896		114327	EFHC1	-1.38973	5.23386	1.33892e-05	0.000128026
3071	NCKAP1L	4.03809	2.2084	4.35834e-10	3.78751e-08		81539	SLC38A1	-1.39012	8.54779	0.000440459	0.00197008
2170	FABP3	4.03697	3.2998	5.04864e-05	0.000360433		57142	RTN4	-1.39073	9.71311	9.88432e-06	0.000101722
9046	DOK2	4.03414	1.92401	7.078e-07	1.33409e-05		11103	KRR1	-1.39104	4.63585	1.87902e-07	4.69517e-06
9719	ADAMTSL2	4.02655	1.52243	1.01684e-09	7.42404e-08		1503	CTPS1	-1.39202	5.79553	0.000167321	0.000919729
940	CD28	4.0223	-0.316351	4.98442e-06	6.01315e-05		221061	FAM171A1	-1.39312	5.65447	0.000368628	0.00171211
54873	PALMD	4.01911	1.92578	0.000159756	0.000884832		11174	ADAMTS6	-1.3947	5.01479	0.000166428	0.000915586
345079	SOWAHB	4.0161	0.109192	0.000511693	0.00222633		4810	NHS	-1.39507	5.77086	3.58781e-05	0.000275575
129807	NEU4	4.01431	-3.7154	1.15974e-07	3.16351e-06		26013	L3MBTL1	-1.3952	3.36061	2.68802e-05	0.000219495
284759	SIRPB2	4.01147	-0.109767	2.76682e-10	2.7035e-08		148789	B3GALNT2	-1.39561	4.10225	5.59362e-05	0.00038979
10871	CD300C	4.00754	-0.61793	5.62472e-06	6.55994e-05		55901	THSD1	-1.39564	4.21892	0.000600799	0.00254651
3101	HK3	4.00646	0.644824	1.69381e-07	4.30913e-06		5238	PGM3	-1.39633	4.80362	2.33078e-06	3.30756e-05
678	ZFP36L2	4.00453	5.45651	2.80187e-09	1.70896e-07		388165	UBE2Q2P1	-1.39659	2.88998	0.000108976	0.000655926
931	MS4A1	3.99353	-2.00228	9.96011e-07	1.72959e-05		55706	NDC1	-1.3967	5.39097	0.000705401	0.00289471
285513	GPRIN3	3.99239	0.421628	9.95379e-06	0.000102032		9331	B4GALT6	-1.39753	3.8579	6.35736e-05	0.000430174
192668	CYS1	3.99086	4.18803	1.03977e-06	1.78505e-05		54346	UNC93A	-1.39909	-0.293714	0.000276632	0.0013682
5745	PTH1R	3.97731	2.78958	6.76074e-06	7.56156e-05		91775	NXPE3	-1.40047	5.03555	0.000597407	0.00253359
222698	NKAPL	3.97672	-2.95257	2.75798e-05	0.0002242		320	APBA1	-1.40111	4.56449	3.59575e-05	0.00027597
57580	PREX1	3.9732	3.74635	4.636e-09	2.5292e-07		3321	IGSF3	-1.4024	6.28344	0.00194286	0.00660416
6398	SECTM1	3.97108	1.65602	2.40817e-05	0.000201433		10915	TCERG1	-1.40307	6.39584	9.20894e-07	1.63382e-05
249	ALPL	3.96924	4.02969	3.7512e-08	1.31092e-06		5325	PLAGL1	-1.40394	6.16011	5.06765e-06	6.09857e-05
55466	DNAJA4	3.96707	3.91284	0.000178284	0.000967799		653160	LOC653160	-1.40446	2.94666	0.000249118	0.00125614
399948	COLCA1	3.96579	-2.02499	7.81611e-06	8.48581e-05		80179	MYO19	-1.40447	5.51432	6.73122e-05	0.000449358
26279	PLA2G2D	3.96284	-3.55582	0.000132161	0.0007641		26011	TENM4	-1.40499	5.56359	4.6395e-06	5.72001e-05
10044	SH2D3C	3.96143	2.75084	4.53801e-11	6.32103e-09		1265	CNN2	-1.40519	6.95806	0.000371554	0.0017231
27181	SIGLEC8	3.94253	0.000411179	3.09067e-07	6.89308e-06		80381	CD276	-1.40616	7.32585	7.3673e-05	0.000482619
10023	FRAT1	3.94039	-0.419739	4.61078e-06	5.69175e-05		1138	CHRNA5	-1.40627	2.53097	0.00152217	0.00540215
100506497	LOC100506497	3.9397	-2.41438	7.74347e-07	1.42532e-05		8445	DYRK2	-1.40698	5.49403	5.82384e-06	6.73221e-05
116986	AGAP2	3.93835	0.087921	1.42434e-08	6.12121e-07		254531	LPCAT4	-1.40877	5.40379	1.33219e-08	5.81425e-07
4057	LTF	3.93448	0.435255	0.000129942	0.000753708		142684	RAB40A	-1.41058	1.59691	2.7027e-05	0.000220436
3429	IFI27	3.93285	3.83084	0.000252317	0.00126846		78995	C17orf53	-1.41527	2.69563	6.77369e-05	0.000450912
26157	GIMAP2	3.93151	1.24433	1.06984e-09	7.74588e-08		57194	ATP10A	-1.41635	5.87195	0.00159799	0.00561844
283849	EXOC3L1	3.93051	1.69917	2.0791e-08	8.2659e-07		55612	FERMT1	-1.41658	3.17669	0.000346528	0.00162886
89885	FATE1	3.9291	-1.51188	3.4798e-08	1.24614e-06		84542	KIAA1841	-1.41672	4.47741	6.97011e-08	2.13895e-06
196883	ADCY4	3.92907	3.12184	6.76532e-07	1.28502e-05		144165	PRICKLE1	-1.41745	4.40759	0.000134846	0.000776878
25960	ADGRA2	3.9278	3.72215	1.3517e-09	9.34089e-08		399979	SNX19	-1.419	6.83035	2.72059e-08	1.03752e-06
9595	CYTIP	3.92609	2.39321	2.27548e-06	3.2521e-05		54863	TOR4A	-1.42012	5.64396	2.89509e-05	0.000232459
10417	SPON2	3.92188	3.45467	8.58184e-05	0.000541779		100533464	PRH1-PRR4	-1.42086	-0.17134	0.00153181	0.0054285
9834	KIAA0125	3.92077	-4.31855	0.000146018	0.000828361		23385	NCSTN	-1.42095	8.02137	4.53254e-05	0.00033188
768096	HAR1A	3.91419	-3.69177	2.36247e-05	0.00019854		7483	WNT9A	-1.42173	0.644589	0.0023828	0.00782233
10235	RASGRP2	3.91349	1.98334	1.35318e-09	9.34089e-08		10917	BTNL3	-1.42191	1.76211	3.08688e-05	0.000245418
3512	JCHAIN	3.91304	1.32343	0.000875979	0.0034541		55130	ARMC4	-1.42206	3.17125	0.000739574	0.00301416
9214	FAIM3	3.90847	1.06116	9.25913e-08	2.67425e-06		83850	ESYT3	-1.42212	1.16798	0.00188451	0.00643682
959	CD40LG	3.90737	-1.77461	5.27805e-06	6.28628e-05		168667	BMPER	-1.42254	3.01537	0.00097745	0.00376858
400831	C20orf202	3.8974	-2.73246	1.87852e-06	2.79078e-05		5034	P4HB	-1.42314	10.8602	0.00206634	0.00696106
392364	LOC392364	3.89312	-4.26304	9.39114e-05	0.000582019		84668	FAM126A	-1.42318	4.78902	4.45235e-05	0.000327506
5733	PTGER3	3.89167	3.66225	4.50624e-07	9.35545e-06		204962	SLC44A5	-1.42408	5.79774	0.00173798	0.00601073
440068	CARD17	3.88884	-4.53281	7.18739e-06	7.96166e-05		51127	TRIM17	-1.42428	0.953116	0.00140109	0.00504509
4129	MAOB	3.88599	4.83679	2.21056e-07	5.29473e-06		79143	MBOAT7	-1.42483	7.11694	4.66524e-05	0.000339471
5028	P2RY1	3.88328	-1.50371	0.000982636	0.00378337		80014	WWC2	-1.42769	6.47538	1.31024e-06	2.12495e-05
400916	CHCHD10	3.86722	3.40022	4.33774e-08	1.47032e-06		10622	POLR3G	-1.42878	2.63025	0.00213714	0.00714684
92241	RCSD1	3.85942	2.72756	4.5494e-10	3.91231e-08		100132979	GOLGA8DP	-1.4299	1.69932	0.000839018	0.00333907
4036	LRP2	3.85942	5.15697	4.32624e-11	6.11276e-09		2550	GABBR1	-1.43008	6.07293	0.000579217	0.00246925
11156	PTP4A3	3.85762	2.84493	1.3368e-06	2.15734e-05		643707	GOLGA6L4	-1.43029	5.05547	0.00010104	0.000615709
477	ATP1A2	3.85529	0.0517361	2.46857e-06	3.46553e-05		27085	MTBP	-1.43053	3.15009	0.000233884	0.00119747
2934	GSN	3.85068	7.75585	2.00726e-07	4.94017e-06		22800	RRAS2	-1.43072	6.05492	0.000354049	0.00165757
7535	ZAP70	3.84738	1.61352	1.33313e-05	0.000127845		403257	OR4C45	-1.4316	0.734642	1.22493e-06	2.0203e-05
9457	FHL5	3.84271	0.88852	7.08476e-11	8.8324e-09		22984	PDCD11	-1.43352	6.26785	8.95876e-07	1.59664e-05
2528	FUT6	3.84098	1.25031	0.000220022	0.00113747		25956	SEC31B	-1.43583	4.75789	0.000820923	0.00328322
1306	COL15A1	3.83274	3.06812	4.44182e-06	5.52485e-05		79740	ZBBX	-1.43626	2.34829	7.39962e-06	8.13254e-05
124220	ZG16B	3.83168	-3.92075	4.97129e-06	6.00468e-05		81555	YIPF5	-1.43765	6.30049	7.53763e-06	8.24271e-05
100506243	KRBOX1	3.82995	-1.69239	5.96074e-06	6.86621e-05		92521	SPECC1	-1.43776	6.00654	6.66361e-06	7.47828e-05
200132	TCTEX1D1	3.82314	-2.0052	6.10375e-07	1.18808e-05		54718	BTN2A3P	-1.43818	3.54942	8.48221e-05	0.000536351
54922	RASIP1	3.82242	2.52172	3.72362e-09	2.12593e-07		10825	NEU3	-1.43921	2.73813	1.20305e-05	0.000118199
57447	NDRG2	3.82115	3.96322	8.57306e-08	2.52058e-06		128954	GAB4	-1.43968	0.767883	4.01553e-05	0.000300897
3337	DNAJB1	3.80628	7.27716	0.000650638	0.00271249		6868	ADAM17	-1.43993	5.36358	9.44754e-06	9.79671e-05
3689	ITGB2	3.80454	5.29543	4.33705e-05	0.000320707		10227	MFSD10	-1.44084	7.30508	7.90742e-08	2.36021e-06
284612	SYPL2	3.79265	0.666463	8.90313e-09	4.19409e-07		138429	PIP5KL1	-1.44123	0.803998	0.000401606	0.00183048
59272	ACE2	3.79254	2.96298	1.37233e-05	0.00013052		130340	AP1S3	-1.44148	4.9283	1.56885e-06	2.41664e-05
3557	IL1RN	3.79062	1.29015	3.31401e-05	0.000259415		58504	ARHGAP22	-1.44253	4.99844	1.70755e-05	0.000153977
27129	HSPB7	3.79027	-1.73185	0.00143294	0.00513464		283431	GAS2L3	-1.44365	4.22733	0.000928883	0.00361474
5179	PENK	3.77908	-4.63026	0.000104902	0.000636277		56926	NCLN	-1.44539	7.10574	6.01395e-06	6.89832e-05
149647	FAM71A	3.77788	-3.92143	0.000422861	0.00190788		136	ADORA2B	-1.44655	3.89476	0.000171847	0.000941181
6615	SNAI1	3.77528	2.07678	0.000197556	0.00104625		9180	OSMR	-1.44822	7.90669	0.000214016	0.00111286
338773	TMEM119	3.77475	-0.302521	4.30002e-09	2.37226e-07		90784	LOC90784	-1.44828	3.6243	1.9796e-05	0.000173105
58510	PRODH2	3.77337	1.06371	1.45335e-05	0.000135922		9057	SLC7A6	-1.44859	5.96592	4.36278e-06	5.4507e-05
5360	PLTP	3.76509	4.42903	3.74113e-07	8.07425e-06		84515	MCM8	-1.4488	3.67955	0.00320016	0.00988227
100170765	ERICH4	3.7647	-4.83042	3.43182e-05	0.000266787		54495	TMX3	-1.44899	6.80349	1.09684e-08	4.96358e-07
5947	RBP1	3.76458	0.434807	0.000137887	0.000789996		440434	LOC440434	-1.44951	5.62921	8.24876e-07	1.49314e-05
1464	CSPG4	3.76409	4.1589	1.76723e-06	2.65558e-05		4638	MYLK	-1.45356	6.70951	0.00063122	0.00265123
1909	EDNRA	3.76124	3.05315	1.57876e-08	6.6254e-07		644974	ALG1L2	-1.45463	1.95761	3.21875e-07	7.13502e-06
374387	DKFZp779M0652	3.76032	-4.28353	1.96192e-05	0.000172403		132241	RPL32P3	-1.45682	5.06999	2.04193e-05	0.000177058
1675	CFD	3.75419	1.37263	4.87478e-08	1.60909e-06		51421	AMOTL2	-1.458	7.37414	0.000485315	0.00213107
55107	ANO1	3.74537	3.38506	1.91601e-08	7.727e-07		9517	SPTLC2	-1.46169	7.34046	0.00126248	0.00463884
8784	TNFRSF18	3.74533	-0.614146	0.00302058	0.00944606		2686	GGT7	-1.46194	5.74735	0.000417197	0.00188684
23493	HEY2	3.74159	0.948608	8.83812e-06	9.3323e-05		7298	TYMS	-1.46202	4.73991	0.00062045	0.00261102
10107	TRIM10	3.73901	-2.22372	0.000129601	0.000752176		100131998	RRN3P3	-1.46432	4.69406	3.25159e-07	7.19968e-06
257106	ARHGAP30	3.7367	2.88844	6.03806e-09	3.12072e-07		129642	MBOAT2	-1.46497	4.63699	4.90669e-06	5.9376e-05
221303	FAM162B	3.73659	-0.858686	4.32253e-08	1.47017e-06		64167	ERAP2	-1.46536	7.49943	9.55401e-05	0.000588664
10457	GPNMB	3.73222	5.2217	0.0033544	0.0102665		25885	POLR1A	-1.46742	4.99742	2.93479e-07	6.60576e-06
90865	IL33	3.7299	0.806966	6.67225e-07	1.27103e-05		1287	COL4A5	-1.46744	5.06143	0.000901971	0.00353174
116835	HSPA12B	3.72943	1.24288	7.92505e-08	2.36188e-06		25945	PVRL3	-1.46844	5.39052	0.000297284	0.00144952
25849	PARM1	3.72496	3.79393	6.30136e-08	1.98014e-06		79729	SH3D21	-1.46919	5.14054	0.000137075	0.000785799
284648	LOC284648	3.72391	-4.22948	3.45224e-07	7.52519e-06		84795	PYROXD2	-1.46988	4.47826	2.42349e-05	0.000202456
116173	CMTM5	3.72365	-5.02472	6.58817e-07	1.2599e-05		2014	EMP3	-1.47031	6.98175	2.13553e-06	3.09305e-05
9051	PSTPIP1	3.72105	1.9334	2.68925e-07	6.17019e-06		5591	PRKDC	-1.47101	7.11605	6.2684e-05	0.000425843
719	C3AR1	3.71935	2.04157	1.82314e-06	2.72499e-05		401	PHOX2A	-1.473	-2.85205	0.000333991	0.00158374
973	CD79A	3.71865	-2.11089	2.82756e-05	0.000228814		374946	DRAXIN	-1.47316	1.2321	0.000206998	0.00108383
6387	CXCL12	3.71484	1.76216	0.000575359	0.00245387		3070	HELLS	-1.47604	3.26718	0.00150513	0.00535328
4900	NRGN	3.71362	1.10325	1.96996e-06	2.8938e-05		54602	NDFIP2	-1.47702	6.86237	9.55238e-06	9.87414e-05
64102	TNMD	3.704	-4.41432	0.000189688	0.00101429		7762	ZNF215	-1.47924	3.29083	2.01635e-06	2.94871e-05
762	CA4	3.70324	0.653464	7.09207e-06	7.87552e-05		7468	WHSC1	-1.48155	6.4751	1.56456e-05	0.000144602
4792	NFKBIA	3.70088	6.98737	3.20752e-06	4.30299e-05		55738	ARFGAP1	-1.48183	7.15943	1.12654e-07	3.0858e-06
100128385	FAM225B	3.7008	-1.29726	6.67796e-05	0.000446866		126820	WDR63	-1.48225	2.09878	6.14174e-07	1.19429e-05
241	ALOX5AP	3.70013	2.6582	3.07241e-07	6.87268e-06		4193	MDM2	-1.48355	7.05493	9.02585e-08	2.62619e-06
728358	DEFA1B	3.69837	-5.03267	3.28979e-07	7.25157e-06		79850	FAM57A	-1.48426	5.78019	0.000220877	0.00114091
10050	SLC17A4	3.69825	1.56469	0.000587585	0.00250004		9603	NFE2L3	-1.48478	6.63981	1.81276e-05	0.00016139
3116	HLA-DPB2	3.69362	2.21327	1.04027e-12	4.12249e-10		3984	LIMK1	-1.48494	5.59217	0.000168324	0.000924724
3848	KRT1	3.69334	-4.77603	7.69206e-05	0.000497931		5578	PRKCA	-1.48529	6.134	7.09855e-08	2.16484e-06
5778	PTPN7	3.68968	1.65254	3.26998e-07	7.22411e-06		144404	TMEM120B	-1.48534	4.83109	1.43235e-09	9.76782e-08
219699	UNC5B	3.6862	3.3934	8.19548e-07	1.49185e-05		51208	CLDN18	-1.48606	2.29029	0.000601318	0.00254743
55859	BEX1	3.68355	-1.90721	0.00302277	0.00945038		9735	KNTC1	-1.48625	5.22941	0.00011413	0.000681931
63940	GPSM3	3.67847	2.81567	4.64942e-06	5.72506e-05		3998	LMAN1	-1.48627	8.33514	3.87735e-05	0.000292214
10103	TSPAN1	3.67796	5.279	1.18855e-06	1.97992e-05		8749	ADAM18	-1.48678	2.95807	0.000132331	0.000764665
10278	EFS	3.67769	0.178952	1.65135e-08	6.88588e-07		153562	MARVELD2	-1.48846	3.75565	2.85692e-05	0.000230147
200942	KLHDC8B	3.67657	2.75621	1.31995e-07	3.49848e-06		4171	MCM2	-1.48942	4.64201	0.00334641	0.0102453
5348	FXYD1	3.67654	-2.99695	3.64e-07	7.88199e-06		56704	JPH1	-1.49085	2.62737	4.14935e-07	8.78729e-06
5549	PRELP	3.67558	1.58351	1.99725e-05	0.00017426		50944	SHANK1	-1.49127	2.00713	4.53154e-06	5.6045e-05
909	CD1A	3.67073	-3.32527	6.18903e-05	0.000420888		3084	NRG1	-1.49153	6.19279	2.21457e-05	0.000188668
6442	SGCA	3.66633	-0.516514	1.14919e-08	5.14838e-07		148641	SLC35F3	-1.49245	5.10994	8.90497e-09	4.19409e-07
116442	RAB39B	3.66145	-1.67799	0.000108599	0.000654461		114819	CROCCP3	-1.49255	4.36695	1.06772e-05	0.000107373
4922	NTS	3.65826	-2.6787	3.43333e-05	0.000266787		645104	CLRN2	-1.49277	-0.983004	4.55821e-05	0.000333296
921	CD5	3.65587	0.873677	4.74743e-07	9.75309e-06		653308	ASAH2B	-1.49365	1.20743	0.000126787	0.00073868
353514	LILRA5	3.65443	0.359579	4.03245e-10	3.57724e-08		1954	MEGF8	-1.49645	6.65814	5.15812e-05	0.000366385
10501	SEMA6B	3.65004	2.61382	9.50454e-08	2.71716e-06		414778	HCG17	-1.50116	4.95098	4.98994e-05	0.000356892
1628	DBP	3.64876	1.29633	1.28769e-08	5.68319e-07		685	BTC	-1.5016	1.59458	0.000244141	0.00123804
653361	NCF1	3.64815	1.84917	3.32962e-10	3.10708e-08		83990	BRIP1	-1.50195	4.1482	0.00144432	0.00517165
51284	TLR7	3.64722	0.647266	5.12941e-08	1.67623e-06		790	CAD	-1.50208	6.14722	0.000105848	0.000640829
5968	REG1B	3.64598	-4.96093	0.00237292	0.00779987		64109	CRLF2	-1.5058	4.16088	0.00011461	0.00068397
400823	FAM177B	3.64353	3.40941	1.56686e-05	0.000144746		100128890	FAM66B	-1.50598	2.52723	0.000572557	0.00244563
2022	ENG	3.63324	6.56013	2.36972e-05	0.000198894		9833	MELK	-1.50833	4.7971	6.35033e-05	0.000429922
7001	PRDX2	3.6252	5.18226	3.29571e-06	4.39129e-05		8208	CHAF1B	-1.50987	3.51494	0.000201506	0.00106158
255349	TMEM211	3.62125	-4.87814	8.3367e-09	3.98376e-07		1773	DNASE1	-1.51033	2.36603	8.43156e-06	9.00467e-05
83706	FERMT3	3.6155	2.82037	5.24995e-09	2.77922e-07		6491	STIL	-1.51073	4.02043	0.000124297	0.000727196
6649	SOD3	3.61404	4.18337	1.46939e-06	2.30501e-05		23677	SH3BP4	-1.51095	6.76508	0.000595869	0.00252871
124221	PRSS30P	3.61368	-2.64133	0.00240223	0.00786724		283652	SLC24A5	-1.51265	1.86947	0.00126032	0.00463734
160728	SLC5A8	3.605	1.08102	0.00236329	0.00777212		79071	ELOVL6	-1.51443	4.71531	9.50668e-05	0.000586773
3727	JUND	3.603	6.52058	1.5318e-06	2.37259e-05		51400	PPME1	-1.51699	5.0902	0.000154091	0.000862451
64333	ARHGAP9	3.59766	2.6473	2.28351e-08	8.9517e-07		100505679	UBE2Q2L	-1.51728	0.738839	4.71113e-06	5.76822e-05
654817	NCF1C	3.58659	1.71116	1.41176e-10	1.549e-08		100506241	LL22NC01-81G9.3	-1.51831	-2.06489	6.493e-05	0.00043762
1152	CKB	3.5853	4.98398	5.42249e-06	6.40106e-05		221060	C10orf111	-1.51854	-1.08998	0.0033672	0.0102945
729974	RFPL4AL1	3.58428	-4.24454	0.000185514	0.000999041		5783	PTPN13	-1.51856	6.55489	9.31438e-07	1.64806e-05
9356	SLC22A6	3.58188	0.654917	5.7194e-05	0.000396362		408050	NOMO3	-1.51998	8.96559	0.000643118	0.00268741
6887	TAL2	3.58148	-2.71492	0.000243998	0.00123763		54431	DNAJC10	-1.5213	7.98778	2.07926e-05	0.000179818
11170	FAM107A	3.5788	3.5903	9.09971e-07	1.61882e-05		8826	IQGAP1	-1.52531	8.79188	1.74375e-07	4.43043e-06
57471	ERMN	3.57601	-3.47558	2.14053e-05	0.00018387		6747	SSR3	-1.52655	8.2038	9.0353e-06	9.48441e-05
286333	FAM225A	3.57578	-1.15968	7.2146e-05	0.000474072		64787	EPS8L2	-1.5271	8.64503	8.32257e-06	8.9028e-05
6561	SLC13A1	3.57175	1.7772	2.20011e-05	0.000187789		283820	NOMO2	-1.52733	8.99225	0.000597198	0.00253326
92292	GLYATL1	3.56993	-2.99267	1.40907e-05	0.000133112		55010	PARPBP	-1.52993	2.98042	4.15217e-06	5.23755e-05
2899	GRIK3	3.56895	2.19951	1.53887e-08	6.479e-07		81493	SYNC	-1.53016	3.77543	0.00126088	0.00463734
120071	GYLTL1B	3.56203	0.324951	2.62132e-05	0.000215679		345778	MTX3	-1.53107	3.12889	2.33194e-05	0.00019631
869	CBLN1	3.56115	-4.37545	0.000691096	0.0028497		124583	CANT1	-1.53112	6.39218	4.74344e-09	2.56899e-07
392490	FLJ44635	3.56027	1.34952	1.05857e-08	4.81257e-07		84910	TMEM87B	-1.53119	6.009	3.5489e-06	4.65601e-05
2217	FCGRT	3.55865	5.58693	4.10949e-07	8.72545e-06		55055	ZWILCH	-1.53186	3.11313	2.44731e-05	0.000204012
2867	FFAR2	3.55464	-2.13914	4.91815e-06	5.94781e-05		9610	RIN1	-1.53201	3.43315	0.000971355	0.00374925
4600	MX2	3.55181	1.68106	1.79955e-10	1.91044e-08		80765	STARD5	-1.53726	4.88821	3.89431e-06	5.00552e-05
176	ACAN	3.54462	2.58304	0.00127294	0.004673		5429	POLH	-1.53861	5.88172	1.82694e-07	4.57085e-06
27239	GPR162	3.54172	-0.0279838	6.51786e-06	7.33586e-05		81839	VANGL1	-1.54205	5.84653	7.44418e-06	8.17204e-05
60484	HAPLN2	3.54045	-1.77927	2.14204e-07	5.18137e-06		54868	TMEM104	-1.54357	5.40201	7.4703e-07	1.39597e-05
9976	CLEC2B	3.53667	1.01767	0.00133585	0.00485403		7767	ZNF224	-1.54539	2.7968	0.000133643	0.000771307
3291	HSD11B2	3.53664	2.14825	3.83603e-07	8.24286e-06		100288637	LOC100288637	-1.54786	3.32461	0.00184935	0.0063399
2815	GP9	3.53528	-5.08975	3.39736e-05	0.000265094		100128553	CTAGE4	-1.54829	4.11445	0.00321574	0.009921
72	ACTG2	3.53058	1.80276	3.28342e-06	4.38087e-05		135941	OR2A14	-1.54893	-3.70927	0.00298448	0.00936344
23498	HAAO	3.52947	2.65222	1.47739e-06	2.31202e-05		440295	GOLGA6L9	-1.5496	6.67132	2.30868e-05	0.000194726
10231	RCAN2	3.5274	4.58415	1.92296e-09	1.2589e-07		124976	SPNS2	-1.55034	7.50694	0.00220763	0.00734257
158511	CSAG1	3.52501	-4.91318	2.89486e-07	6.52756e-06		23420	NOMO1	-1.55202	8.94158	0.000426588	0.00192116
2875	GPT	3.52192	1.38509	2.26017e-06	3.23304e-05		8193	DPF1	-1.55273	1.28381	4.36891e-06	5.45489e-05
467	ATF3	3.51498	6.34733	4.50382e-05	0.000330673		51207	DUSP13	-1.55342	0.143355	0.000120551	0.000710296
730013	ABCC6P2	3.51388	0.0624682	1.12075e-07	3.07425e-06		389932	AKR1C6P	-1.55412	0.0438349	6.7281e-07	1.28043e-05
64856	VWA1	3.51185	5.24257	2.08522e-06	3.03137e-05		23034	SAMD4A	-1.55523	6.66324	0.000151564	0.000851464
84525	HOPX	3.50777	1.35715	1.13025e-08	5.09131e-07		2247	FGF2	-1.55579	3.45345	1.07539e-05	0.000107978
7780	SLC30A2	3.50036	-1.72016	0.000284652	0.0013966		3263	HPX	-1.55912	-0.0515061	0.00112045	0.00420677
84868	HAVCR2	3.49944	3.19994	0.000452558	0.00201091		283638	CEP170B	-1.56047	6.52265	0.000905407	0.00354015
440567	UQCRHL	3.4957	1.9887	0.000882379	0.00347432		2825	GPR1	-1.56135	2.34124	0.00186581	0.00638183
4208	MEF2C	3.49417	3.9176	5.00603e-11	6.82767e-09		4199	ME1	-1.56193	5.19152	2.81388e-08	1.06278e-06
146862	UNC45B	3.49366	7.76025	1.08411e-06	1.83858e-05		149478	BTBD19	-1.56211	3.3137	0.000557699	0.00239519
115019	SLC26A9	3.49275	0.920168	7.6538e-06	8.35114e-05		27098	CLUL1	-1.56213	2.47142	7.06044e-06	7.8476e-05
1807	DPYS	3.48922	2.82372	3.68795e-06	4.79678e-05		55127	HEATR1	-1.56282	5.56065	8.77134e-05	0.000551927
56944	OLFML3	3.47836	1.30998	0.000239162	0.00121845		26254	OPTC	-1.56368	-1.1565	7.36953e-05	0.000482619
50846	DHH	3.47779	-2.80218	9.28743e-06	9.65106e-05		29947	DNMT3L	-1.56551	0.875225	0.00206393	0.00695628
10750	GRAP	3.47692	2.19076	3.89103e-09	2.18685e-07		83956	RACGAP1P	-1.56575	-0.860708	0.00257753	0.00830289
340206	TREML3P	3.47226	-4.28941	7.41371e-05	0.00048406		23065	EMC1	-1.56683	7.02941	7.91562e-06	8.5749e-05
117248	GALNT15	3.46739	2.17418	4.18512e-07	8.84776e-06		374650	GOLGA6L5P	-1.56922	4.89382	4.02637e-05	0.000301529
160622	GRASP	3.46672	3.02558	1.2264e-05	0.000119563		149992	ANKRD30BP2	-1.574	0.722651	6.75804e-06	7.56156e-05
3957	LGALS2	3.46599	2.57888	4.67591e-05	0.000339751		9392	TGFBRAP1	-1.57472	4.71797	5.26528e-08	1.70644e-06
5046	PCSK6	3.46416	4.44116	1.58222e-09	1.06786e-07		4088	SMAD3	-1.57581	6.86164	3.57494e-05	0.000274959
84689	MS4A14	3.46372	-0.00746799	7.60159e-12	1.58825e-09		150967	PKI55	-1.57588	2.55438	2.57354e-05	0.00021255
30009	TBX21	3.45157	0.521212	2.54322e-06	3.55003e-05		651302	ZNF192P1	-1.57596	1.24523	0.00163264	0.0057106
23263	MCF2L	3.44326	3.64084	4.10343e-07	8.72201e-06		65062	TMEM237	-1.578	4.89539	2.84914e-06	3.90217e-05
4647	MYO7A	3.44237	1.7615	1.15414e-06	1.93371e-05		55332	DRAM1	-1.57907	7.40221	0.000916637	0.00357339
23533	PIK3R5	3.44169	2.62045	2.07689e-08	8.2659e-07		11282	MGAT4B	-1.58098	8.19129	2.71369e-06	3.75859e-05
10083	USH1C	3.4402	3.20154	0.00122115	0.00451326		64359	NXN	-1.58391	5.83411	8.09226e-06	8.71816e-05
51816	CECR1	3.43616	4.28319	1.37339e-06	2.19832e-05		63922	CHTF18	-1.58415	4.60048	0.000728269	0.00297611
51063	CALHM2	3.43566	2.24765	2.13697e-08	8.4617e-07		10391	CORO2B	-1.58441	3.64733	0.000261178	0.00130622
4496	MT1H	3.42554	-1.17814	0.000151489	0.000851464		388662	SLC6A17	-1.5866	3.16066	0.000106905	0.000646231
51751	HIGD1B	3.4217	0.4648	7.77539e-09	3.8082e-07		130574	LYPD6	-1.58674	2.63105	3.4855e-05	0.000269483
80342	TRAF3IP3	3.42115	2.56044	2.4809e-07	5.77309e-06		80235	PIGZ	-1.58702	2.76921	0.000393557	0.00180216
1520	CTSS	3.41722	5.78925	4.6689e-06	5.73824e-05		353500	BMP8A	-1.59183	3.11055	0.000136183	0.000782514
8646	CHRD	3.41605	1.90919	0.00028623	0.00140328		647288	CTAGE11P	-1.59284	1.10293	1.43556e-05	0.000134837
54739	XAF1	3.41459	3.6016	0.00013859	0.000792183		441294	CTAGE15	-1.59341	3.50073	0.00182782	0.00627526
257101	ZNF683	3.41454	0.2794	8.66736e-06	9.19648e-05		1107	CHD3	-1.5942	6.99533	0.000438598	0.00196444
3687	ITGAX	3.4144	3.26683	2.0741e-08	8.2659e-07		117144	CATSPER1	-1.59809	1.95732	0.000224449	0.00115579
27143	PALD1	3.41384	3.19555	7.49816e-09	3.7001e-07		65009	NDRG4	-1.60023	3.28437	0.000343846	0.00161985
723790	HIST2H2AA4	3.41239	4.08623	6.45522e-08	2.01754e-06		10643	IGF2BP3	-1.60044	4.41168	2.02852e-05	0.000176206
2168	FABP1	3.40458	-4.18094	0.0015226	0.00540268		100132103	FAM66E	-1.6006	2.08767	0.000618221	0.00260335
4059	BCAM	3.40399	5.27483	3.11131e-05	0.000246893		64065	PERP	-1.60113	7.54896	0.000695835	0.00286383
5138	PDE2A	3.40072	2.52074	1.2569e-05	0.00012205		305	ANXA2P3	-1.60232	2.35234	1.77992e-07	4.49904e-06
8840	WISP1	3.40053	-0.390637	0.000235205	0.00120266		58496	LY6G5B	-1.60338	3.92212	4.90274e-07	9.95758e-06
146330	FBXL16	3.40042	2.92154	1.42521e-06	2.25371e-05		64084	CLSTN2	-1.60414	4.39674	0.00310958	0.00965567
1089	CEACAM4	3.39632	-1.51834	5.11761e-07	1.02771e-05		9231	DLG5	-1.60449	6.22004	1.33846e-07	3.51972e-06
114836	SLAMF6	3.39587	0.808067	5.43774e-06	6.40655e-05		23499	MACF1	-1.60652	8.57527	3.23893e-08	1.17366e-06
122970	ACOT4	3.38498	1.04508	3.84613e-05	0.000290419		2047	EPHB1	-1.60771	5.11953	1.27353e-06	2.07915e-05
51348	KLRF1	3.38495	0.110559	3.69122e-05	0.000281209		5339	PLEC	-1.60871	9.02034	6.91807e-06	7.69915e-05
7456	WIPF1	3.37403	4.34162	2.93863e-08	1.09089e-06		23432	GPR161	-1.61132	3.32066	3.59225e-06	4.69719e-05
339390	CLEC4G	3.37344	-4.88213	1.72328e-05	0.000154898		84645	C22orf23	-1.61183	4.15501	5.12484e-05	0.000364548
51716	CES1P1	3.37323	-4.53274	0.000118097	0.000700312		5066	PAM	-1.61331	9.20613	0.000309164	0.00149413
55450	CAMK2N1	3.37296	4.39435	0.000136319	0.000782763		3685	ITGAV	-1.61579	9.4215	9.39506e-05	0.000582079
152273	FGD5	3.37182	2.44343	3.62573e-07	7.86844e-06		51330	TNFRSF12A	-1.6169	7.83916	1.76259e-07	4.46675e-06
5420	PODXL	3.36232	4.97633	1.76667e-06	2.65558e-05		1953	MEGF6	-1.61752	6.24585	0.00202925	0.00685374
2114	ETS2	3.35709	5.43177	4.08142e-07	8.69405e-06		349152	DPY19L2P2	-1.61812	5.52328	0.000134989	0.000777247
10863	ADAM28	3.35468	2.03364	8.40942e-08	2.47723e-06		57683	ZDBF2	-1.61824	3.22118	6.86299e-05	0.00045583
116362	RBP7	3.35414	3.46177	3.44697e-07	7.52204e-06		898	CCNE1	-1.61988	2.73855	0.000150658	0.000848556
163933	FAM43B	3.35294	-3.20045	0.000100535	0.000613009		57574	MARCH4	-1.62269	3.12393	3.93601e-06	5.02622e-05
393	ARHGAP4	3.35124	4.69429	1.22173e-05	0.000119318		286151	FBXO43	-1.6231	1.08493	0.00337811	0.0103214
2752	GLUL	3.34863	6.61495	2.69618e-06	3.73697e-05		26289	AK5	-1.62616	4.55291	0.000156055	0.000870864
22846	VASH1	3.34307	4.30923	5.95443e-07	1.16363e-05		9875	URB1	-1.628	5.35367	4.38895e-06	5.46947e-05
8972	MGAM	3.33796	3.35515	0.00054413	0.00234255		346653	FAM71F2	-1.63004	1.63056	1.36354e-05	0.000129825
10840	ALDH1L1	3.33781	3.25102	3.87397e-05	0.000292072		9354	UBE4A	-1.63101	4.27967	0.000124545	0.000728213
387837	CLEC12B	3.3353	-2.97736	5.03309e-06	6.0607e-05		729025	SLC15A5	-1.63135	1.68457	3.6001e-05	0.000276088
7471	WNT1	3.33249	-4.16049	0.0025499	0.00823278		9455	HOMER2	-1.63244	4.08353	4.8066e-07	9.83957e-06
339221	ENPP7	3.33247	-1.63693	0.000316251	0.0015216		6769	STAC	-1.63263	3.96168	2.37271e-07	5.56752e-06
6529	SLC6A1	3.33155	1.03213	2.9228e-08	1.08719e-06		80146	UXS1	-1.63304	6.91691	1.3717e-06	2.19741e-05
1296	COL8A2	3.33104	0.385374	5.28827e-05	0.000372932		9263	STK17A	-1.63306	3.86979	0.00046097	0.00204275
27299	ADAMDEC1	3.32856	-0.513297	2.31557e-06	3.29073e-05		5445	PON2	-1.63344	7.6664	1.66936e-07	4.26797e-06
4049	LTA	3.32254	-2.45833	0.0004438	0.00198096		642658	SCX	-1.63547	-0.614796	0.00231157	0.00763398
4939	OAS2	3.32073	3.03746	2.86497e-05	0.000230701		5426	POLE	-1.63729	5.48679	0.000424792	0.00191439
30812	SOX8	3.31873	-3.26661	0.000798537	0.00321049		3832	KIF11	-1.63806	4.38151	0.00159165	0.00560117
6283	S100A12	3.31835	-1.16694	4.54674e-09	2.48741e-07		64506	CPEB1	-1.63846	3.29199	5.98148e-05	0.000411188
3055	HCK	3.31475	2.79363	6.27617e-10	5.01987e-08		10985	GCN1L1	-1.63979	7.44723	1.36273e-08	5.90117e-07
54331	GNG2	3.31458	2.63722	3.03312e-08	1.11975e-06		7473	WNT3	-1.6424	3.52369	1.52055e-05	0.000141135
8519	IFITM1	3.31096	5.93698	1.92123e-09	1.2589e-07		23306	TMEM194A	-1.64528	5.28971	1.13791e-05	0.0001131
26112	CCDC69	3.30841	2.85433	3.35111e-09	1.96465e-07		6928	HNF1B	-1.64568	7.28334	0.000426831	0.00192181
1053	CEBPE	3.30727	-4.90103	7.22238e-07	1.35404e-05		114823	LENG8	-1.64733	8.47099	1.32033e-06	2.13778e-05
3586	IL10	3.30579	-0.107365	0.000123469	0.000723859		100526794	NT5C1B-RDH14	-1.64822	-2.69569	0.00027157	0.0013479
2006	ELN	3.30524	2.93969	1.35548e-09	9.34089e-08		9585	KIF20B	-1.64853	4.17236	0.000938477	0.00364623
126567	C2CD4C	3.30249	-2.34196	0.000536906	0.00231551		25886	POC1A	-1.6495	3.24275	4.22567e-08	1.44084e-06
1890	TYMP	3.3022	5.24026	3.0091e-05	0.000240434		399473	SPRED3	-1.64963	1.4918	0.000547005	0.00235338
5199	CFP	3.29916	-0.0887149	9.70009e-08	2.75303e-06		6525	SMTN	-1.65202	7.63153	9.42847e-05	0.000583739
4248	MGAT3	3.29419	2.15727	3.93808e-05	0.000295883		55771	PRR11	-1.65209	4.5238	0.00315584	0.00977305
51365	PLA1A	3.29358	3.35726	0.00229818	0.00759486		10130	PDIA6	-1.65268	8.6769	0.000158792	0.000880212
79799	UGT2A3	3.29117	3.42419	3.04547e-05	0.000242649		3482	IGF2R	-1.65374	8.25494	2.03019e-05	0.00017622
9580	SOX13	3.28777	3.94856	5.1571e-10	4.27364e-08		57648	KIAA1522	-1.65437	6.20828	1.86403e-05	0.000165403
64651	CSRNP1	3.28185	4.83324	1.94735e-05	0.000171334		7517	XRCC3	-1.65538	3.43026	4.35415e-06	5.44339e-05
2359	FPR3	3.28102	2.53117	2.93453e-06	4.00516e-05		81502	HM13	-1.65554	7.90797	3.44216e-07	7.51991e-06
54682	MANSC1	3.27499	3.31857	4.77109e-08	1.58821e-06		10509	SEMA4B	-1.65577	7.45896	4.60796e-06	5.69175e-05
390732	CES1P2	3.27354	-4.80437	0.000141166	0.000804555		55034	MOCOS	-1.65696	4.28442	0.00158679	0.00558704
1644	DDC	3.25891	3.70806	7.87791e-07	1.44323e-05		80263	TRIM45	-1.65719	3.14388	1.46529e-07	3.81674e-06
552	AVPR1A	3.25476	-1.01473	7.9954e-08	2.37924e-06		5355	PLP2	-1.65745	6.76024	0.000170483	0.000935274
84225	ZMYND15	3.25468	2.02149	5.19107e-07	1.03927e-05		245910	DEFB107A	-1.65771	4.94554	0.000193205	0.00102917
9651	PLCH2	3.25449	1.29813	2.05876e-05	0.000178359		9518	GDF15	-1.65807	6.22502	0.00156702	0.00553032
387496	RASL11A	3.24949	1.54999	2.38284e-05	0.000199484		23141	ANKLE2	-1.66072	7.62335	8.95141e-08	2.61227e-06
2533	FYB	3.2486	3.45846	6.50837e-08	2.02574e-06		23603	CORO1C	-1.66172	8.09614	3.3187e-07	7.29892e-06
1028	CDKN1C	3.24626	1.62564	0.000252337	0.00126846		343505	NBPF7	-1.66296	1.42898	1.26781e-06	2.07499e-05
3172	HNF4A	3.24526	3.29704	8.46979e-12	1.73278e-09		23094	SIPA1L3	-1.66744	6.97474	2.85181e-07	6.44528e-06
127435	PODN	3.24356	-0.124893	0.000981087	0.00377909		23362	PSD3	-1.66989	5.62896	5.15221e-05	0.000366098
290	ANPEP	3.23833	7.58822	0.00167721	0.00583052		784	CACNB3	-1.67001	4.86754	1.87275e-05	0.000165978
89886	SLAMF9	3.23567	-4.88409	0.000179222	0.000972087		56886	UGGT1	-1.67012	7.07007	1.42436e-05	0.00013417
432	ASGR1	3.23383	-0.619519	5.38252e-06	6.37207e-05		7482	WNT2B	-1.67074	3.58735	0.000377804	0.00174631
1590	CYP21A1P	3.23276	-0.724043	0.000210631	0.00109933		6721	SREBF2	-1.67078	6.77037	6.53217e-07	1.25285e-05
22977	AKR7A3	3.22535	2.3036	2.04738e-06	2.98298e-05		171391	LOC171391	-1.67097	1.68379	0.000638254	0.00267142
8362	HIST1H4K	3.21982	-1.64306	1.24602e-06	2.04613e-05		2175	FANCA	-1.67162	4.76776	0.000593681	0.00252051
89870	TRIM15	3.21708	0.76295	0.000485696	0.00213163		57553	MICAL3	-1.67425	7.91773	2.41223e-06	3.39128e-05
139728	PNCK	3.21355	3.08962	0.000318587	0.0015276		79682	CENPU	-1.67587	3.42537	0.00200639	0.00678821
57381	RHOJ	3.20847	2.89614	2.188e-07	5.25335e-06		6522	SLC4A2	-1.67777	7.77577	5.78201e-07	1.13672e-05
84958	SYTL1	3.19812	2.52643	4.93362e-05	0.000354412		5905	RANGAP1	-1.6789	7.33276	1.948e-05	0.000171334
1410	CRYAB	3.19751	8.10467	0.000187523	0.00100572		147841	SPC24	-1.67936	1.49404	0.000691725	0.00285169
8338	HIST2H2AC	3.19716	1.30951	1.77829e-07	4.49904e-06		21	ABCA3	-1.68108	6.90678	3.19088e-05	0.000251885
9674	KIAA0040	3.19711	4.13405	5.38798e-09	2.83699e-07		3703	STT3A	-1.68182	8.04128	6.45967e-06	7.29126e-05
346606	MOGAT3	3.19541	-0.845063	4.84959e-06	5.89758e-05		29089	UBE2T	-1.68277	2.73086	0.00290568	0.00916452
1071	CETP	3.19331	1.15812	2.30823e-09	1.46222e-07		55714	TENM3	-1.68541	5.22226	0.000738289	0.00301142
8363	HIST1H4J	3.19022	-1.5042	9.32615e-07	1.64866e-05		9703	KIAA0100	-1.68627	7.23196	4.87783e-07	9.92752e-06
54436	SH3TC1	3.18222	4.55925	6.35874e-05	0.000430174		387522	TMEM189-UBE2V1	-1.6885	2.53359	1.62219e-05	0.00014853
387856	CCDC184	3.1808	-1.88819	0.00251776	0.00815178		81029	WNT5B	-1.6891	5.0187	0.00044898	0.00199999
3603	IL16	3.17846	2.77234	3.49784e-08	1.24678e-06		54480	CHPF2	-1.69039	6.68971	1.37536e-06	2.19968e-05
8346	HIST1H2BI	3.17825	-4.02397	0.000212953	0.00110887		93426	SYCE1	-1.69189	-3.84856	0.000509342	0.00221905
3669	ISG20	3.17746	2.45754	8.10631e-07	1.47825e-05		2239	GPC4	-1.69303	7.0246	3.31213e-05	0.000259371
79785	RERGL	3.17574	-1.04867	3.99039e-06	5.07555e-05		6709	SPTAN1	-1.69372	8.56839	1.38503e-06	2.20975e-05
90273	CEACAM21	3.17542	0.927266	7.90251e-07	1.44377e-05		55959	SULF2	-1.69425	7.59764	0.00158458	0.00558127
64902	AGXT2	3.17529	3.18167	0.000311842	0.00150518		5754	PTK7	-1.69459	6.25271	0.000110644	0.000664539
64174	DPEP2	3.17464	1.4118	4.87365e-11	6.69359e-09		51166	AADAT	-1.69599	3.43879	0.000102944	0.000625175
910	CD1B	3.1545	-5.21347	0.000303965	0.00147402		393046	OR2A5	-1.69616	-3.8751	0.00308515	0.00958934
912	CD1D	3.1521	1.2847	1.04304e-05	0.000105594		4825	NKX6-1	-1.70268	-4.71619	0.00247088	0.00803843
65997	RASL11B	3.15046	-1.01071	1.68691e-05	0.000152677		5881	RAC3	-1.70457	2.15089	0.000364422	0.00169848
10964	IFI44L	3.14252	3.51846	0.000597085	0.00253326		63827	BCAN	-1.7052	3.81552	0.00145903	0.0052167
23500	DAAM2	3.1412	3.00772	7.7843e-07	1.43016e-05		54441	STAG3L1	-1.7072	7.0832	9.95577e-07	1.72959e-05
91703	ACY3	3.13917	1.94595	2.67314e-08	1.0254e-06		7739	ZNF185	-1.70824	5.04311	0.00227328	0.00752776
1051	CEBPB	3.13699	4.66751	2.29085e-06	3.26742e-05		55357	TBC1D2	-1.70933	5.48297	8.16146e-06	8.77826e-05
283848	CES4A	3.13655	3.65526	2.59992e-05	0.000214278		3915	LAMC1	-1.70937	9.06097	2.93166e-06	4.00402e-05
1843	DUSP1	3.1359	7.94958	5.17477e-05	0.000367169		55558	PLXNA3	-1.7097	6.29959	0.000236044	0.00120633
91543	RSAD2	3.13491	1.4878	0.000138516	0.000792183		51495	HACD3	-1.71102	7.24244	1.59338e-07	4.10682e-06
150	ADRA2A	3.13442	-1.933	0.000517046	0.00224465		10257	ABCC4	-1.71263	7.22685	4.30332e-06	5.39013e-05
1731	SEPT1	3.1336	-3.22586	6.3605e-06	7.20832e-05		6326	SCN2A	-1.71492	2.24114	0.00185451	0.00635313
3248	HPGD	3.13154	1.82516	2.6335e-05	0.000216319		2086	ERV3-1	-1.71533	4.06569	0.000134779	0.000776721
11117	EMILIN1	3.13045	1.93337	6.61098e-06	7.42789e-05		51752	ERAP1	-1.71555	6.59126	4.27998e-06	5.37117e-05
27128	CYTH4	3.12705	2.62423	3.16852e-07	7.04754e-06		131368	ZPLD1	-1.71669	4.49257	0.00246032	0.00801495
3239	HOXD13	3.12472	-4.13035	0.000800847	0.00321846		55872	PBK	-1.71907	2.16549	0.00148243	0.00528595
414318	C9orf106	3.12433	-3.7725	0.000518924	0.00225131		146429	SLC22A31	-1.72159	-2.50473	0.00041625	0.00188411
284021	MILR1	3.12062	-1.00776	5.71027e-07	1.12374e-05		2317	FLNB	-1.72257	8.42472	4.75191e-06	5.79675e-05
400591	C17orf102	3.11847	-4.71037	0.000199055	0.00105092		23333	DPY19L1	-1.72259	6.32227	4.98802e-08	1.6437e-06
283971	CLEC18C	3.11527	6.11612	2.82408e-09	1.71718e-07		6624	FSCN1	-1.723	6.88173	0.000221336	0.00114275
3707	ITPKB	3.11509	3.42302	1.52838e-06	2.36929e-05		8877	SPHK1	-1.72343	4.74812	0.00302817	0.00945286
8578	SCARF1	3.11405	3.16298	1.07168e-07	2.96866e-06		147744	TMEM190	-1.72639	-2.47966	0.000340448	0.00160692
10203	CALCRL	3.11257	3.99302	3.68621e-06	4.79678e-05		23413	NCS1	-1.72667	5.51358	2.15319e-06	3.10718e-05
79901	CYBRD1	3.1122	4.03885	5.74192e-05	0.000397362		286077	FAM83H	-1.72674	5.56728	4.14652e-05	0.000308915
140706	CCM2L	3.10805	1.9085	6.9923e-08	2.14241e-06		285598	ARL10	-1.72938	2.5606	0.000708623	0.0029055
7102	TSPAN7	3.10762	3.75149	2.00493e-05	0.000174775		302	ANXA2	-1.73003	10.1087	2.90726e-08	1.08553e-06
100132341	CLUHP3	3.10708	1.14088	0.000688401	0.00283978		29127	RACGAP1	-1.73027	4.8653	0.000556126	0.00239
4318	MMP9	3.10672	2.54922	0.000456075	0.00202425		23344	ESYT1	-1.73168	8.23306	6.34932e-08	1.99202e-06
153	ADRB1	3.10454	-3.88958	0.00107622	0.00407105		64285	RHBDF1	-1.73221	6.14359	1.16371e-07	3.16556e-06
4902	NRTN	3.09108	-0.417862	6.48418e-08	2.02142e-06		29893	PSMC3IP	-1.73424	2.33144	0.000512959	0.00222986
4068	SH2D1A	3.08985	0.54477	3.6708e-05	0.000279877		8601	RGS20	-1.73488	3.71955	1.45608e-06	2.28962e-05
3679	ITGA7	3.08786	3.80225	5.4104e-09	2.84118e-07		27006	FGF22	-1.73504	-0.849126	0.00139329	0.00502556
84532	ACSS1	3.08716	3.7958	4.11618e-08	1.41332e-06		3619	INCENP	-1.73529	4.14028	0.000184533	0.000994846
79630	C1orf54	3.08357	2.10839	7.65444e-10	5.80437e-08		55607	PPP1R9A	-1.73886	5.62304	9.16593e-08	2.65499e-06
162466	PHOSPHO1	3.08217	-0.526071	8.27061e-08	2.45e-06		79134	TMEM185B	-1.73894	5.29617	5.85646e-10	4.81259e-08
923	CD6	3.08105	2.07095	2.94295e-07	6.61322e-06		23657	SLC7A11	-1.73941	1.39361	0.000307026	0.00148595
9099	USP2	3.07784	2.34465	1.4081e-06	2.23927e-05		54429	TAS2R5	-1.7402	-0.707429	0.00114976	0.00429711
939	CD27	3.07616	-2.31064	0.000114318	0.000682433		6573	SLC19A1	-1.74163	4.19748	8.09596e-05	0.000517593
3384	ICAM2	3.07278	2.92587	7.13985e-06	7.91347e-05		221806	VWDE	-1.74335	1.93149	0.00127929	0.00469454
145270	PRIMA1	3.0709	1.73019	0.000747738	0.00304301		647042	GOLGA6L10	-1.74519	3.21405	1.6371e-05	0.000149308
312	ANXA13	3.07042	1.64178	9.62612e-05	0.000592469		3491	CYR61	-1.74958	10.1424	8.16718e-06	8.77961e-05
6623	SNCG	3.07026	1.66104	3.82964e-05	0.000289748		355	FAS	-1.75011	6.21853	1.2522e-06	2.05457e-05
2827	GPR3	3.07006	0.547118	0.000120135	0.000708758		57552	NCEH1	-1.7519	7.80976	0.00015725	0.00087465
125875	CLDND2	3.06975	-0.922554	4.628e-08	1.54581e-06		7015	TERT	-1.75936	0.403136	0.000952408	0.00368868
834	CASP1	3.06852	3.19629	1.48986e-06	2.32311e-05		55238	SLC38A7	-1.76189	4.66913	1.36412e-08	5.90117e-07
1589	CYP21A2	3.06559	-0.531999	0.0019522	0.00663207		51454	GULP1	-1.76583	5.08213	2.11684e-05	0.000182622
1145	CHRNE	3.06435	-1.01553	7.64672e-07	1.41547e-05		729873	TBC1D3	-1.77	6.58285	9.08516e-06	9.52656e-05
116535	MRGPRF	3.06326	-0.788365	5.29047e-05	0.000372953		9601	PDIA4	-1.77019	8.7313	2.90743e-05	0.000232974
8029	CUBN	3.06255	4.80757	0.000215625	0.00111832		10326	SIRPB1	-1.77265	6.02816	5.42032e-07	1.08186e-05
489	ATP2A3	3.06227	3.46643	9.27865e-07	1.64462e-05		221468	TMEM217	-1.77491	3.64857	7.8274e-06	8.49332e-05
6555	SLC10A2	3.06171	-0.182634	0.00298809	0.00937179		151246	SGOL2	-1.77499	3.55961	0.000243216	0.00123399
2848	GPR25	3.0602	-4.80692	1.51306e-06	2.35099e-05		29775	CARD10	-1.77635	6.04266	5.57659e-06	6.53097e-05
56670	SUCNR1	3.055	-1.98492	0.00195248	0.00663207		11010	GLIPR1	-1.77831	6.14678	1.94338e-05	0.00017108
81285	OR51E2	3.05383	-0.465952	1.19678e-06	1.98856e-05		3710	ITPR3	-1.78324	7.60866	9.09271e-06	9.52939e-05
635	BHMT	3.05373	4.71133	2.30794e-05	0.000194726		140885	SIRPA	-1.78429	8.71269	1.51419e-05	0.000140742
148170	CDC42EP5	3.04717	2.26903	2.70575e-07	6.17389e-06		304	ANXA2P2	-1.78524	8.0767	8.29589e-09	3.97618e-07
389692	MAFA	3.04574	-4.20511	0.00207324	0.00697796		391267	ANKRD20A11P	-1.78537	0.456101	2.10976e-05	0.000182215
51177	PLEKHO1	3.04404	4.2358	5.97469e-05	0.000410911		196463	PLBD2	-1.78552	6.07953	1.10133e-06	1.85985e-05
51733	UPB1	3.04387	2.58944	2.23125e-05	0.000189458		29927	SEC61A1	-1.78853	6.30851	1.7154e-05	0.000154473
6648	SOD2	3.03974	8.82509	5.27744e-05	0.000372324		8792	TNFRSF11A	-1.78908	3.7301	4.98809e-05	0.000356889
80833	APOL3	3.03818	3.56997	1.40055e-06	2.23088e-05		285989	ZNF789	-1.78978	4.68909	2.79077e-07	6.3146e-06
130013	ACMSD	3.03456	2.6993	5.11605e-08	1.67465e-06		80336	PABPC1L	-1.79658	6.14652	5.24542e-05	0.000370576
10581	IFITM2	3.03225	6.09718	7.85928e-09	3.81885e-07		84296	GINS4	-1.7967	2.71739	0.000604541	0.00255832
9379	NRXN2	3.03197	2.95809	4.50273e-07	9.35545e-06		57205	ATP10D	-1.80175	6.70652	7.89372e-05	0.000508304
54857	GDPD2	3.03196	-2.02153	4.97579e-05	0.000356313		4363	ABCC1	-1.80191	7.26511	5.70082e-09	2.9542e-07
80022	MYO15B	3.03043	4.9854	1.44441e-05	0.000135345		79642	ARSJ	-1.80446	5.36154	1.35073e-05	0.000128903
942	CD86	3.02907	2.40891	2.37775e-07	5.57267e-06		10626	TRIM16	-1.806	6.36153	1.71498e-08	7.06126e-07
80332	ADAM33	3.02354	-2.50951	0.000412591	0.00187013		27122	DKK3	-1.80676	7.64162	0.0016997	0.0058979
2624	GATA2	3.02286	2.03377	0.000453378	0.0020141		79172	CENPO	-1.80708	2.88531	3.78109e-07	8.15154e-06
3280	HES1	3.01857	4.21389	0.000127386	0.000741511		3778	KCNMA1	-1.81181	7.06771	0.00069309	0.00285552
5443	POMC	3.01742	-1.50878	2.12391e-07	5.16258e-06		25825	BACE2	-1.81229	7.15619	0.000119397	0.000705581
4128	MAOA	3.01682	3.97565	2.29559e-06	3.27179e-05		147700	KLC3	-1.81424	3.09366	1.21133e-05	0.000118775
22973	LAMB2P1	3.01649	-2.70052	8.45106e-05	0.00053507		4864	NPC1	-1.81552	7.454	0.00119297	0.00442874
7941	PLA2G7	3.01367	0.843124	7.73049e-07	1.42439e-05		642929	LOC642929	-1.81605	-3.198	0.00083748	0.00333363
1674	DES	3.0134	0.084909	4.08972e-05	0.000305407		5454	POU3F2	-1.8173	-4.20029	0.00224849	0.00745734
64180	DPEP3	3.0115	-4.14351	1.56851e-05	0.000144831		124222	PAQR4	-1.81762	3.33439	0.00150786	0.00536202
2634	GBP2	3.01076	4.67582	6.16026e-06	7.02598e-05		2535	FZD2	-1.81808	2.54308	0.000700567	0.00287788
347	APOD	3.00679	1.09149	2.35082e-06	3.32638e-05		283659	PRTG	-1.81858	3.3469	6.43893e-06	7.27203e-05
4337	MOCS1	3.00554	3.78447	4.80957e-07	9.83957e-06		649	BMP1	-1.82206	7.30918	0.000146532	0.000830558
9771	RAPGEF5	3.00444	3.91843	3.66137e-08	1.28601e-06		8000	PSCA	-1.82306	-0.402732	0.00265676	0.00850926
9938	ARHGAP25	3.00274	3.46431	5.48741e-08	1.76387e-06		54058	C21orf58	-1.82327	3.4581	0.000334684	0.00158581
56001	NXF2	2.99735	-4.18465	0.00307599	0.00957104		442582	STAG3L2	-1.82357	5.45498	5.19466e-06	6.21335e-05
26468	LHX6	2.99623	0.505132	1.66584e-06	2.53539e-05		268	AMH	-1.82497	0.676912	0.00142286	0.00510597
3932	LCK	2.99526	2.4817	1.28197e-05	0.000123907		80727	TTYH3	-1.82583	8.38704	6.86819e-05	0.000456005
3762	KCNJ5	2.99257	-0.37272	3.71338e-06	4.81391e-05		2030	SLC29A1	-1.82626	6.83713	0.000645388	0.00269289
9592	IER2	2.99201	6.05704	4.51375e-05	0.000331031		27346	TMEM97	-1.82645	3.92976	0.000769321	0.00311215
352961	HCG26	2.98652	-0.000323691	0.000183108	0.000987977		220042	DDIAS	-1.82677	2.60114	0.000238483	0.00121657
55766	H2AFJ	2.98584	3.56995	1.79389e-07	4.50536e-06		7991	TUSC3	-1.8287	6.35641	1.60304e-06	2.45967e-05
115653	KIR3DL3	2.98016	-3.66059	0.000255106	0.00128072		1809	DPYSL3	-1.83072	6.74084	0.000462374	0.00204758
364	AQP7	2.97752	1.48083	4.44083e-07	9.28839e-06		1047	CLGN	-1.83081	3.05098	0.00047809	0.00210717
122622	ADSSL1	2.97558	3.10898	4.70996e-06	5.76822e-05		92092	ZC3HAV1L	-1.83231	3.11131	5.9718e-06	6.87493e-05
23213	SULF1	2.97519	3.83224	0.000772528	0.00312126		729993	SHISA9	-1.83398	6.31884	0.00108941	0.00411304
219348	PLAC9	2.97361	1.87976	7.77782e-07	1.43016e-05		155060	LOC155060	-1.83752	4.36072	0.000162335	0.000897092
84179	MFSD7	2.96957	1.94966	3.6169e-06	4.72444e-05		1902	LPAR1	-1.83957	4.38365	5.7143e-06	6.63185e-05
8689	KRT36	2.96795	-5.27963	7.55429e-05	0.000490954		260436	FDCSP	-1.84017	-4.32115	0.00123476	0.00455582
6515	SLC2A3	2.96258	5.65739	9.20953e-05	0.000572209		4771	NF2	-1.84018	6.56233	4.40368e-07	9.2402e-06
6324	SCN1B	2.96052	2.02545	3.40821e-08	1.22635e-06		204010	RPSAP52	-1.84195	1.69167	6.56933e-07	1.25875e-05
8912	CACNA1H	2.95221	3.47779	0.00144716	0.00517993		653149	NBPF6	-1.8517	-3.6257	0.00253665	0.00819808
80709	AKNA	2.94864	4.68246	5.55589e-06	6.52227e-05		3995	FADS3	-1.85193	6.96662	4.51716e-07	9.36822e-06
9744	ACAP1	2.94799	2.86626	5.35702e-08	1.72762e-06		4627	MYH9	-1.85239	11.0455	2.18161e-07	5.24458e-06
57458	TMCC3	2.94746	3.85852	1.57491e-05	0.000145149		55215	FANCI	-1.85316	4.9129	0.000614233	0.00258952
29974	A1CF	2.93273	1.52873	0.000512076	0.00222722		23015	GOLGA8A	-1.85377	8.13405	2.14616e-05	0.000184104
64092	SAMSN1	2.93115	2.60802	2.14172e-06	3.09745e-05		2194	FASN	-1.85382	6.2767	8.70374e-06	9.22512e-05
23547	LILRA4	2.93078	-1.11052	1.63795e-06	2.50346e-05		857	CAV1	-1.85732	8.63616	1.22617e-06	2.0203e-05
100507547	LOC100507547	2.92946	-3.20984	9.84719e-05	0.000602814		253650	ANKRD18A	-1.85966	2.25313	1.62834e-07	4.17502e-06
157983	C9orf66	2.9294	0.0762298	5.58192e-05	0.000389307		645644	FLJ42627	-1.8613	3.87327	3.47634e-09	2.02597e-07
3783	KCNN4	2.92288	1.85966	8.89673e-05	0.000557714		9955	HS3ST3A1	-1.8627	2.64881	1.15039e-05	0.000114052
11001	SLC27A2	2.92205	2.93969	0.000657361	0.00273587		440482	ANKRD20A5P	-1.86463	2.10675	0.000298992	0.00145568
118932	ANKRD22	2.92089	-0.289835	6.17446e-05	0.000420244		23162	MAPK8IP3	-1.86655	7.47241	1.04233e-05	0.000105577
2199	FBLN2	2.91984	3.18236	0.000121262	0.000713692		26086	GPSM1	-1.86785	4.67145	9.59783e-06	9.9159e-05
2922	GRP	2.91919	-5.02695	0.000558115	0.00239646		57110	HRASLS	-1.86933	0.354904	0.00155613	0.00549979
6653	SORL1	2.91815	4.62537	2.31543e-09	1.46222e-07		414059	TBC1D3B	-1.87017	5.54759	3.95835e-06	5.0449e-05
2155	F7	2.91781	-4.85047	8.95363e-06	9.43397e-05		6804	STX1A	-1.87175	2.27928	1.2878e-06	2.09721e-05
9079	LDB2	2.91668	4.55481	1.43992e-07	3.76065e-06		260294	NSUN5P2	-1.87326	5.55659	1.9513e-07	4.85107e-06
541468	LURAP1	2.91438	-2.0319	6.81262e-05	0.000452944		1687	DFNA5	-1.88057	5.78078	4.5293e-05	0.00033188
94031	HTRA3	2.91306	0.733641	0.000382408	0.00176303		7138	TNNT1	-1.883	1.36931	0.00312102	0.00968968
1363	CPE	2.91157	5.3236	1.59396e-05	0.000146561		121952	METTL21EP	-1.88365	0.0985332	0.00180752	0.0062144
283298	OLFML1	2.90949	0.696502	9.94624e-05	0.000607413		166647	ADGRA3	-1.88428	5.96331	2.26583e-07	5.38099e-06
54112	GPR88	2.90851	-2.71543	2.85056e-05	0.000229801		440452	TBC1D3P2	-1.88507	4.13913	3.50354e-06	4.61189e-05
23371	TNS2	2.90088	5.3466	9.03151e-06	9.48441e-05		222696	ZSCAN23	-1.88533	0.134685	0.000278962	0.00137718
83992	CTTNBP2	2.89388	3.58726	6.99169e-09	3.50298e-07		79026	AHNAK	-1.8854	10.7453	3.08657e-06	4.16063e-05
388	RHOB	2.89198	8.13164	7.30421e-06	8.06378e-05		25894	PLEKHG4	-1.88625	5.07436	0.00199902	0.00676908
2289	FKBP5	2.89196	5.88439	3.53122e-07	7.68573e-06		2131	EXT1	-1.88636	7.14597	2.21484e-06	3.17979e-05
57393	TMEM27	2.88944	4.49027	0.000343636	0.00161924		89797	NAV2	-1.88805	6.63635	1.49297e-08	6.30579e-07
390594	KBTBD13	2.88762	-5.30422	1.3222e-06	2.13904e-05		220001	VWCE	-1.89413	3.95753	0.000458532	0.00203424
9308	CD83	2.88637	4.72589	0.00176503	0.00609446		26509	MYOF	-1.89453	8.48555	5.142e-08	1.67756e-06
5396	PRRX1	2.88202	0.607499	1.20759e-06	1.99976e-05		25800	SLC39A6	-1.89461	7.3694	3.70942e-06	4.81391e-05
3351	HTR1B	2.88013	-4.26315	8.47245e-05	0.000536079		57707	TLDC1	-1.89494	5.02905	2.70019e-07	6.17389e-06
760	CA2	2.87828	4.71929	4.47674e-05	0.000329054		9508	ADAMTS3	-1.89762	5.18411	0.00156529	0.00552522
1404	HAPLN1	2.87684	1.82101	4.29875e-06	5.38784e-05		23471	TRAM1	-1.89978	9.09095	1.70358e-06	2.57333e-05
440311	LOC440311	2.87656	2.80056	5.50362e-08	1.7662e-06		143379	C10orf82	-1.90028	-0.797445	0.00103398	0.00394011
224	ALDH3A2	2.8763	4.95262	1.04009e-07	2.90573e-06		56	ACRV1	-1.90205	-0.880974	3.16049e-06	4.24569e-05
4137	MAPT	2.87619	3.84524	8.45139e-06	9.02094e-05		3149	HMGB3	-1.90623	4.02949	7.97536e-06	8.62533e-05
91522	COL23A1	2.86979	5.83811	1.96467e-07	4.87199e-06		23594	ORC6	-1.90717	3.59585	5.36531e-05	0.000376884
163175	LGI4	2.8678	3.04211	0.00330194	0.0101344		100506123	LOC100506123	-1.90994	5.02759	5.24255e-05	0.000370506
7475	WNT6	2.86345	-0.232759	5.23733e-05	0.000370506		23528	ZNF281	-1.91097	4.47626	3.27813e-05	0.000257358
6303	SAT1	2.86127	7.90465	7.73118e-07	1.42439e-05		441459	ANKRD18B	-1.91146	2.09614	3.92602e-08	1.35752e-06
4739	NEDD9	2.85782	6.18982	1.52846e-06	2.36929e-05		55033	FKBP14	-1.91177	5.32718	2.50779e-05	0.00020817
3400	ID4	2.84848	4.49673	0.00114412	0.00427845		79739	TTLL7	-1.91322	2.93747	1.60663e-05	0.00014745
286336	FAM78A	2.84819	2.06311	1.33871e-07	3.51972e-06		5074	PAWR	-1.91348	5.48646	3.01182e-07	6.76025e-06
11318	GPR182	2.84433	-4.44409	1.79716e-05	0.000160292		1969	EPHA2	-1.91384	7.64093	3.44196e-05	0.000267088
90332	EXOC3L2	2.84367	3.02618	1.27632e-07	3.40584e-06		160897	GPR180	-1.91635	5.24491	5.07129e-08	1.66365e-06
162515	SLC16A11	2.84179	-1.91245	0.000222076	0.00114597		9787	DLGAP5	-1.91744	3.47202	0.0026603	0.00851644
11148	HHLA2	2.84175	3.34547	0.00124078	0.00457461		79158	GNPTAB	-1.91854	7.12384	2.20681e-05	0.000188197
81030	ZBP1	2.84034	0.490101	5.13213e-06	6.14979e-05		4808	NHLH2	-1.91948	-4.70268	0.00255406	0.00824044
10247	HRSP12	2.83864	4.27943	9.91445e-08	2.80172e-06		56938	ARNTL2	-1.91948	4.16066	1.14997e-05	0.000114052
80896	NPL	2.83677	2.74236	6.01671e-06	6.89832e-05		64116	SLC39A8	-1.91959	6.39806	0.000250522	0.00126192
84417	C2orf40	2.83523	-0.251506	3.0988e-08	1.13971e-06		646903	LOC646903	-1.92212	-0.520575	0.000515776	0.00224013
2625	GATA3	2.83143	0.979249	0.00274439	0.00874428		4012	LNPEP	-1.92357	5.33845	7.52941e-05	0.000489661
23645	PPP1R15A	2.82253	7.06036	0.00029199	0.00142903		102	ADAM10	-1.9241	7.96152	5.80103e-07	1.13932e-05
1740	DLG2	2.81687	8.96179	2.65714e-07	6.11872e-06		55247	NEIL3	-1.93018	2.16943	0.000617916	0.00260315
217	ALDH2	2.81544	5.58623	6.25627e-09	3.22502e-07		26586	CKAP2	-1.93149	5.03055	5.35359e-06	6.34928e-05
29991	OBP2A	2.81217	-4.98082	0.00024036	0.00122297		4173	MCM4	-1.93312	5.40215	0.000524891	0.00227368
83593	RASSF5	2.80795	4.22839	2.42387e-08	9.37102e-07		257068	PLCXD2	-1.93473	3.07218	0.000277327	0.00137081
2203	FBP1	2.80605	3.21703	2.10014e-07	5.12383e-06		65078	RTN4R	-1.93553	2.70485	9.11211e-06	9.53954e-05
122953	JDP2	2.80366	3.6987	3.17348e-06	4.26022e-05		26064	RAI14	-1.93887	7.08736	5.9849e-06	6.88194e-05
9636	ISG15	2.79949	3.80591	9.48955e-06	9.81953e-05		55002	TMCO3	-1.94188	7.03406	2.11584e-10	2.18711e-08
4542	MYO1F	2.79542	4.00195	2.28577e-09	1.45283e-07		100506564	THEGL	-1.94401	4.52359	3.11824e-05	0.000247244
3606	IL18	2.79217	3.15544	0.000310841	0.00150145		4907	NT5E	-1.9454	6.6337	1.55942e-07	4.02986e-06
30813	VSX1	2.79032	-4.45946	0.000879021	0.00346457		3693	ITGB5	-1.9473	8.43857	1.76131e-07	4.46675e-06
134121	C5orf49	2.78494	0.64416	3.68396e-05	0.000280765		401207	C5orf63	-1.94969	2.7453	1.4078e-05	0.000133095
55022	PID1	2.78477	7.55068	8.51202e-06	9.06594e-05		2683	B4GALT1	-1.95011	8.33368	0.000171796	0.000941163
10957	PNRC1	2.78458	6.03116	3.57188e-07	7.76014e-06		7357	UGCG	-1.95113	6.5246	7.4522e-06	8.17204e-05
3643	INSR	2.77904	6.08314	6.09469e-11	8.08782e-09		79412	KREMEN2	-1.95146	0.388863	1.09671e-05	0.000109727
4487	MSX1	2.77795	1.08277	0.000758871	0.00307938		4919	ROR1	-1.9537	5.40942	3.52958e-06	4.63375e-05
3725	JUN	2.77625	8.29777	0.000913481	0.00356392		115701	ALPK2	-1.95552	8.31126	0.00243406	0.00795555
3683	ITGAL	2.77544	3.93499	1.17106e-06	1.95741e-05		642852	LOC642852	-1.9562	4.97404	5.40421e-05	0.000379202
80852	GRIP2	2.77257	0.365214	1.58596e-06	2.43917e-05		29128	UHRF1	-1.95636	4.71041	0.000513498	0.00223171
597	BCL2A1	2.77234	2.06302	0.00206358	0.00695628		6790	AURKA	-1.96085	3.76309	0.000430665	0.00193553
151516	ASPRV1	2.77142	-1.22175	0.000944611	0.00366614		283373	ANKRD52	-1.96468	6.60192	2.54986e-10	2.54209e-08
4688	NCF2	2.77137	3.36099	2.51881e-06	3.52095e-05		860	RUNX2	-1.96587	5.02559	1.43157e-05	0.000134656
404037	HAPLN4	2.77082	-1.77567	2.7394e-05	0.000222782		79888	LPCAT1	-1.9686	8.50085	2.25957e-05	0.000191449
8638	OASL	2.76936	2.36467	6.97389e-07	1.31699e-05		90355	C5orf30	-1.9701	3.99361	2.24328e-05	0.000190347
440073	IQSEC3	2.76539	1.65216	3.33405e-06	4.42839e-05		646243	CXADRP2	-1.97134	-0.835494	0.000802093	0.00322215
3702	ITK	2.7644	1.86379	5.64931e-05	0.000392752		79745	CLIP4	-1.98317	4.99472	0.00010809	0.000652393
1290	COL5A2	2.7639	4.26962	0.00245121	0.00799433		84959	UBASH3B	-1.98695	5.34475	9.06095e-08	2.6325e-06
5739	PTGIR	2.76302	1.04015	5.10303e-06	6.12613e-05		84559	GOLGA2P2Y	-1.98895	1.20143	7.76398e-06	8.44789e-05
8340	HIST1H2BL	2.75835	-4.04488	2.65045e-05	0.000217102		64403	CDH24	-1.98898	4.47409	6.00332e-06	6.89504e-05
91608	RASL10B	2.75703	-0.267589	0.000696662	0.00286663		1869	E2F1	-1.98921	3.18465	0.00210479	0.00706513
23129	PLXND1	2.75271	5.32631	4.10323e-05	0.0003063		730005	SEC14L6	-1.99009	5.54153	7.51314e-07	1.40111e-05
79843	FAM124B	2.75156	-0.209266	4.48805e-05	0.000329762		8910	SGCE	-1.99159	6.32657	8.01806e-06	8.66197e-05
27180	SIGLEC9	2.75002	1.44781	9.11028e-06	9.53954e-05		1956	EGFR	-1.99361	7.38932	8.01665e-06	8.66197e-05
389289	ANXA2R	2.74971	0.521494	6.81956e-05	0.000453253		83742	MARVELD1	-1.9956	6.21844	6.43693e-07	1.24098e-05
2662	GDF10	2.74945	-5.35182	0.00109407	0.00412667		10733	PLK4	-1.99627	2.86952	0.00147433	0.00526279
81796	SLCO5A1	2.74863	9.29465	1.66797e-05	0.000151591		89839	ARHGAP11B	-1.99641	2.98472	0.00027058	0.00134469
55603	FAM46A	2.74806	2.96954	3.26195e-06	4.36111e-05		9633	MTL5	-1.99672	2.63477	5.4053e-06	6.39134e-05
339896	GADL1	2.74757	1.56121	4.52819e-08	1.52545e-06		55388	MCM10	-2.00079	2.47303	0.00300405	0.00940982
51327	AHSP	2.74528	-5.26663	0.000210519	0.00109933		9590	AKAP12	-2.00203	8.33464	0.00265322	0.0085007
345611	IRGM	2.74378	-3.78461	0.000420629	0.00189955		23705	CADM1	-2.00872	6.28236	0.000188249	0.00100879
3007	HIST1H1D	2.74363	-3.22525	0.00155876	0.00550612		3667	IRS1	-2.00903	4.86733	2.22772e-07	5.32268e-06
1959	EGR2	2.73854	0.734749	0.000276102	0.00136664		5352	PLOD2	-2.01027	8.81973	0.0010133	0.00388194
3385	ICAM3	2.73646	3.1318	1.33302e-09	9.3169e-08		7516	XRCC2	-2.01302	2.56069	5.35873e-05	0.00037684
100191040	C2CD4D	2.73303	-3.48528	0.0031919	0.00986139		53358	SHC3	-2.01346	3.5053	0.000352636	0.00165214
80301	PLEKHO2	2.73172	4.26749	8.77434e-08	2.56823e-06		81930	KIF18A	-2.01604	3.33824	5.54788e-07	1.0995e-05
111	ADCY5	2.73089	3.88782	8.42499e-07	1.5163e-05		64770	CCDC14	-2.01667	6.44246	4.95283e-07	1.00385e-05
8971	H1FX	2.73051	4.77823	2.40139e-05	0.000200951		121457	IKBIP	-2.01708	6.74009	7.17419e-09	3.57617e-07
79192	IRX1	2.72567	-0.556017	8.58018e-06	9.11876e-05		647024	C6orf132	-2.02001	4.03972	8.78216e-05	0.000552295
6948	TCN2	2.72318	5.04472	3.97582e-06	5.06389e-05		114758	CSPG4P1Y	-2.02092	-2.14897	0.000706543	0.00289818
285852	TREML4	2.71673	-4.92919	8.39095e-05	0.000531779		2817	GPC1	-2.02101	6.4848	2.88121e-07	6.50425e-06
29851	ICOS	2.71652	0.238448	0.00251617	0.00814933		5361	PLXNA1	-2.02361	6.68738	1.1017e-07	3.0347e-06
80319	CXXC4	2.71374	-1.76983	0.00264856	0.00848993		440270	GOLGA8B	-2.02378	8.08599	7.49532e-06	8.20512e-05
9447	AIM2	2.71151	-0.74523	6.43868e-07	1.24098e-05		24147	FJX1	-2.02726	5.26803	3.80507e-07	8.18528e-06
153020	RASGEF1B	2.71031	3.33892	2.36814e-05	0.000198847		146223	CMTM4	-2.03591	6.10022	1.19637e-05	0.000117663
51268	PIPOX	2.70874	-0.764531	0.000152491	0.000855094		152519	NIPAL1	-2.03785	1.33509	0.000883624	0.00347853
4303	FOXO4	2.70506	2.68773	1.00912e-07	2.83941e-06		5954	RCN1	-2.03823	8.65553	5.53563e-07	1.09818e-05
25903	OLFML2B	2.70485	3.59415	0.000155102	0.000866383		51702	PADI3	-2.04044	0.828394	1.14101e-08	5.12803e-07
10865	ARID5A	2.70028	4.22993	2.93961e-06	4.0093e-05		85371	KIAA1656	-2.04158	1.29052	1.05047e-06	1.79871e-05
2034	EPAS1	2.69897	7.40883	3.48448e-05	0.000269483		8974	P4HA2	-2.04199	7.7164	6.01514e-05	0.000412833
29997	GLTSCR2	2.69411	6.48516	9.54527e-09	4.43189e-07		9156	EXO1	-2.04577	2.7739	0.000602057	0.00254946
5729	PTGDR	2.69372	-0.0633183	4.48658e-06	5.55589e-05		10505	SEMA4F	-2.04591	4.94628	1.335e-05	0.000127889
113230	LOC113230	2.69283	1.23045	2.4028e-06	3.38044e-05		84451	KIAA1804	-2.05224	4.85309	6.36062e-05	0.000430174
10406	WFDC2	2.69236	2.73863	0.00153313	0.00543123		6646	SOAT1	-2.0537	7.34489	1.09818e-07	3.02926e-06
6768	ST14	2.69229	4.64511	1.0598e-05	0.00010682		65999	LRRC61	-2.05428	5.27173	0.000723426	0.00295878
51296	SLC15A3	2.69125	3.54412	5.08523e-05	0.000362582		8759	ADAM1A	-2.05767	2.38869	9.30589e-08	2.68381e-06
653499	LGALS7B	2.68831	-4.80306	0.00142072	0.00509923		64859	NABP1	-2.06306	6.42793	0.000118996	0.000704364
85358	SHANK3	2.68695	4.99816	1.05492e-05	0.000106468		55625	ZDHHC7	-2.06375	7.55662	2.21473e-07	5.29809e-06
55001	TTC22	2.68526	1.62814	0.00111748	0.00419721		54733	SLC35F2	-2.06651	6.14183	1.29713e-07	3.44266e-06
80177	MYCT1	2.685	3.18673	2.51871e-08	9.71855e-07		8323	FZD6	-2.06653	6.31067	2.03603e-06	2.97305e-05
7704	ZBTB16	2.68488	3.1636	3.6179e-06	4.72444e-05		7162	TPBG	-2.06694	5.36577	2.54827e-06	3.55455e-05
8848	TSC22D1	2.68307	7.44986	4.74398e-09	2.56899e-07		8660	IRS2	-2.06858	5.50796	0.000846518	0.00336279
342527	SMTNL2	2.67767	1.97354	2.86697e-05	0.000230768		1062	CENPE	-2.0712	3.72246	0.000753293	0.00306118
200010	SLC5A9	2.6768	1.98913	5.6733e-05	0.000393862		80178	C16orf59	-2.07175	1.928	2.03137e-05	0.00017622
729862	LSP1P3	2.67499	-4.97156	1.30851e-05	0.000126038		55740	ENAH	-2.07179	6.8967	9.16609e-09	4.30675e-07
2769	GNA15	2.67289	2.11604	9.28659e-07	1.64462e-05		56751	BARHL1	-2.07334	-4.53535	0.000318043	0.0015265
51393	TRPV2	2.67191	3.59663	3.36264e-07	7.37902e-06		574407	C1orf145	-2.07577	0.864781	9.87763e-05	0.000603787
64284	RAB17	2.66999	4.24238	8.11417e-05	0.000518251		9333	TGM5	-2.07974	1.12345	1.63596e-06	2.50236e-05
64094	SMOC2	2.66815	2.98491	3.92464e-07	8.39651e-06		8836	GGH	-2.07989	5.07846	0.000126712	0.000738463
83595	SOX7	2.66698	2.47682	9.08571e-05	0.000566847		87	ACTN1	-2.08002	8.94451	3.06449e-09	1.82938e-07
388284	C16orf86	2.65925	1.00928	1.35787e-06	2.1788e-05		57181	SLC39A10	-2.08031	6.57387	3.5769e-08	1.26577e-06
129607	CMPK2	2.65823	1.62568	4.78222e-07	9.81169e-06		1739	DLG1	-2.0827	7.42904	6.28579e-05	0.000426582
79713	IGFLR1	2.65696	1.94073	2.36246e-07	5.55008e-06		3156	HMGCR	-2.08302	6.30666	2.7157e-07	6.17389e-06
51162	EGFL7	2.65451	4.87725	0.00021283	0.00110887		2125	EVPL	-2.08807	4.93392	1.71071e-08	7.05848e-07
2053	EPHX2	2.65017	4.08714	2.12591e-09	1.37798e-07		124056	NOXO1	-2.09195	0.134704	5.7919e-06	6.70713e-05
54504	CPVL	2.64966	4.64441	3.04152e-05	0.000242433		494514	TYMSOS	-2.09196	0.159984	7.30962e-06	8.06522e-05
5222	PGA5	2.64851	-0.546603	9.15017e-06	9.55114e-05		84962	AJUBA	-2.09202	6.25594	4.80393e-05	0.000346617
3824	KLRD1	2.64702	0.978747	5.62188e-06	6.55994e-05		100288413	ERVMER34-1	-2.0929	0.723285	0.000377095	0.00174385
2681	GGTA1P	2.64572	3.09823	1.46717e-08	6.2236e-07		9401	RECQL4	-2.09508	3.70205	0.000284029	0.00139587
259236	TMIE	2.64511	-1.00031	0.00102331	0.00390931		197342	EME2	-2.09673	2.8035	5.60135e-07	1.10786e-05
390598	SKOR1	2.64175	-2.22896	0.000729685	0.00298004		124872	B4GALNT2	-2.09686	4.71584	0.000197584	0.00104625
1397	CRIP2	2.63946	5.93431	6.68101e-05	0.000446918		155185	AMZ1	-2.10242	3.15543	0.000284377	0.0013963
7178	TPT1	2.63763	10.0539	9.47364e-09	4.41848e-07		4233	MET	-2.10339	8.74355	6.91904e-06	7.69915e-05
164045	HFM1	2.63674	9.72309	2.98144e-05	0.000238321		23596	OPN3	-2.10474	3.59275	1.89608e-06	2.80415e-05
128344	PIFO	2.63515	1.20497	0.000176464	0.000960574		4796	TONSL	-2.1069	4.21637	3.06493e-05	0.000243954
9154	SLC28A1	2.62866	4.95702	1.04335e-07	2.91072e-06		9928	KIF14	-2.10707	3.41499	0.000331405	0.00157407
10866	HCP5	2.62787	4.23962	3.90358e-06	5.01415e-05		745	MYRF	-2.11275	5.62398	0.000485314	0.00213107
347454	SOWAHD	2.62726	-1.70387	1.9336e-05	0.000170449		147710	IGSF23	-2.11502	2.15361	3.08624e-07	6.89308e-06
340205	TREML1	2.62531	-1.79858	2.13978e-06	3.09692e-05		1829	DSG2	-2.11615	5.90189	0.00101964	0.00389986
55937	APOM	2.6219	2.20441	1.87497e-05	0.0001661		352999	C6orf58	-2.11641	-1.83285	0.00038588	0.00177627
5470	PPEF2	2.62098	5.69654	1.04376e-05	0.000105613		10635	RAD51AP1	-2.1195	2.7576	0.00103724	0.00394871
9022	CLIC3	2.61529	-0.495837	0.00235498	0.00774866		146822	CDRT15	-2.12033	-1.57837	0.000122217	0.000718237
219855	SLC37A2	2.61507	2.62878	7.70534e-06	8.40242e-05		57556	SEMA6A	-2.12186	6.64244	0.000178191	0.000967799
4360	MRC1	2.61368	3.72617	2.39542e-06	3.37489e-05		55504	TNFRSF19	-2.12223	5.70841	0.0016296	0.00570202
23401	FRAT2	2.61139	1.76802	5.75191e-05	0.000397724		56256	SERTAD4	-2.12461	1.89606	0.00126858	0.00465873
80231	CXorf21	2.60915	0.612696	6.44063e-08	2.01745e-06		8438	RAD54L	-2.12797	3.85177	0.000814429	0.00326237
56271	BEX4	2.60897	3.77072	0.000703633	0.00288866		286527	TMSB15B	-2.13119	3.22419	8.74517e-08	2.56351e-06
4084	MXD1	2.60699	4.03337	4.24439e-06	5.33735e-05		79572	ATP13A3	-2.13448	8.1649	9.45598e-08	2.70722e-06
3902	LAG3	2.6064	0.93436	0.00120376	0.00445653		7159	TP53BP2	-2.13521	6.93346	2.52892e-06	3.53258e-05
6304	SATB1	2.60455	2.78067	0.000337469	0.00159439		8187	ZNF239	-2.13781	3.90741	2.99863e-06	4.07846e-05
2185	PTK2B	2.60139	4.41578	2.68892e-08	1.02944e-06		153769	SH3RF2	-2.13887	4.97002	9.17425e-05	0.000570558
7462	LAT2	2.6009	2.84159	8.14721e-09	3.94116e-07		6712	SPTBN2	-2.13915	4.02261	0.000157004	0.00087353
12	SERPINA3	2.59798	2.192	0.00161738	0.00567238		899	CCNF	-2.13973	3.75803	0.000333735	0.00158323
220213	OTUD1	2.59576	3.98357	3.33482e-06	4.42839e-05		219790	RTKN2	-2.13981	2.80158	0.00018954	0.00101377
3485	IGFBP2	2.59541	3.19093	0.000319691	0.0015314		114569	MAL2	-2.14037	6.27705	4.47497e-05	0.000329047
820	CAMP	2.59378	-5.22273	1.79256e-07	4.50536e-06		11130	ZWINT	-2.14216	4.15254	0.00074063	0.00301721
388323	GLTPD2	2.59067	0.00202695	6.17223e-05	0.000420244		3213	HOXB3	-2.14246	4.006	9.94737e-06	0.000102032
5790	PTPRCAP	2.58868	2.81399	5.92091e-05	0.000407737		656	BMP8B	-2.14248	2.55521	2.30084e-05	0.000194275
11251	PTGDR2	2.58606	-3.70166	0.000913174	0.00356392		4124	MAN2A1	-2.14399	6.61229	3.93385e-06	5.02622e-05
11009	IL24	2.58456	-2.27921	0.00037024	0.00171863		147166	TRIM16L	-2.14721	5.82071	2.29193e-08	8.96682e-07
29989	OBP2B	2.58431	-4.69795	5.08612e-05	0.000362582		10769	PLK2	-2.15133	8.29342	1.59927e-05	0.000146911
388407	C17orf82	2.58328	-1.77982	8.87404e-05	0.000556647		340596	LHFPL1	-2.15574	0.347475	1.62114e-07	4.16744e-06
29760	BLNK	2.58036	2.3031	3.00674e-06	4.08385e-05		56666	PANX2	-2.15723	0.496378	0.000214807	0.00111513
399	RHOH	2.57899	1.73583	4.39393e-05	0.000324058		84419	C15orf48	-2.15809	4.2291	0.000275412	0.00136524
171024	SYNPO2	2.57724	3.30264	1.65049e-05	0.000150281		80131	LRRC8E	-2.15828	4.45095	2.37459e-05	0.00019907
23764	MAFF	2.57702	5.12123	0.000177229	0.000963552		6382	SDC1	-2.16516	7.48138	1.73581e-05	0.000155916
1298	COL9A2	2.5735	1.61704	6.93116e-05	0.000459426		2260	FGFR1	-2.16541	8.14791	7.0978e-07	1.33654e-05
387590	TPTEP1	2.57277	4.39708	1.15096e-06	1.93204e-05		11187	PKP3	-2.1689	0.322727	0.000445032	0.00198556
2051	EPHB6	2.57153	1.84394	0.000588212	0.00250132		55040	EPN3	-2.17123	-0.198215	0.000157642	0.000876581
730	C7	2.56987	1.98558	1.36369e-05	0.000129825		9780	PIEZO1	-2.17207	8.76518	9.22861e-09	4.32578e-07
6927	HNF1A	2.5677	3.19437	3.45166e-06	4.56195e-05		654364	NME1-NME2	-2.17308	0.909067	1.03742e-06	1.78281e-05
153328	SLC25A48	2.56528	-0.0439512	2.2894e-05	0.000193559		55789	DEPDC1B	-2.17601	3.37291	2.11231e-05	0.000182355
64919	BCL11B	2.56463	1.3594	5.35763e-05	0.00037684		8714	ABCC3	-2.18832	7.83088	2.83045e-06	3.88491e-05
5313	PKLR	2.56381	1.33253	0.000263535	0.00131667		51232	CRIM1	-2.19045	9.41662	1.0217e-05	0.000104131
147646	C19orf84	2.56354	-4.14218	9.08877e-05	0.000566858		84141	EVA1A	-2.19056	5.8343	5.21398e-05	0.000369418
11322	TMC6	2.5625	4.77131	0.000117335	0.000696633		26278	SACS	-2.19349	6.07622	8.39474e-09	4.00177e-07
23526	HMHA1	2.56203	4.50035	1.43517e-06	2.26582e-05		144453	BEST3	-2.19587	2.02029	5.64901e-09	2.93509e-07
26577	PCOLCE2	2.56153	3.54942	0.000232725	0.00119309		3038	HAS3	-2.20046	4.07219	7.29589e-06	8.05913e-05
3963	LGALS7	2.56066	-4.8863	0.00105906	0.0040139		57507	ZNF608	-2.21086	5.90513	1.15621e-07	3.16267e-06
64170	CARD9	2.56	1.59486	9.99135e-07	1.73348e-05		79801	SHCBP1	-2.2121	3.37303	0.000526768	0.00227879
134111	UBE2QL1	2.55992	1.05478	3.70494e-07	8.01377e-06		990	CDC6	-2.2167	3.38122	0.000919258	0.00358077
283234	CCDC88B	2.55858	3.27139	8.09877e-06	8.72038e-05		221150	SKA3	-2.22421	2.7222	0.000517767	0.00224728
6925	TCF4	2.55305	4.45378	1.26445e-06	2.07121e-05		83716	CRISPLD2	-2.22624	6.23743	8.51174e-05	0.000537699
79057	PRRG3	2.55221	-5.15843	0.000988479	0.00380363		51351	ZNF117	-2.228	4.70588	6.01802e-05	0.000412833
346673	STRA8	2.55221	1.37864	6.89157e-09	3.47396e-07		6307	MSMO1	-2.23117	6.3418	1.11509e-06	1.87824e-05
64744	SMAP2	2.54533	4.71117	2.60772e-07	6.03958e-06		100528022	BLOC1S1-RDH5	-2.23627	-3.94274	0.00321908	0.00992828
5583	PRKCH	2.54317	4.58784	1.5939e-06	2.44819e-05		285704	RGMB	-2.23684	5.51309	0.000968354	0.00374306
10410	IFITM3	2.54281	7.49272	1.74404e-08	7.15093e-07		83849	SYT15	-2.24251	3.68306	2.5721e-05	0.00021252
84106	PRAM1	2.53806	1.23934	2.87443e-08	1.07531e-06		3083	HGFAC	-2.24495	-1.29772	0.000898072	0.00352059
123	PLIN2	2.53651	7.83592	9.91302e-07	1.72599e-05		6541	SLC7A1	-2.24857	7.01029	1.02391e-06	1.76555e-05
256949	KANK3	2.53426	3.42445	6.00328e-07	1.17201e-05		94158	CDRT15P1	-2.2509	-1.14507	9.45882e-07	1.66761e-05
1237	CCR8	2.53347	-2.67003	0.00232132	0.00765974		9319	TRIP13	-2.25117	3.73098	0.000630094	0.00264764
342933	ZSCAN5B	2.52987	-2.62341	8.29711e-05	0.000527022		9620	CELSR1	-2.25236	7.61098	7.80284e-06	8.47609e-05
8685	MARCO	2.52954	0.307221	7.43245e-05	0.000484961		121551	BTBD11	-2.25699	4.83417	8.22864e-06	8.82153e-05
84632	AFAP1L2	2.52457	4.21703	8.71688e-07	1.56062e-05		5795	PTPRJ	-2.25888	6.86011	1.40973e-06	2.23927e-05
100272147	CMC4	2.52437	2.40074	1.3299e-07	3.51064e-06		3912	LAMB1	-2.2595	9.11077	8.40535e-06	8.98156e-05
342	APOC1P1	2.52198	1.17208	1.74318e-05	0.000156472		11004	KIF2C	-2.26167	3.98751	0.00155247	0.00548984
6161	RPL32	2.51793	7.56682	5.99055e-08	1.90072e-06		84658	ADGRE3	-2.26429	10.3465	6.76973e-09	3.42674e-07
5169	ENPP3	2.51669	6.1124	7.33776e-06	8.07811e-05		2316	FLNA	-2.27518	11.0064	6.57297e-08	2.03939e-06
415116	PIM3	2.51468	5.56505	1.03343e-08	4.70917e-07		2744	GLS	-2.27721	9.60901	4.82333e-08	1.59747e-06
3006	HIST1H1C	2.51323	3.6471	0.00139747	0.00503603		5792	PTPRF	-2.2775	8.66489	5.89337e-07	1.15513e-05
317772	HIST2H2AB	2.51247	-2.38394	1.85666e-05	0.000164925		202915	TMEM184A	-2.28106	4.25885	1.67348e-07	4.26801e-06
3782	KCNN3	2.51127	2.90567	4.01342e-07	8.56778e-06		2583	B4GALNT1	-2.28222	0.941449	0.000678486	0.00280536
10289	EIF1B	2.51015	3.88273	3.69474e-09	2.11773e-07		3486	IGFBP3	-2.29024	12.4293	0.00191796	0.00653516
28954	REM1	2.50922	0.664514	5.57713e-07	1.10418e-05		157773	C8orf48	-2.29742	0.333651	0.00110376	0.00415363
11163	NUDT4	2.50827	5.65946	1.92692e-08	7.75508e-07		100507421	TMEM178B	-2.30098	6.04895	2.02078e-06	2.95298e-05
8349	HIST2H2BE	2.50549	2.51768	6.31402e-06	7.16392e-05		1301	COL11A1	-2.30128	4.68914	0.00134211	0.00487179
2049	EPHB3	2.50194	-0.000697977	5.32666e-06	6.32501e-05		653145	ANXA8	-2.30175	3.39007	0.00173806	0.00601073
93010	B3GNT7	2.50031	1.56031	0.00100241	0.00384745		157506	RDH10	-2.30398	5.69794	0.000284378	0.0013963
57333	RCN3	2.50018	3.24616	7.45003e-06	8.17204e-05		84830	ADTRP	-2.30739	2.62773	0.000211007	0.001101
283991	UBALD2	2.49381	3.63151	0.000101267	0.000616519		10970	CKAP4	-2.30744	7.6515	4.02555e-06	5.10076e-05
5827	PXMP2	2.49315	-1.41649	0.000872556	0.00344462		4356	MPP3	-2.30959	4.55015	2.42493e-09	1.52158e-07
64699	TMPRSS3	2.49094	-0.17663	1.30051e-05	0.000125329		91624	NEXN	-2.31351	5.44929	6.08747e-10	4.96091e-08
115352	FCRL3	2.48696	0.664098	7.84867e-05	0.000505734		196051	PPAPDC1A	-2.31373	2.75328	3.64998e-05	0.000279136
695	BTK	2.48417	2.26446	4.07932e-09	2.27764e-07		51512	GTSE1	-2.32256	3.59644	0.000644775	0.00269231
400359	C15orf53	2.4788	-5.44188	3.00307e-06	4.08169e-05		7804	LRP8	-2.33166	4.04125	0.00010889	0.00065561
3759	KCNJ2	2.47781	1.9698	0.00198857	0.00673604		55507	GPRC5D	-2.3362	-0.0431497	3.53995e-05	0.000272859
339483	MTMR9LP	2.47696	3.01934	0.000479324	0.00211075		401089	FOXL2NB	-2.33704	-1.87975	0.00339699	0.0103727
85235	HIST1H2AH	2.47121	-4.50934	0.000945447	0.00366725		9019	MPZL1	-2.33823	8.13488	4.02639e-07	8.58614e-06
2326	FMO1	2.46574	4.71269	1.71758e-06	2.5869e-05		51473	DCDC2	-2.34058	6.15968	0.000169244	0.000929256
59271	EVA1C	2.46509	3.76014	4.04167e-10	3.57724e-08		214	ALCAM	-2.34242	7.79546	5.35701e-06	6.34928e-05
2512	FTL	2.465	9.40849	1.2808e-05	0.000123855		55359	STYK1	-2.34591	3.17017	3.98432e-08	1.37526e-06
26051	PPP1R16B	2.46396	3.5753	7.49187e-06	8.20512e-05		4909	NTF4	-2.34679	0.135915	0.000172457	0.000943957
6405	SEMA3F	2.46359	5.11638	0.00036326	0.00169424		1021	CDK6	-2.34822	6.77044	1.98824e-07	4.91183e-06
7148	TNXB	2.45964	2.41621	6.2831e-05	0.000426547		2590	GALNT2	-2.35196	7.86033	4.84945e-07	9.89026e-06
9104	RGN	2.45798	2.43913	0.0026284	0.00843494		8318	CDC45	-2.35264	3.0131	0.00264981	0.00849254
115677	NOSTRIN	2.4553	3.56214	1.97912e-06	2.90508e-05		9133	CCNB2	-2.35684	3.64005	7.87585e-06	8.53651e-05
10449	ACAA2	2.45501	6.25172	6.56752e-06	7.38752e-05		10675	CSPG5	-2.35861	0.909071	1.43657e-05	0.000134867
5866	RAB3IL1	2.45282	2.19269	9.79134e-07	1.71392e-05		148229	ATP8B3	-2.36633	4.32295	7.5459e-07	1.40342e-05
9478	CABP1	2.45101	2.0652	1.66111e-06	2.53096e-05		78990	OTUB2	-2.37313	3.42626	5.89167e-06	6.79462e-05
409	ARRB2	2.45072	4.42556	6.83273e-08	2.10337e-06		29967	LRP12	-2.37541	5.25406	3.38301e-07	7.41543e-06
3635	INPP5D	2.44697	4.25396	6.74552e-07	1.2825e-05		150468	CKAP2L	-2.37556	2.29518	0.00273532	0.00871681
83878	USHBP1	2.44693	2.36452	1.5372e-06	2.37721e-05		140767	NRSN1	-2.37948	-0.474286	0.0024714	0.0080388
7316	UBC	2.44401	12.0953	1.08429e-06	1.83858e-05		2707	GJB3	-2.3814	1.08705	0.00126132	0.00463734
644189	LOC644189	2.4421	-3.72166	0.00237567	0.00780629		332	BIRC5	-2.38486	3.62104	0.00131598	0.00480048
9365	KL	2.44124	4.40052	0.00323065	0.00995607		203447	NRK	-2.38528	3.64273	0.000975159	0.0037613
6504	SLAMF1	2.4407	0.0686528	0.000102655	0.000623616		55362	TMEM63B	-2.38869	7.25812	7.65869e-09	3.76984e-07
945	CD33	2.43931	0.659867	0.00202915	0.00685374		114787	GPRIN1	-2.38971	3.79975	5.05384e-07	1.01907e-05
6776	STAT5A	2.43725	4.47207	7.52635e-07	1.40111e-05		2305	FOXM1	-2.39251	3.16061	0.000495596	0.0021683
83857	TMTC1	2.43716	4.08458	6.54286e-08	2.03326e-06		2048	EPHB2	-2.39411	5.7107	0.000147957	0.000835744
1528	CYB5A	2.43701	6.14701	2.14219e-07	5.18137e-06		7093	TLL2	-2.3944	4.58754	1.59525e-05	0.000146611
8503	PIK3R3	2.43685	4.95097	8.22476e-07	1.49185e-05		5738	PTGFRN	-2.39554	6.75715	0.000195343	0.00103719
56901	NDUFA4L2	2.43486	6.27102	0.000366996	0.00170801		5063	PAK3	-2.39602	5.4159	9.11295e-05	0.000567284
27022	FOXD3	2.43419	-5.11278	6.64648e-05	0.000445215		80128	TRIM46	-2.39801	3.16368	0.000567534	0.0024286
3235	HOXD9	2.42855	3.37605	1.03442e-07	2.89402e-06		5831	PYCR1	-2.40862	4.42232	0.00122433	0.00452403
341350	OVCH1	2.42718	-3.70443	0.000143654	0.00081684		134	ADORA1	-2.41217	3.59024	0.000449359	0.00200077
5274	SERPINI1	2.42655	4.11988	8.38526e-08	2.47649e-06		56895	AGPAT4	-2.41639	5.8956	1.07337e-09	7.74588e-08
1891	ECH1	2.42447	5.18557	6.32567e-07	1.22642e-05		90381	TICRR	-2.41794	3.15568	4.46099e-06	5.53117e-05
22795	NID2	2.41817	3.49139	0.00138294	0.0049958		8372	HYAL3	-2.42142	2.85813	4.76864e-05	0.000344815
64218	SEMA4A	2.41788	2.86389	1.06605e-06	1.81746e-05		1141	CHRNB2	-2.42199	-0.0646349	3.72766e-05	0.000283668
917	CD3G	2.41552	0.371324	0.000147318	0.000833813		1894	ECT2	-2.42326	5.33606	1.13091e-06	1.90001e-05
845	CASQ2	2.41495	1.49059	6.68358e-06	7.49232e-05		89795	NAV3	-2.42395	4.76393	2.92528e-09	1.76235e-07
10014	HDAC5	2.4147	4.41745	1.35575e-08	5.89392e-07		375790	AGRN	-2.43023	10.156	9.34256e-08	2.69044e-06
54810	GIPC2	2.41456	3.36183	2.62027e-06	3.64463e-05		147111	NOTUM	-2.43405	-1.12979	0.00102738	0.00392095
643719	SCGB1B2P	2.41405	-1.89107	1.47004e-05	0.000137288		84675	TRIM55	-2.43518	5.53202	0.00126181	0.00463734
1903	S1PR3	2.41339	4.39238	4.93843e-05	0.000354444		7252	TSHB	-2.44057	-3.40776	0.000836846	0.00333363
11320	MGAT4A	2.41314	4.9394	7.55224e-10	5.74907e-08		135228	CD109	-2.44103	6.51665	3.87023e-05	0.000291902
4772	NFATC1	2.40941	3.12223	1.9073e-06	2.81438e-05		80114	BICC1	-2.44241	6.84537	1.32313e-07	3.5022e-06
5698	PSMB9	2.40939	4.35316	1.41321e-09	9.70468e-08		51209	RAB9B	-2.44862	1.923	1.08578e-05	0.000108855
29933	GPR132	2.40871	2.93476	0.000238943	0.00121766		3694	ITGB6	-2.45514	5.99136	3.12429e-08	1.14343e-06
54543	TOMM7	2.40591	5.70852	7.35681e-09	3.64868e-07		1717	DHCR7	-2.46532	5.56232	1.24052e-08	5.51219e-07
64061	TSPYL2	2.40494	5.10466	1.50956e-05	0.000140378		100130987	LOC100130987	-2.46653	1.69133	5.13123e-05	0.000364871
10004	NAALADL1	2.40115	1.35047	1.80453e-08	7.32735e-07		100534611	TM4SF19-TCTEX1D2	-2.46755	1.14404	0.000543357	0.00233973
1847	DUSP5	2.39749	5.26709	0.00301056	0.00942571		254958	REXO1L1P	-2.4705	-3.56709	0.000683275	0.00282219
919	CD247	2.39689	3.056	3.07963e-06	4.15412e-05		388591	RNF207	-2.47091	5.81641	2.71383e-07	6.17389e-06
388135	C15orf59	2.39663	-0.497763	1.22668e-05	0.000119563		813	CALU	-2.47118	8.88175	1.97373e-07	4.88829e-06
79762	C1orf115	2.39338	3.91303	3.89347e-05	0.00029298		84069	PLEKHN1	-2.47315	3.95596	9.8411e-05	0.000602814
3162	HMOX1	2.39172	7.03905	0.000819066	0.00327827		57715	SEMA4G	-2.47582	2.34535	0.000105113	0.000637361
6403	SELP	2.39161	1.14066	0.000134776	0.000776721		54478	FAM64A	-2.47751	1.74441	0.00315819	0.00977724
6037	RNASE3	2.3909	-5.02944	0.000668683	0.00277183		55143	CDCA8	-2.48594	3.3772	0.000251055	0.001264
11031	RAB31	2.38777	4.9427	5.59736e-06	6.54358e-05		6713	SQLE	-2.48732	6.00207	4.32932e-09	2.38173e-07
389792	IER5L	2.38772	4.00974	6.14842e-05	0.000419288		3909	LAMA3	-2.48769	7.82503	4.48946e-07	9.35026e-06
85409	NKD2	2.38618	0.367469	0.00212923	0.00712283		1543	CYP1A1	-2.48815	-3.02524	0.000150767	0.000848822
51084	CRYL1	2.38353	5.35114	1.59857e-07	4.1148e-06		60401	EDA2R	-2.49631	4.78083	1.35644e-08	5.89392e-07
6262	RYR2	2.38227	8.11703	9.96575e-06	0.000102101		11182	SLC2A6	-2.49731	5.20369	4.60024e-07	9.50039e-06
80303	EFHD1	2.38219	4.38212	9.53334e-08	2.72144e-06		399815	LOC399815	-2.50759	2.04003	8.24088e-07	1.49309e-05
9531	BAG3	2.38201	6.361	0.00184327	0.00632014		64105	CENPK	-2.51406	3.66339	1.07523e-05	0.000107978
728635	DHRS4L1	2.38172	2.18163	1.4256e-05	0.000134223		1515	CTSV	-2.51627	1.35731	0.000114737	0.000684221
1512	CTSH	2.38144	5.6265	1.3355e-05	0.000127889		113130	CDCA5	-2.51651	3.16572	0.00122724	0.00453234
6519	SLC3A1	2.37408	6.17824	0.00089082	0.00349634		8754	ADAM9	-2.5171	8.94518	4.86239e-07	9.90636e-06
3815	KIT	2.37187	1.43587	4.79464e-06	5.83437e-05		442213	PTCHD4	-2.52016	3.66923	9.837e-06	0.00010131
23208	SYT11	2.36941	4.49404	1.0024e-05	0.000102484		81624	DIAPH3	-2.52071	5.45829	2.92603e-11	4.46672e-09
23492	CBX7	2.36828	4.71669	5.27794e-06	6.28628e-05		9480	ONECUT2	-2.52528	0.779212	5.21869e-05	0.000369485
7226	TRPM2	2.36744	2.91876	3.88161e-07	8.33167e-06		6273	S100A2	-2.52799	4.57942	0.000902833	0.00353174
6906	SERPINA7	2.36629	-5.29275	0.0016785	0.00583362		2880	GPX5	-2.52816	-3.49924	0.00158773	0.00558937
5097	PCDH1	2.36583	3.86738	0.000726919	0.00297122		7204	TRIO	-2.53198	7.59681	4.6558e-10	3.95844e-08
6518	SLC2A5	2.36314	4.28529	5.37431e-05	0.000377355		7414	VCL	-2.53275	8.7496	3.41704e-10	3.1656e-08
7010	TEK	2.36233	3.2085	1.00629e-05	0.000102775		340547	VSIG1	-2.53536	2.53632	0.000207519	0.00108627
8857	FCGBP	2.36029	3.35328	0.000371502	0.0017231		56034	PDGFC	-2.54652	6.85574	5.18936e-09	2.76203e-07
9032	TM4SF5	2.36019	1.18251	2.42194e-05	0.000202412		1836	SLC26A2	-2.54989	6.60633	1.16176e-07	3.16463e-06
4616	GADD45B	2.35908	6.2593	0.00126177	0.00463734		57722	IGDCC4	-2.5514	4.20388	0.00329834	0.0101249
100316904	SAP25	2.35753	1.26975	1.7705e-05	0.000158558		9902	MRC2	-2.5631	6.58959	0.000633551	0.00265704
220441	RNF152	2.35693	1.77452	9.70965e-07	1.7057e-05		259217	HSPA12A	-2.56466	6.78371	2.03613e-07	4.99245e-06
132720	C4orf32	2.35672	3.92897	1.2693e-07	3.39169e-06		442523	DPY19L2P4	-2.56614	2.61936	1.49482e-06	2.32817e-05
401331	RASA4CP	2.35359	2.74556	3.26806e-05	0.000256944		960	CD44	-2.56925	9.10761	1.1449e-05	0.00011368
10516	FBLN5	2.35266	2.97811	2.85083e-05	0.000229801		54749	EPDR1	-2.57062	6.47338	6.00806e-06	6.89645e-05
6232	RPS27	2.35047	7.82957	2.23376e-06	3.20227e-05		81543	LRRC3	-2.57603	1.32162	0.00303821	0.009473
161247	FITM1	2.3502	-2.72228	0.000508141	0.0022148		25907	TMEM158	-2.57752	1.24016	0.000485459	0.00213107
130589	GALM	2.34796	3.84414	3.33096e-08	1.20479e-06		23467	NPTXR	-2.58074	3.47349	0.00020789	0.00108763
59307	SIGIRR	2.34684	3.87947	6.77433e-05	0.000450912		3688	ITGB1	-2.58104	11.3937	3.49622e-09	2.03153e-07
150372	NFAM1	2.34514	2.57517	5.3504e-08	1.72762e-06		22974	TPX2	-2.58725	5.19769	8.80505e-05	0.000553557
100506085	LOC100506085	2.34451	3.13918	2.21793e-10	2.257e-08		404217	CTXN1	-2.58972	2.26959	7.79255e-05	0.000502778
54751	FBLIM1	2.34328	5.13399	1.05318e-06	1.80021e-05		29798	C2orf27A	-2.5968	5.32514	3.49852e-10	3.21079e-08
196383	RILPL2	2.34243	4.20463	2.03199e-08	8.15932e-07		284069	FAM171A2	-2.60241	1.28009	6.12285e-05	0.000418271
3315	HSPB1	2.342	8.10461	6.44529e-07	1.24103e-05		147920	IGFL2	-2.60384	0.0801593	0.000179709	0.000973987
440461	LOC440461	2.34028	-5.04873	0.000134092	0.00077367		147372	CCBE1	-2.61074	4.28555	0.000115956	0.000689696
7832	BTG2	2.33937	5.34383	0.000839428	0.00334003		340393	TMEM249	-2.61147	-0.147845	1.4632e-06	2.29752e-05
170371	C10orf128	2.33723	0.0929672	0.000499804	0.00218477		2274	FHL2	-2.61513	6.39772	7.14207e-11	8.8324e-09
6164	RPL34	2.33579	7.31926	2.00084e-07	4.93056e-06		79669	C3orf52	-2.6168	4.1727	1.20737e-05	0.000118564
3695	ITGB7	2.33551	3.21614	4.24488e-06	5.33735e-05		4148	MATN3	-2.61851	3.07766	7.54134e-08	2.28568e-06
140	ADORA3	2.33458	2.71228	8.45437e-09	4.01609e-07		7020	TFAP2A	-2.61978	2.40769	0.00290726	0.00916803
51660	MPC1	2.33098	3.73913	1.85069e-06	2.75779e-05		80201	HKDC1	-2.62443	6.18204	2.00252e-05	0.000174642
3268	AGFG2	2.32407	3.35977	5.30221e-08	1.71557e-06		2731	GLDC	-2.62509	6.7368	2.65077e-05	0.000217102
64108	RTP4	2.32085	1.44913	2.41756e-05	0.000202132		4241	MFI2	-2.62646	4.22177	2.37336e-05	0.00019907
100996455	LOC100996455	2.31862	-2.52878	0.000158098	0.00087827		55190	NUDT11	-2.63504	-0.420515	0.000428783	0.00192884
28970	C11orf54	2.31573	5.2657	1.34913e-07	3.54238e-06		2621	GAS6	-2.63578	5.44593	1.01079e-06	1.7506e-05
3042	HBM	2.31539	-5.49582	0.000141668	0.000806951		2195	FAT1	-2.64116	8.59525	4.34208e-08	1.47032e-06
5294	PIK3CG	2.31246	1.08828	1.40423e-06	2.23493e-05		165545	DQX1	-2.64507	-1.88545	4.45153e-05	0.000327506
8807	IL18RAP	2.31118	0.799486	1.67768e-05	0.000152122		701	BUB1B	-2.65071	3.49544	0.000105493	0.000639271
375387	NRROS	2.31041	1.90493	1.89475e-06	2.80415e-05		27012	KCNV1	-2.65156	-0.293698	0.000460398	0.00204159
4033	LRMP	2.31013	3.33358	7.57758e-08	2.29312e-06		7474	WNT5A	-2.65383	3.69151	0.00218267	0.00727558
79825	EFCC1	2.30758	1.19659	1.3509e-06	2.17136e-05		55165	CEP55	-2.65565	4.01581	0.000365723	0.0017037
53346	TM6SF1	2.30726	2.87025	2.19414e-05	0.00018736		55240	STEAP3	-2.66211	6.38693	0.00162145	0.00568076
100507351	LOC100507351	2.3065	0.912416	5.36003e-06	6.34928e-05		3696	ITGB8	-2.66398	8.10815	4.74911e-06	5.79675e-05
58528	RRAGD	2.30585	3.92871	0.000276022	0.00136664		84623	KIRREL3	-2.66859	4.1607	1.20029e-06	1.99103e-05
388403	YPEL2	2.3052	4.66987	2.03568e-08	8.15932e-07		153478	PLEKHG4B	-2.66941	1.70717	0.000381463	0.00175949
64091	POPDC2	2.30306	2.02374	3.8605e-08	1.34195e-06		9260	PDLIM7	-2.67268	7.26457	2.1148e-07	5.15319e-06
11142	PKIG	2.2993	4.64365	4.3739e-09	2.39954e-07		6513	SLC2A1	-2.67471	9.177	4.70032e-10	3.97906e-08
348093	RBPMS2	2.29905	2.06727	3.80515e-09	2.15992e-07		79465	ULBP3	-2.68849	1.15959	0.000325385	0.00155262
158800	RHOXF1	2.29887	-2.75748	0.00337482	0.0103137		254910	LCE5A	-2.68932	-4.25598	0.000119068	0.000704364
3067	HDC	2.29782	0.838548	3.02211e-06	4.09622e-05		93429	DKFZp434J0226	-2.69017	0.915594	4.6132e-05	0.000336672
5118	PCOLCE	2.29571	2.7293	2.19039e-05	0.000187121		5522	PPP2R2C	-2.69321	3.5199	3.9093e-10	3.50587e-08
677766	SCARNA2	2.29339	-2.03164	3.04132e-05	0.000242433		3992	FADS1	-2.69398	6.22006	2.09267e-07	5.11358e-06
313	AOAH	2.29266	4.05965	4.08872e-07	8.70016e-06		1305	COL13A1	-2.69462	3.59474	0.00118505	0.00440313
79845	RNF122	2.29223	3.38127	0.000266958	0.00132971		55236	UBA6	-2.6995	6.66892	7.97647e-10	6.0253e-08
125206	SLC5A10	2.29086	4.45598	0.000756528	0.00307242		41	ASIC1	-2.70582	1.12711	1.67112e-07	4.26797e-06
54988	ACSM5	2.29047	3.46842	0.00094209	0.0036581		8507	ENC1	-2.71288	6.75177	7.6252e-07	1.41415e-05
388595	TMEM82	2.29003	-0.577284	0.00085358	0.00338878		9824	ARHGAP11A	-2.71889	4.06519	0.00021281	0.00110887
1849	DUSP7	2.28818	3.73382	5.5739e-06	6.53097e-05		57089	ENTPD7	-2.73692	5.99629	1.73399e-09	1.14665e-07
78989	COLEC11	2.28085	5.16615	8.41301e-08	2.47723e-06		8710	SERPINB7	-2.74646	3.5661	0.000134648	0.000776422
58529	MYOZ1	2.27964	-0.175451	2.24711e-06	3.2167e-05		146909	KIF18B	-2.74708	3.36324	0.00179176	0.00617261
1805	DPT	2.27837	-0.887086	0.00165753	0.00577914		83461	CDCA3	-2.74936	2.52938	0.00166721	0.00580173
100132526	FGD5P1	2.27775	-2.08994	0.000326954	0.00155708		23255	MTCL1	-2.75535	6.95362	6.291e-08	1.98005e-06
29094	LGALSL	2.27659	3.69291	1.54058e-08	6.479e-07		3161	HMMR	-2.76001	3.30782	0.00132567	0.00482599
641311	RPL31P11	2.27264	-4.49364	0.000222875	0.00114919		29943	PADI1	-2.76433	3.34686	8.80828e-06	9.30579e-05
401137	PRR27	2.26996	0.693995	1.76821e-05	0.000158429		284266	SIGLEC15	-2.79354	1.46131	0.000425304	0.00191626
114132	SIGLEC11	2.26942	-0.541964	2.42629e-05	0.000202604		146956	EME1	-2.79417	2.05951	3.46491e-05	0.000268445
3133	HLA-E	2.26913	9.69936	1.50282e-07	3.89386e-06		7168	TPM1	-2.81086	10.5961	4.20341e-08	1.43574e-06
140711	TLDC2	2.26904	3.79507	4.71518e-08	1.57226e-06		387104	SOGA3	-2.82253	3.84193	3.71826e-06	4.81706e-05
196410	METTL7B	2.2679	2.23402	0.000591	0.0025113		283417	DPY19L2	-2.82601	6.31248	1.76867e-06	2.65571e-05
167465	ZNF366	2.26761	0.803085	1.2572e-05	0.00012205		26287	ANKRD2	-2.82746	1.937	9.90681e-08	2.80172e-06
29950	SERTAD1	2.26615	4.13413	0.000248124	0.00125274		4751	NEK2	-2.83409	2.12332	0.00117911	0.00438566
51085	MLXIPL	2.26588	3.02615	5.34274e-06	6.34027e-05		9645	MICAL2	-2.84193	7.12349	4.95638e-10	4.14226e-08
7114	TMSB4X	2.263	9.14714	1.53884e-06	2.37788e-05		8061	FOSL1	-2.84796	5.44835	6.066e-05	0.000415543
4653	MYOC	2.26166	1.14457	9.04806e-10	6.6806e-08		100101266	HAVCR1P1	-2.85729	0.02466	5.08388e-07	1.02303e-05
2688	GH1	2.25968	-5.2518	0.000412562	0.00187013		558	AXL	-2.85762	8.34797	6.15457e-10	4.99487e-08
116071	BATF2	2.25822	1.95985	1.44889e-08	6.17272e-07		5021	OXTR	-2.85872	2.70334	5.00005e-07	1.01238e-05
10826	FAXDC2	2.25798	2.91587	5.20519e-09	2.76297e-07		128239	IQGAP3	-2.86045	5.25983	0.00117535	0.00437691
113802	HENMT1	2.2576	1.16336	1.65379e-05	0.000150512		347148	QRFP	-2.86394	-2.61711	0.00019258	0.00102668
246181	AKR7L	2.25724	2.366	3.17367e-05	0.000250627		5347	PLK1	-2.86799	3.4252	0.000437615	0.00196048
29923	HILPDA	2.25713	5.69828	5.07538e-07	1.02236e-05		26154	ABCA12	-2.87208	4.53552	3.40931e-08	1.22635e-06
3700	ITIH4	2.25633	1.66702	1.91127e-05	0.000168707		333	APLP1	-2.88012	2.77881	0.00141446	0.00508141
6159	RPL29	2.25362	7.58572	4.33667e-07	9.12886e-06		554236	DPY19L2P1	-2.8839	5.46522	3.48975e-08	1.24616e-06
1999	ELF3	2.25279	5.8832	9.21751e-06	9.59872e-05		29968	PSAT1	-2.88892	4.3871	0.000110234	0.00066266
664701	ZNF826P	2.25259	5.18844	0.0002542	0.00127718		767811	H2BFXP	-2.89063	0.178338	2.74338e-06	3.79436e-05
219539	YPEL4	2.25169	0.13261	0.000127538	0.000741977		2743	GLRB	-2.89186	3.42525	6.91407e-08	2.12508e-06
27076	LYPD3	2.25084	0.130368	0.00123846	0.00456864		440300	LOC440300	-2.90325	0.113061	5.06647e-08	1.66365e-06
[truncated: 1,420 more rows]
