# Supplementary material for: Efficient generation of patient-matched malignant and normal primary cell cultures from clear cell renal cell carcinoma patients: clinically relevant models for research and personalized medicine
Source: BMC Cancer. 2016 Jul 16;16:485. doi: 10.1186/s12885-016-2539-z (PMC4947293; doi:10.1186/s12885-016-2539-z)
Supplement: Additional file 7: Table S7. — Genes associated with the VHLmut networks shown in Fig. 6. (XLSX 14 kb) [file 12885_2016_2539_MOESM7_ESM.xlsx]

## Sheet: Sheet1
Additional Table 7. Genes associated with the VHLmut networks shown in Figure 6.
Only the genes that BOTH appear in the network obtained by gene-set enrichment analysis (GSEA) AND have a statistically significant fold-change of expression in VHLmut vs. VHLwt cells (adjusted p-value <0.05) are listed .
Hypoxia
Gene.ID	Gene.symbol	logFC	P.Value	adj.P.Val
768	CA9	6.12088	3.36889e-07	0.00028078
10397	NDRG1	4.71518	2.70863e-06	0.00093329
123	PLIN2	3.22699	1.06521e-05	0.00170088
3398	ID2	2.68566	1.5815e-05	0.00200391
133	ADM	2.7577	2.59189e-05	0.00265129
5163	PDK1	1.35458	5.3286e-05	0.00386182
7422	VEGFA	1.63555	0.000140966	0.00629412
857	CAV1	1.287	0.000196781	0.00768345
664	BNIP3	1.54022	0.00024507	0.00858603
1356	CP	3.73438	0.000439311	0.0115041
112399	EGLN3	2.03604	0.000612968	0.0135202
6095	RORA	0.971836	0.000651933	0.014148
5743	PTGS2	2.62123	0.00068074	0.0145958
5236	PGM1	0.739645	0.000702926	0.0148498
5211	PFKL	0.851934	0.000853145	0.0166393
4193	MDM2	0.896557	0.00116782	0.0200139
3099	HK2	0.90782	0.00121805	0.0206038
54583	EGLN1	0.771733	0.00234567	0.0295314
6513	SLC2A1	1.04068	0.00308371	0.0343139
22933	SIRT2	0.680129	0.00342442	0.0363542
8553	BHLHE40	0.819179	0.0044875	0.0427422
571	BACH1	0.571503	0.00577919	0.049641
3939	LDHA	1.0289	0.00586977	0.0499105
Glycolysis
Gene.ID	Gene.symbol	logFC	P.Value	adj.P.Val
2026	ENO2	2.00752	3.71398e-05	0.00315983
5163	PDK1	1.35458	5.3286e-05	0.00386182
5214	PFKP	1.26277	5.32228e-05	0.00386182
5236	PGM1	0.739645	0.000702926	0.0148498
25874	MPC2	1.4478	0.000833055	0.016394
5211	PFKL	0.851934	0.000853145	0.0166393
3099	HK2	0.90782	0.00121805	0.0206038
230	ALDOC	2.16449	0.00198823	0.0270047
5164	PDK2	1.19591	0.00404222	0.0403204
229	ALDOB	1.36793	0.00431023	0.0417833
3939	LDHA	1.0289	0.00586977	0.0499105
Electron Transport
Gene.ID	Gene.symbol	logFC	P.Value	adj.P.Val
56901	NDUFA4L2	5.88896	5.21411e-06	0.00126426
9246	UBE2L6	1.36473	8.90684e-05	0.00491176
7915	ALDH5A1	1.28136	0.000124933	0.00603204
6622	SNCA	2.23914	0.000547958	0.0128424
1339	COX6A2	2.73516	0.00073199	0.0151649
4698	NDUFA5	0.840743	0.00104624	0.0187654
29796	UQCR10	0.815412	0.00162202	0.0243458
54539	NDUFB11	0.882598	0.00263883	0.0316415
4700	NDUFA6	0.654012	0.00580595	0.0497026
Epigenetics
Gene.ID	Gene.symbol	logFC	P.Value	adj.P.Val
1026	CDKN1A	2.16083	5.2358e-05	0.00386167
8819	SAP30	1.91548	8.56654e-05	0.00480706
8370	HIST2H4A	1.69431	0.000923263	0.017352
6907	TBL1X	0.659865	0.000964974	0.0178625
8365	HIST1H4H	2.27445	0.0011239	0.0196209
1027	CDKN1B	0.851827	0.00319399	0.0348264
472	ATM	0.545599	0.00500165	0.0455201
3017	HIST1H2BD	1.41436	0.00538815	0.0476896
8841	HDAC3	0.678504	0.0053927	0.0477084
Bile Acid and Bile Salt Transport
Gene.ID	Gene.symbol	logFC	P.Value	adj.P.Val
8714	ABCC3	1.50523	7.10421e-05	0.00433313
8644	AKR1C3	1.93528	0.000269012	0.00904691
6555	SLC10A2	2.27059	0.00158149	0.0240966
1109	AKR1C4	1.95081	0.00179277	0.0256632
80270	HSD3B7	1.27818	0.00289726	0.0331791
9971	NR1H4	1.25065	0.00298652	0.0337659
2172	FABP6	1.66765	0.00418415	0.0410884
