# Supplementary material for: Efficient generation of patient-matched malignant and normal primary cell cultures from clear cell renal cell carcinoma patients: clinically relevant models for research and personalized medicine
Source: BMC Cancer. 2016 Jul 16;16:485. doi: 10.1186/s12885-016-2539-z (PMC4947293; doi:10.1186/s12885-016-2539-z)
Supplement: Additional file 9: Table S9. — Differentially expressed genes between matched tumor tissue and VHLmut cultures. (XLSX 16 kb) [file 12885_2016_2539_MOESM9_ESM.xlsx]

## Sheet: Sheet1
Additional Table 9 - Differentially Expressed Networks between Primary Tumors and VHLmut Primary Cultures
PROLIFERATION
Gene Set Description	Gene Set Source	NES	FDR qvalue
M_PHASE	GOBP	-2.20891	0.00331904
M_PHASE_OF_MITOTIC_CELL_CYCLE	GOBP	-2.03535	0.0161024
MITOSIS	GOBP	-2.01571	0.00963529
REGULATION_OF_MITOSIS	GOBP	-1.99468	0.010174
CELL_CYCLE_CHECKPOINT	GOBP	-1.95274	0.0167062
CELL_CYCLE_PROCESS	GOBP	-1.9198	0.0195504
CHROMOSOME PERICENTRIC_REGION	GOCC	-1.91822	0.0180736
MEIOSIS_I	GOBP	-1.91589	0.0172398
MITOTIC_CELL_CYCLE_CHECKPOINT	GOBP	-1.88744	0.0198977
MEIOTIC_RECOMBINATION	GOBP	-1.83999	0.0236651
MEIOTIC_CELL_CYCLE	GOBP	-1.82623	0.0249143
CELL_CYCLE_PHASE	GOBP	-1.80361	0.0295732
MITOTIC_CELL_CYCLE	GOBP	-1.74944	0.0428733
CHROMOSOME_SEGREGATION	GOBP	-1.74365	0.0431572
IMMUNE RESPONSE
Gene Set Description	Gene Set Source	NES	FDR qvalue
IMMUNE_RESPONSE	GOBP	2.37068	0
IMMUNE_SYSTEM_PROCESS	GOBP	2.28485	0
CELL_ACTIVATION	GOBP	1.99946	0.00048257
LYMPHOCYTE_ACTIVATION	GOBP	1.915	0.00206907
LEUKOCYTE_ACTIVATION	GOBP	1.90504	0.00226777
HUMORAL_IMMUNE_RESPONSE	GOBP	1.79017	0.00915854
HEMOPOIESIS	GOBP	1.74584	0.0165344
IMMUNE_SYSTEM_DEVELOPMENT	GOBP	1.73948	0.0176258
INFLAMMATORY RESPONSE
Gene Set Description	Gene Set Source	NES	FDR qvalue
DEFENSE_RESPONSE	GOBP	2.27656	0
INFLAMMATORY_RESPONSE	GOBP	2.27524	0
RESPONSE_TO_WOUNDING	GOBP	2.1729	0
CELLULAR_DEFENSE_RESPONSE	GOBP	2.11321	0
RESPONSE_TO_EXTERNAL_STIMULUS	GOBP	2.04355	0.000149749
HEMOSTASIS	GOBP	1.67218	0.0278597
RESPONSE_TO_STRESS	GOBP	1.59853	0.0494954
CHEMOKINE ACTIVITY
Gene Set Description	Gene Set Source	NES	FDR qvalue
LOCOMOTORY_BEHAVIOR	GOBP	2.13413	0
CHEMOKINE_RECEPTOR_BINDING	GOMF	2.09493	0
G_PROTEIN_COUPLED_RECEPTOR_BINDING	GOMF	2.06572	8.67095e-05
CHEMOKINE_ACTIVITY	GOMF	2.03849	0.000194423
BEHAVIOR	GOBP	1.938	0.0013823
RESPONSE_TO_CHEMICAL_STIMULUS	GOBP	1.80984	0.00791131
CYTOKINE_ACTIVITY	GOMF	1.78522	0.00928461
RESPONSE TO OTHER ORGANISM
Gene Set Description	Gene Set Source	NES	FDR qvalue
RESPONSE_TO_VIRUS	GOBP	2.04083	0.000139052
RESPONSE_TO_BIOTIC_STIMULUS	GOBP	1.9724	0.00079943
RESPONSE_TO_OTHER_ORGANISM	GOBP	1.96089	0.00113268
MULTI_ORGANISM_PROCESS	GOBP	1.79475	0.00901685
CATION HOMEOSTASIS
Gene Set Description	Gene Set Source	NES	FDR qvalue
CELLULAR_CATION_HOMEOSTASIS	GOBP	1.89147	0.00280344
CATION_HOMEOSTASIS	GOBP	1.88661	0.00277687
CHEMICAL_HOMEOSTASIS	GOBP	1.8087	0.00800086
ION_HOMEOSTASIS	GOBP	1.76786	0.0123812
HOMEOSTATIC_PROCESS	GOBP	1.72534	0.0187182
CELLULAR_HOMEOSTASIS	GOBP	1.72441	0.0187285
REGULATION_OF_BIOLOGICAL_QUALITY	GOBP	1.71503	0.0197251
CYTOKINE ACTIVITY
Gene Set Description	Gene Set Source	NES	FDR qvalue
CYTOKINE_BINDING	GOMF	2.06627	9.53804e-05
GROWTH_FACTOR_BINDING	GOMF	1.91896	0.00189775
INTERLEUKIN_BINDING	GOMF	1.89349	0.00287499
INTERLEUKIN_RECEPTOR_ACTIVITY	GOMF	1.87319	0.00324054
TRANSMEMBRANE_RECEPTOR_ACTIVITY	GOMF	1.62088	0.0414222
CYCLIC NUCLEOTIDE MEDIATED SIGNALING
Gene Set Description	Gene Set Source	NES	FDR qvalue
SECOND_MESSENGER_MEDIATED_SIGNALING	GOBP	1.73797	0.0172463
CYCLIC_NUCLEOTIDE_MEDIATED_SIGNALING	GOBP	1.71906	0.0189797
CAMP_MEDIATED_SIGNALING	GPBP	1.70328	0.0219459
G_PROTEIN_COUPLED_RECEPTOR_PROTEIN_SIGNALING_PATHWAY	GOBP	1.67647	0.0274113
G_PROTEIN_SIGNALING_COUPLED_TO_CAMP_NUCLEOTIDE_SECOND_MESSENGER	GOBP	1.67404	0.0275377
G_PROTEIN_SIGNALING_COUPLED_TO_CYCLIC_NUCLEOTIDE_SECOND_MESSENGER	GOBP	1.63725	0.0359025
MITOCHONDRIAL RESPIRATION
Gene Set Description	Gene Set Source	NES	FDR qvalue
MITOCHONDRIAL_PART	GOCC	1.92198	0.00180491
OXYGEN_AND_REACTIVE_OXYGEN_SPECIES_METABOLIC_PROCESS	GOBP	1.86637	0.00329754
MITOCHONDRIAL_INNER_MEMBRANE	GOCC	1.8462	0.0051419
MITOCHONDRIAL_MEMBRANE	GOCC	1.83628	0.00572068
MITOCHONDRIAL_RESPIRATORY_CHAIN	GOCC	1.83149	0.00615009
MITOCHONDRION	GOCC	1.83087	0.00606226
MITOCHONDRIAL_MEMBRANE_PART	GOCC	1.82771	0.00621005
MITOCHONDRIAL_ENVELOPE	GOCC	1.82467	0.00652483
OXIDOREDUCTASE_ACTIVITY	GOMF	1.72971	0.018116
ORGANELLE_INNER_MEMBRANE	GOCC	1.70004	0.0222108
TRANSLATION
Gene Set Description	Gene Set Source	NES	FDR qvalue
STRUCTURAL_CONSTITUENT_OF_RIBOSOME	GOMF	2.65425	0
RIBOSOME	GOCC	1.92244	0.00189515
TRANSLATION	GOBP	1.87644	0.00318179
STRUCTURAL_MOLECULE_ACTIVITY	GOMF	1.78753	0.00926907
RNA_BINDING	GOMF	1.72257	0.0185101
GOBP: Gene Ontology Biological Process
GOMF: Gene Ontology Molecular Function
GOCC: Gene Ontology Cellular Component
NES: Normalized enrichment score
FDR: False discovery rate
Blue highlighted table represents network differentially expressed in VHLmut cell cultures vs. matched primary tumours.
Red highlighted table represents networks differentially expressed in primary tumours vs matched VHLmut cell cultures.
